# Supplementary material for: Near-infrared observations of active asteroid (3200) Phaethon reveal no evidence for hydration
Source: Nat Commun. 2020 Apr 28;11:2050. doi: 10.1038/s41467-020-15637-7 (PMC7188859; doi:10.1038/s41467-020-15637-7)
Supplement: Supplementary file 3 — Supplementary Data 1 [file 41467_2020_15637_MOESM3_ESM.zip]

Archive with 12 entries (11 files):
- ProcessedSpectraOfPhaethon/readme.txt
- ProcessedSpectraOfPhaethon/Set a.txt
- ProcessedSpectraOfPhaethon/Set b.txt
- ProcessedSpectraOfPhaethon/Set c.txt
- ProcessedSpectraOfPhaethon/Set d.txt
- ProcessedSpectraOfPhaethon/Set e.txt
- ProcessedSpectraOfPhaethon/Set f.txt
- ProcessedSpectraOfPhaethon/Set g.txt
- ProcessedSpectraOfPhaethon/Set h.txt
- ProcessedSpectraOfPhaethon/Set i.txt
- ProcessedSpectraOfPhaethon/Set j.txt
- ProcessedSpectraOfPhaethon/
