# Supplementary material for: Near-infrared observations of active asteroid (3200) Phaethon reveal no evidence for hydration
Source: Nat Commun. 2020 Apr 28;11:2050. doi: 10.1038/s41467-020-15637-7 (PMC7188859; doi:10.1038/s41467-020-15637-7)
Supplement: Supplementary file 3 — Supplementary Data 1 [file 41467_2020_15637_MOESM3_ESM.zip › ProcessedSpectraOfPhaethon/Set a.txt]

      2.00070      0.92973149   0.00072346857
      2.00160      0.93021398    0.0012896715
      2.00341      0.95763620    0.0065117971
      2.00477       1.0022686     0.012377198
      2.00658       1.0542552    0.0011610017
      2.00643       1.0559872  2.9397301e-005
      2.00885      0.97881050     0.017021676
      2.01020      0.94399590    0.0064352562
      2.01171      0.97110530    0.0048354237
      2.01292      0.98691621    0.0031804538
      2.01427      0.99318349    0.0011655440
      2.01563      0.99171773    0.0010977286
      2.01698      0.99274426    0.0010555106
      2.01834      0.99827841    0.0014896124
      2.01984       1.0036927   0.00047537108
      2.02105       1.0049514    0.0010854585
      2.02240       1.0016855    0.0015903547
      2.02376      0.99966313   0.00095671502
      2.02511      0.99792086    0.0013469421
      2.02616      0.99373890   0.00053679078
      2.02782      0.98643730    0.0017576587
      2.02917      0.98994952    0.0030044977
      2.03052      0.99280777    0.0019417999
      2.03187      0.98534722    0.0017810390
      2.03323      0.98336273   0.00093716436
      2.03458      0.98448989   0.00087614283
      2.03593      0.98251983    0.0011270228
      2.03728      0.98432496    0.0016537556
      2.03863      0.98684269   0.00060555494
      2.03998      0.98764453    0.0011227115
      2.04134      0.98941450   0.00098680053
      2.04269      0.98723193    0.0011306458
      2.04389      0.98316859   0.00062309006
      2.04539      0.97609196    0.0018003930
      2.04674      0.96803417    0.0014539915
      2.04794      0.96478626   0.00068643187
      2.04944      0.97139979    0.0016480136
      2.05063      0.97631201   0.00054669641
      2.05213      0.97222792    0.0014064052
      2.05348      0.97659641    0.0030109620
      2.05528      0.99059266   0.00061679272
      2.05573      0.99132763   0.00061458547
      2.05753       1.0056133    0.0028657894
      2.05843       1.0120432    0.0013769882
      2.06022      0.98193261    0.0062768645
      2.06157      0.96206898    0.0023907527
      2.06292      0.97155808    0.0052108438
      2.06456      0.99083447    0.0012205386
      2.06561      0.99301337    0.0012555794
      2.06696      0.99424296    0.0016773372
      2.06831      0.98790171    0.0026240777
      2.06965      0.98867867    0.0032200369
      2.07100      0.99567876    0.0018645755
      2.07234      0.99465586    0.0010817912
      2.07369      0.99606597    0.0012276519
      2.07489      0.99970554   0.00039524131
      2.07638      0.98955502    0.0022446019
      2.07743      0.98370436   0.00034853992
      2.07862      0.98579491   0.00085222674
      2.08042      0.99747387    0.0021827595
      2.08176      0.99780092    0.0021707155
      2.08356      0.98554823  7.0789486e-005
      2.08445      0.99692994    0.0038419471
      2.08580       1.0049100    0.0021954720
      2.08714      0.99829454    0.0020753463
      2.08849      0.99512949    0.0010427980
      2.08983      0.99023395    0.0024220624
      2.09117      0.98237873    0.0010626731
      2.09252      0.99156160    0.0026455212
      2.09386      0.99459454    0.0015895878
      2.09521      0.99198833   0.00092339970
      2.09655      0.99381129   0.00074798928
      2.09789      0.99379042   0.00064251781
      2.09924      0.99185670   0.00040802274
      2.10058      0.99158449   0.00081873939
      2.10192      0.99514630    0.0015945333
      2.10328      0.99238546    0.0026171905
      2.10470      0.99095989    0.0035970743
      2.10622       1.0095541    0.0061383828
      2.10774       1.0151452    0.0044503089
      2.10961       1.0008322   0.00086249127
      2.11080       1.0006545   0.00077314409
      2.11233       1.0015295    0.0010126535
      2.11385       1.0036432    0.0010179430
      2.11538       1.0059281    0.0013937910
      2.11691       1.0084191    0.0019476400
      2.11843       1.0047158    0.0025796328
      2.11996       1.0076580    0.0038615617
      2.12149       1.0122170    0.0025029001
      2.12301       1.0043042    0.0021881915
      2.12454      0.99829294   0.00057118758
      2.12607       1.0012872    0.0018690834
      2.12759       1.0035487    0.0014386784
      2.12912      0.99963005    0.0014081111
      2.13065      0.99763795   0.00036525409
      2.13188      0.99863340   0.00015583520
      2.13370      0.99268400    0.0019861515
      2.13522      0.99438728    0.0031857383
      2.13675       1.0025886    0.0018907085
      2.13845       1.0040590   0.00054745345
      2.13980       1.0017841    0.0013870708
      2.14133       1.0001125    0.0014943022
      2.14285       1.0066798    0.0023617388
      2.14438       1.0132363   0.00056300258
      2.14590       1.0083926    0.0021840080
      2.14743       1.0032136    0.0011860779
      2.14895       1.0006053    0.0010347506
      2.15048      0.99808459   0.00068155038
      2.15201      0.99765255   0.00049811218
      2.15353       1.0001600    0.0010316192
      2.15506       1.0021207   0.00078221403
      2.15658      0.99972567    0.0011497983
      2.15810      0.99474412   0.00089335353
      2.15963      0.99415162   0.00095982191
      2.16115      0.99362265    0.0013979302
      2.16268      0.98458808    0.0031613897
      2.16386      0.97820622    0.0025747709
      2.16573       1.0170975     0.010914559
      2.16725       1.0317855    0.0050580566
      2.16928       1.0101828   0.00054569845
      2.17030       1.0063860    0.0014024725
      2.17182       1.0010592    0.0010848342
      2.17335      0.99841058   0.00042965288
      2.17453      0.99704411   0.00071012183
      2.17640      0.98850522    0.0019548566
      2.17792      0.99628151    0.0049549202
      2.17944       1.0025233    0.0034678197
      2.18131      0.98814629    0.0015797657
      2.18249      0.99418517    0.0027788021
      2.18401       1.0011227   0.00084579670
      2.18554      0.99658040    0.0014855519
      2.18706      0.99406310   0.00089331419
      2.18858      0.99622006   0.00068495715
      2.19011      0.99580471   0.00077986421
      2.19163      0.99461241   0.00035542221
      2.19315      0.99497265   0.00020991050
      2.19468      0.99597564   0.00052390120
      2.19620      0.99401395    0.0013247220
      2.19772      0.99083725   0.00082923004
      2.19925      0.99718133    0.0028534898
      2.20077       1.0052309    0.0016792152
      2.20229       1.0010979    0.0028113652
      2.20381      0.98476770    0.0037997979
      2.20533      0.98541130    0.0049660793
      2.20736       1.0104396    0.0017591630
      2.20838       1.0077896    0.0018569754
      2.20990      0.99951312    0.0015244467
      2.21142      0.99361496    0.0012744860
      2.21295      0.99003076   0.00055622841
      2.21447      0.98824059   0.00049621955
      2.21599      0.99053452    0.0013978220
      2.21751      0.99458749    0.0011711187
      2.21903      0.99033652    0.0020661387
      2.22055      0.98899479    0.0020820761
      2.22208      0.99164819    0.0017908659
      2.22360      0.98499038    0.0027774058
      2.22512      0.98365073    0.0022986870
      2.22664      0.99306605    0.0024172840
      2.22816      0.99235361    0.0021399219
      2.22980      0.98361478  2.8168316e-005
      2.23120      0.98745014    0.0016429945
      2.23289      0.99431399   0.00098782307
      2.23425      0.99331762   0.00089100857
      2.23577      0.98936539   0.00073154051
      2.23729      0.98846484   0.00067778478
      2.23881      0.99280863    0.0017455409
      2.24050      0.99859003   0.00040015725
      2.24185      0.99678336   0.00093433274
      2.24337      0.99045622    0.0015526150
      2.24489      0.98274180    0.0015653719
      2.24641      0.98563476    0.0026789446
      2.24793      0.99348189    0.0018991345
      2.24945      0.99265124    0.0014188770
      2.25097      0.98819156   0.00069283244
      2.25249      0.98711776   0.00055873061
      2.25401      0.98781748   0.00060814069
      2.25536      0.99185178    0.0015726426
      2.25705      0.99986607    0.0018299131
      2.25857      0.98968327    0.0049006579
      2.26009      0.97453418    0.0027426797
      2.26161      0.98633298    0.0054749278
      2.26313      0.99811583    0.0021586223
      2.26465      0.99866946    0.0018565920
      2.26617      0.99863196    0.0020885504
      2.26819      0.99221101   0.00062474183
      2.26921      0.99331758   0.00076972751
      2.27072      0.99193009   0.00094138715
      2.27174      0.98957435   0.00041736302
      2.27376      0.97973548    0.0021185279
      2.27528      0.99060859    0.0062019946
      2.27680       1.0049264    0.0034765357
      2.27832      0.98922116    0.0071039711
      2.27984      0.97474844    0.0033778482
      2.28136      0.98736624    0.0049814172
      2.28321       1.0022782   0.00042522850
      2.28439       1.0038038   0.00082649185
      2.28540       1.0052950   0.00077322764
      2.28743      0.98759312    0.0038788904
      2.28895      0.98347005    0.0019377099
      2.29063      0.99035193   0.00064768445
      2.29198      0.98976173   0.00066310574
      2.29333      0.99082225    0.0014545273
      2.29502       1.0028209    0.0027927780
      2.29654       1.0019744    0.0033454669
      2.29805      0.99469232    0.0017441793
      2.29957      0.99699383    0.0014227164
      2.30109      0.99460901    0.0018744565
      2.30261      0.99165732    0.0016277551
      2.30412      0.99707687    0.0021241566
      2.30564      0.99937221    0.0012176038
      2.30716       1.0033473    0.0025416227
      2.30884       1.0116150   0.00076711222
      2.31019       1.0091454   0.00094976877
      2.31171       1.0055353   0.00052381764
      2.31238       1.0044547   0.00046160646
      2.31474      0.97378071    0.0054402705
      2.31626      0.98051375    0.0080951219
      2.31778       1.0172912    0.0088027710
      2.31929       1.0264801    0.0045893857
      2.32148      0.99987927   0.00058927825
      2.32233       1.0033400    0.0013809063
      2.32384       1.0075929    0.0012651999
      2.32536       1.0071629    0.0020501521
      2.32687       1.0018068    0.0029090105
      2.32839       1.0037133    0.0030018037
      2.32991       1.0054361    0.0026953098
      2.33142      0.99976981   0.00092720958
      2.33277       1.0002959   0.00070185316
      2.33445       1.0105472    0.0032879259
      2.33597       1.0130837    0.0027097135
      2.33765       1.0016219    0.0013998670
      2.33883       1.0041297    0.0028556430
      2.34052       1.0193513    0.0030910526
      2.34203       1.0162331    0.0038077519
      2.34372       1.0047370   0.00063336925
      2.34506       1.0029601   0.00065792931
      2.34658       1.0063141    0.0018661534
      2.34809       1.0104099    0.0015392191
      2.34961       1.0088095    0.0010837625
      2.35104       1.0061579   0.00051983082
      2.35264       1.0111495    0.0025973844
      2.35415       1.0108522    0.0031566703
      2.35567       1.0038854    0.0015083519
      2.35685       1.0046298    0.0017937663
      2.35870       1.0242850    0.0060533863
      2.36021       1.0217673    0.0063452452
      2.36173       1.0103137    0.0015298444
      2.36324       1.0124766   0.00093477519
      2.36475       1.0050564    0.0025162024
      2.36627      0.99985432    0.0021505306
      2.36778      0.98160479    0.0078440158
      2.36930      0.96899506    0.0089754682
      2.37081       1.0113841     0.016347455
      2.37233       1.0449551    0.0048338407
      2.37384       1.0229802    0.0051356300
      2.37535       1.0069563    0.0027134151
      2.37687       1.0123817    0.0036546842
      2.37838       1.0211148    0.0013983086
      2.37956       1.0197295    0.0012069263
      2.38141      0.99179234    0.0084187870
      2.38292      0.99949110     0.010108002
      2.38443       1.0251503    0.0042485345
      2.38595       1.0289196    0.0029099691
      2.38746       1.0260273    0.0038006334
      2.38897       1.0056906    0.0060019162
      2.39049       1.0043350    0.0062960860
      2.39200       1.0168123    0.0036197860
      2.39385       1.0041642    0.0016389979
      2.39502       1.0075347    0.0029264668
      2.39654       1.0207598    0.0041652779
      2.39805       1.0158739    0.0047580566
      2.39956       1.0103314    0.0036780251
      2.40108       1.0098379    0.0046712507
      2.40259       1.0004996    0.0046889482
      2.40410       1.0051200    0.0047459681
      2.40565       1.0075471    0.0039880977
      2.40732       1.0049773    0.0025764964
      2.40905       1.0112109   0.00087578393
      2.41075       1.0063816    0.0031377638
      2.41245      0.99207548    0.0051761373
      2.41416      0.99075157    0.0057149733
      2.41586       1.0016226    0.0057446162
      2.41757       1.0071788    0.0072978557
      2.41928       1.0300843     0.012088632
      2.42098       1.0261523     0.010974632
      2.42288      0.99350268    0.0021058446
      2.42440       1.0060759    0.0040578156
      2.42610       1.0217127    0.0023684884
      2.42781       1.0236080    0.0013405857
      2.42952       1.0174228    0.0018207302
      2.43123       1.0027338    0.0043086710
      2.43294      0.96759546    0.0099094958
      2.43465      0.98754119     0.019148655
      2.43636       1.0505217     0.016919130
      2.43807       1.0444882     0.013427291
      2.43997       1.0055316   0.00048028702
      2.44149       1.0072296    0.0010053877
      2.44320      0.99172538    0.0077750457
      2.44491      0.98093144    0.0091635028
      2.44662       1.0155367     0.015434517
      2.44834       1.0149372     0.013088829
      2.45005       1.0093066     0.014445430
      2.45176       1.0271652     0.011933682
      2.45348       1.0180672     0.010050092
      2.45519       1.0213311    0.0074164772
      2.45690       1.0264437    0.0041916866
      2.45824       1.0127947    0.0020534998
      2.46033      0.97735676    0.0083781327
      2.46205       1.0019005     0.016991788
      2.46377       1.0452380     0.010431961
      2.46548       1.0255563     0.010942973
      2.46720       1.0099128    0.0051567681
      2.46834       1.0193156    0.0046806060
      2.47063      0.94343085     0.021363825
      2.47235       1.0264947     0.039606965
      2.47407       1.0845703     0.022722099
      2.47617      0.99820066   0.00097884162
      2.47750      0.98004406    0.0065134688
      2.47903      0.96702432    0.0058142748
      2.48094      0.99473043     0.011396960
      2.48266       1.0052981    0.0087106465
      2.48438       1.0000561     0.012238618
      2.48610      0.98311822     0.019014204
      2.48782       1.0191597     0.030027573
      2.48954       1.0354529     0.019950985
      2.49145      0.96789186    0.0056802667
      2.49279      0.96591849    0.0074356489
      2.49470       1.0394478     0.026742155
      2.49643       1.0564293     0.017564052
      2.49815       1.0193180    0.0067319326
      2.49987       1.0006313     0.011882163
      2.50159      0.97444686     0.010944644
      2.50332      0.97912581    0.0079684873
      2.50504       1.0248994     0.014877345
      2.50676       1.0437770     0.016700813
      2.50849      0.98853250     0.024874689
      2.51021      0.98510451     0.022003634
      2.51194       1.0302662     0.019975957
      2.51366      0.94325543     0.035582926
      2.51538      0.95582599     0.048712704
      2.51749       1.1648811     0.020540258
      2.51883       1.1267467     0.024436727
      2.52056       1.0244293     0.019821892
      2.52229      0.97723285     0.015963570
      2.52401      0.99827713     0.015076047
      2.52574       1.0299688    0.0033260931
      2.52651       1.0237846    0.0036405412
      2.52919      0.89551962     0.020050582
      2.53092      0.99733251     0.059562963
      2.53265       1.1449409     0.049674555
      2.53437       1.0708867     0.055813578
      2.53610       1.0636151     0.049901672
      2.53783       1.1049503     0.028138035
      2.53956      0.94339274     0.038998222
      2.54128      0.82439050     0.028587943
      2.54301      0.99847486     0.093421473
      2.54474       1.1755215     0.071426102
      2.54647       1.1130123     0.071258962
      2.54820       1.0995085     0.056314510
      2.54993       1.0419794     0.070170081
      2.60015      0.26684291      0.11806605
      2.60188      0.18715436      0.10783156
      2.60708     0.027129029      0.19665713
      2.60882      0.78998418      0.34874934
      2.61055      0.75522618      0.44290918
      2.61248     -0.71184499      0.13837624
      2.61402     -0.78506445      0.13379164
      2.61595     -0.95613386     0.089334862
      2.61749     -0.57627948      0.18019956
      2.61922     0.031176206      0.14542717
      2.62096      0.56281038      0.17558104
      2.62269      0.83295561     0.093023782
      2.62443      0.75477548     0.062572006
      2.62616      0.79838944     0.093808360
      2.62790       1.5172202      0.25765260
      2.63137       1.8613226      0.14668516
      2.63291       1.6789679     0.094392865
      2.63484       1.2724868      0.14521972
      2.63657      0.96940311      0.11432502
      2.63831      0.59693259     0.059650958
      2.64004      0.54747045     0.061105583
      2.64178      0.71447371     0.061860182
      2.64332      0.81254181     0.056805613
      2.64525       1.2517875      0.14288219
      2.64699       1.2973839      0.14164779
      2.64872      0.75633349      0.11425423
      2.65046      0.42103611     0.061838060
      2.65219      0.63874424      0.11527577
      2.65393       1.1022045     0.071928509
      2.65547       1.2865144     0.070321980
      2.65740      0.71675309      0.25961110
      2.65913       1.2363479      0.37549938
      2.66087       1.2100279      0.50269878
      2.66261      0.53454252      0.40538730
      2.66434       1.5260037      0.44386385
      2.66608       1.2470983      0.52374881
      2.66800     -0.57419985      0.26793870
      2.66955     -0.12594603      0.32121762
      2.67128      0.70189616      0.15184443
      2.67302      0.63509516      0.19073981
      2.67514     -0.17367318     0.029411853
      2.67649       1.2218225      0.46738662
      2.67822       1.5727792      0.65238902
      2.67996      -1.2431152      0.89607695
      2.68169      -1.8010763      0.72375372
      2.68362      0.60391532      0.37860235
      2.68517      0.45841751      0.32334181
      2.68690       1.0323139      0.45863576
      2.68864      0.83096074      0.61816917
      2.69037     -0.39247019      0.35057217
      2.69230      0.26285014      0.19625305
      2.69384      -1.6516617      0.76880332
      2.69558      -3.4279904      0.43189059
      2.69731      -1.5772961      0.72418137
      2.69943     -0.47094062      0.13555695
      2.70078     -0.71590705      0.20364612
      2.70251      -1.2948023      0.22588926
      2.70425     -0.93890975      0.28363873
      2.70598     -0.51855623      0.16517400
      2.70772     -0.16386054      0.27315352
      2.70945      0.51918523      0.17662961
      2.71119       1.6389152      0.80626770
      2.71331       5.9052624      0.49887416
      2.71466       3.5370677       1.1043160
      2.71639      0.36343649      0.52113352
      2.71812     -0.15919828      0.15767425
      2.71971     -0.69753282      0.11090698
      2.72159     -0.90636989      0.14709220
      2.72332     -0.36403066      0.21315010
      2.72506      0.25689680      0.13701453
      2.72679      0.67792590      0.14708778
      2.72853      0.73515733     0.084213926
      2.73026      0.46169503     0.028104213
      2.73180      0.42706545     0.044465284
      2.73372    0.0090400258      0.13558055
      2.73546    -0.020436316      0.11111000
      2.73719     -0.22587302      0.23030425
      2.73931      -1.1385318     0.088061136
      2.74065     -0.43129236      0.34157746
      2.74239      0.67188543      0.27041290
      2.74412       1.6777862      0.26909739
      2.74585       1.0760272      0.49109863
      2.74758     -0.35857982      0.36670578
      2.74931    0.0043098433      0.31189897
      2.75105      0.33976691      0.25793772
      2.75278     -0.24294435      0.23748841
      2.75451      0.45645203      0.41496354
      2.75605       1.4266117      0.17544682
      2.75797      0.18886357      0.40642508
      2.75970      0.61756621      0.87307033
      2.76201       5.3963829      0.35952507
      2.76316       2.8626772       1.0136612
      2.76522      0.72961814      0.13099841
      2.76662      0.52173842      0.16320565
      2.76835     -0.25021375      0.19964848
      2.77008     -0.57188075     0.085699527
      2.77162     -0.40626034     0.096461983
      2.77354       1.1357333      0.67941687
      2.77527       2.3018174      0.56209310
      2.77700      0.11171880      0.85759003
      2.77873     -0.50903008      0.66067732
      2.78065       1.3185112      0.21704746
      2.78218      0.72147049      0.30199090
      2.78391     -0.50672887      0.20810783
      2.78564     -0.52055371      0.25461701
      2.78737     -0.61563388      0.27863086
      2.78890     -0.73407846      0.35293770
      2.79082       2.2337408      0.67016507
      2.79236       3.3540313      0.40460323
      2.79427       1.9770256      0.45679278
      2.79600       1.8122848      0.29681737
      2.79773       2.0975586      0.33581697
      2.79945       1.2606897      0.51286493
      2.85143      0.88646294     0.084029090
      2.85351      0.87357626     0.097374379
      2.85558       1.1442860     0.057147765
      2.85765       1.0943893     0.053828522
      2.85973       1.0486721     0.030843815
      2.86180       1.0859017     0.021022118
      2.86387       1.0054982     0.019485839
      2.86549      0.95509507    0.0054066455
      2.86802      0.96901869     0.017586764
      2.87009      0.96881340     0.021841113
      2.87216       1.0798958     0.041643687
      2.87423       1.0850933     0.043872914
      2.87630      0.99828610     0.027575405
      2.87837       1.0455580     0.027727406
      2.88044       1.0300640     0.023193536
      2.88251      0.97749027    0.0084825963
      2.88457      0.95634681     0.013076884
      2.88641      0.93809819     0.015769931
      2.88871       1.0254813     0.026635773
      2.89077       1.0741541     0.010462096
      2.89284       1.0655791    0.0086967342
      2.89490       1.0202707     0.021094382
      2.89697      0.88324657     0.031049597
      2.89857      0.81568658     0.022257345
      2.90109      0.97418340     0.035873654
      2.90316       1.0194105     0.019397500
      2.90522       1.0420150     0.020046452
      2.90728       1.0731899    0.0075883875
      2.90934       1.0298072    0.0097624115
      2.91140       1.0072153    0.0096291399
      2.91346       1.0534278     0.018396074
      2.91507       1.0967855    0.0039410131
      2.91736      0.99492235     0.035601116
      2.91964      0.79409730     0.041914014
      2.92170      0.95827328     0.091867554
      2.92376       1.1962118     0.043131738
      2.92582       1.1020201     0.044683506
      2.92787       1.0092252     0.010937615
      2.93016       1.0291827    0.0035845337
      2.93199       1.0319115    0.0051613894
      2.93404       1.0184358    0.0074858903
      2.93610       1.0442087     0.021073244
      2.93815       1.0703410     0.022296771
      2.94021       1.0121699     0.028243531
      2.94226      0.98045279     0.016676136
      2.94431      0.98917365     0.021382260
      2.94637       1.0759055     0.044475412
      2.94842       1.0951112     0.042873901
      2.95070      0.93081435     0.024892632
      2.95252       1.0297147     0.056786444
      2.95457       1.1351666     0.028090890
      2.95708       1.0466543     0.011573983
      2.95867       1.0260331    0.0058925366
      2.96072       1.0357588     0.010528118
      2.96277       1.0420261     0.012080570
      2.96482      0.98018476     0.024173528
      2.96687      0.87987323     0.015868643
      2.96892      0.94801285     0.047763439
      2.97097       1.1170893     0.035674559
      2.97301       1.1734561     0.015427340
      2.97506       1.0900572     0.020073784
      2.97688       1.0377022     0.011335560
      2.97915       1.0873641     0.017914804
      2.98120       1.1065231    0.0069278328
      2.98342       1.0775371    0.0030158583
      2.98529       1.0809659    0.0053898820
      2.98733       1.0689675    0.0080544670
      2.98938       1.0267764     0.010070297
      2.99142      0.99838886    0.0090878465
      2.99346      0.97276340     0.012386292
      2.99551       1.0347977     0.033816680
      2.99778       1.1589220    0.0041101655
      2.99959       1.0770588     0.024840178
      3.00163      0.95803448     0.020556333
      3.00367      0.97645395     0.029865201
      3.00571       1.0989535     0.029807635
      3.00730       1.1550287    0.0055508301
      3.00980       1.0688419     0.019122452
      3.01183       1.0357316    0.0078081298
      3.01387      0.99505527     0.021801639
      3.01591      0.99106100     0.024536816
      3.01795       1.0326865     0.017535981
      3.01999       1.1184989     0.035305471
      3.02203       1.1817025     0.031362250
      3.02406       1.1246621     0.030813385
      3.02610       1.0618223    0.0091250597
      3.02814      0.99937878     0.024511548
      3.03017      0.98195542     0.026609720
      3.03221      0.99889831     0.027940462
      3.03425      0.96952072     0.036226519
      3.03628       1.0950879     0.058197808
      3.03832       1.2144983     0.013629730
      3.04035       1.1269028     0.025723819
      3.04239       1.0327602     0.023001471
      3.04442       1.0218415     0.016953000
      3.04645       1.0468726    0.0062949552
      3.04826       1.0100011    0.0094063988
      3.05052      0.94725754     0.019342883
      3.05255       1.0381590     0.045390074
      3.05458       1.1697993     0.020978269
      3.05661       1.1162504     0.029906689
      3.05865      0.98786126     0.020659617
      3.06068      0.99896289     0.029252921
      3.06271       1.0661624     0.023025166
      3.06474       1.0388597     0.019260786
      3.06677      0.99704699    0.0049075895
      3.06857       1.0133966    0.0068145204
      3.07083       1.0861278     0.024370756
      3.07286       1.1580540     0.025268995
      3.07489       1.1142010     0.034140837
      3.07624       1.0284935    0.0076427573
      3.07894      0.90060871     0.046441934
      3.08097       1.0675451     0.076728922
      3.08300       1.1437375     0.049532980
      3.08503       1.0391603     0.018466716
      3.08705       1.0361622     0.019366972
      3.08908       1.0291236     0.022467453
      3.09111       1.0055356     0.026552645
      3.09313       1.0095803     0.025645065
      3.09516       1.0563395     0.012104708
      3.09718       1.0986907     0.027372279
      3.09921       1.1067296     0.033526540
      3.10124      0.92131790     0.056506232
      3.10326      0.88570157     0.060993501
      3.10528       1.1172307     0.068920940
      3.10731       1.1022558     0.066705330
      3.10933       1.0702437     0.053190437
      3.11136       1.1061321     0.052714570
      3.11338       1.0749089     0.057098603
      3.11540       1.1713227     0.056725483
      3.11743       1.1595180     0.039778089
      3.11922       1.0449194    0.0035987654
      3.12147      0.95377368     0.024075996
      3.12349      0.87477249     0.013712416
      3.12552      0.99461635     0.055699527
      3.12754       1.2071454     0.046707051
      3.12956       1.1788435     0.042807437
      3.13158       1.0513214     0.015597480
      3.13360       1.0511401     0.010249482
      3.13562      0.95793630     0.041999304
      3.13764      0.98516593     0.059494632
      3.13966       1.1565136     0.052201350
      3.14168       1.0778090     0.057806009
      3.14370      0.91897995     0.032261030
      3.14572       1.0925471     0.073388051
      3.14774       1.1905671     0.041032833
      3.14976       1.1006181     0.020113900
      3.15178       1.0264666     0.028247661
      3.15380      0.96059049     0.016105247
      3.15581       1.0029428     0.022977432
      3.15783       1.0794561     0.014525658
      3.15940       1.1088622    0.0019993212
      3.16187       1.0390377     0.017829955
      3.16389      0.96947209     0.013699142
      3.16590       1.0121869     0.028113946
      3.16792       1.0636676     0.012390717
      3.17038       1.0066966    0.0054931169
      3.17195      0.98316551    0.0044527228
      3.17397       1.0399049     0.026420162
      3.17599       1.1011302     0.017281385
      3.17800       1.0245329     0.029566999
      3.18002      0.93036834    0.0081211766
      3.18203      0.95804930     0.020532835
      3.18405       1.0715890     0.039183553
      3.18606       1.0668601     0.032227750
      3.18808      0.84067350     0.056108042
      3.18965      0.74180560     0.045993748
      3.19211       1.1674544      0.10325434
      3.19412       1.1190881      0.10243583
      3.19614      0.89666526     0.081870996
      3.19815       1.0083566     0.093236143
      3.20017       1.0067568     0.094255222
      3.20218       1.0361791     0.094961639
      3.20419       1.1182016     0.067059275
      3.20621      0.98285015     0.034819825
      3.20822      0.94510484     0.051719097
      3.21023       1.1641411      0.11508158
      3.21225       1.3978762     0.058626476
      3.21426       1.2221127     0.066718108
      3.21627       1.1163261     0.038569751
      3.21828      0.95265554     0.077588232
      3.22030      0.80697860     0.046933234
      3.22253      0.97872409     0.033808421
      3.22432       1.1789237     0.059580168
      3.22633      0.97183002      0.13234636
      3.22835      0.81026641      0.14503931
      3.23036       1.3812097      0.20810144
      3.23237       1.5517927      0.14084257
      3.23505      0.98337282     0.014194276
      3.23639      0.83278852     0.054275875
      3.23840       1.0006403      0.12209565
      3.24041       1.2684909     0.099061527
      3.24242       1.0303981      0.11571623
      3.24444      0.82693184     0.039586660
      3.24645      0.89339974     0.025196339
      3.24846       1.1262975      0.11328825
      3.25047       1.3205233     0.083351672
      3.25315      0.99606972     0.013111787
      3.25449      0.99665980     0.013367021
      3.25650      0.79448284     0.088914545
      3.25851      0.72464595     0.083602381
      3.26052       1.0668924      0.11006880
      3.26253       1.3483117     0.015028068
      3.26454       1.0884013     0.091848380
      3.26677      0.67208345     0.046142553
      3.26811      0.57988948     0.029185276
      3.27057       1.2309417      0.17757739
      3.27257       1.4768765      0.10464899
      3.27503      0.98692679     0.041193336
      3.27659      0.74682950     0.074964592
      3.27860       1.1379727      0.21350208
      3.28061       1.6314181      0.13575998
      3.28262       1.3504448      0.13893813
      3.28463       1.0454585     0.010234292
      3.28664       1.0055294     0.022052400
      3.28865      0.95820853     0.023643837
      3.29065      0.95380271     0.032011940
      3.29266      0.92114903     0.043977231
      3.29467      0.88900296     0.038515873
      3.29646      0.95516521     0.042888203
      3.29869       1.2614032     0.096234871
      3.30070       1.3154769     0.071661085
      3.30271       1.1075084     0.042498222
      3.30471       1.0764161     0.053565031
      3.30672      0.95911892     0.074276855
      3.30873      0.75157639     0.082977073
      3.31007      0.70370334      0.14449167
      3.32301       1.0953450     0.022557808
      3.32479       1.0091288     0.037525655
      3.32680       1.0617811     0.066618314
      3.32881       1.2127461     0.063263681
      3.33082       1.0234910     0.093799514
      3.33282      0.93522185     0.083707096
      3.33499       1.0938142     0.045379406
      3.33758       1.1568411     0.057079434
      3.34055       1.1920355     0.048445623
      3.34351       1.3541217     0.091165065
      3.34647       1.4873405     0.094550176
      3.34943       1.2483146      0.12352028
      3.35205      0.91994538     0.034509287
      3.35532       1.3262470      0.16081947
      3.35825       1.5130662     0.091990939
      3.36151       1.2559407     0.048973888
      3.36411       1.0895065     0.063631883
      3.36702       1.2578196      0.14944693
      3.36994       1.5316441     0.083678582
      3.37349       1.2607484     0.021790479
      3.37575       1.0670875     0.062300159
      3.37864       1.1712429      0.12501965
      3.38153       1.3889920     0.069444980
      3.38442       1.3410329     0.056525406
      3.38730       1.1280676     0.061469857
      3.39017       1.1391730     0.091864111
      3.39304       1.3247840     0.064805811
      3.39654       1.1892550     0.019328628
      3.39876       1.0833913     0.030970598
      3.40161       1.0262838     0.036374195
      3.40445       1.1360103     0.052711132
      3.40730       1.1606015     0.036885894
      3.41013       1.0629854     0.024417999
      3.41296       1.1119798     0.051796768
      3.41579       1.2986145     0.082443204
      3.41861       1.2441941     0.090066844
      3.42173      0.94730776    0.0080214813
      3.42330      0.94167031    0.0071248638
      3.42704       1.1588814     0.064692745
      3.42983       1.2328274     0.037218211
      3.43387      0.97635731    0.0064806794
      3.43542      0.95163297    0.0089015323
      3.43820       1.0680256     0.058349218
      3.44098       1.2330454     0.039854433
      3.44375       1.1918296     0.029628300
      3.44652       1.1093956     0.016555744
      3.44929       1.0601610     0.020457819
      3.45205       1.1012330     0.053447047
      3.45480       1.1847420     0.027893074
      3.45755       1.0990211     0.027105983
      3.46060      0.99640481    0.0039163545
      3.46182      0.98377713    0.0045881616
      3.46577       1.1352484     0.042989325
      3.46851       1.1718352     0.016319730
      3.47123       1.1126105    0.0093848183
      3.47395       1.1429019     0.024344160
      3.47667       1.1484483     0.018622748
      3.47938       1.0776688     0.019926308
      3.48209       1.0298655     0.014076391
      3.48480      0.98709589     0.016352864
      3.48749       1.0147919     0.043353695
      3.49019       1.1504194     0.041313681
      3.49288       1.2039419    0.0055691663
      3.49549       1.1755052    0.0036300603
      3.49817       1.1251553    0.0065395721
      3.50093       1.0733923     0.019140199
      3.50360       1.1020305     0.028220720
      3.50597       1.1301232    0.0039855267
      3.50893       1.1134467     0.011170581
      3.51159       1.0767567    0.0099098403
      3.51425       1.0438290     0.011816928
      3.51690       1.0473054     0.012483333
      3.51955       1.0865513     0.029292345
      3.52219       1.1423998     0.023120878
      3.52483       1.0616728     0.030645752
      3.52747      0.99986416     0.031081650
      3.53010       1.0331100     0.021995426
      3.53273       1.0114821     0.020639757
      3.53536       1.0562118     0.040235615
      3.53798       1.0737059     0.022907281
      3.54059       1.0350250     0.021933089
      3.54321       1.0702205     0.023021824
      3.54582       1.1657458     0.034892531
      3.54842       1.1561443     0.031703072
      3.55189      0.93926511    0.0076618804
      3.55362      0.94949089     0.021097529
      3.55679      0.99915282     0.011250514
      3.55881       1.0402971     0.027801982
      3.56139       1.0504180     0.019249039
      3.56398       1.0263323    0.0088124553
      3.56656       1.0148615     0.011999409
      3.56913      0.99471493    0.0081044131
      3.57171      0.99607373     0.019439481
      3.57428       1.0589377     0.027735271
      3.57684       1.1374313     0.025601706
      3.57941       1.1414412     0.015348636
      3.58197       1.1104381     0.020792103
      3.58452       1.0580470     0.024279320
      3.58708       1.0189531     0.024989328
      3.58991       1.0442513    0.0077972162
      3.59217      0.94932263     0.020265900
      3.59472      0.91027608     0.032488296
      3.59726       1.0224567     0.045236054
      3.59979       1.0760812    0.0097650165
      3.60233       1.0294592     0.011605347
      3.60486       1.0160734     0.013844409
      3.60739       1.0053400     0.014790874
      3.60991       1.0207676     0.019717035
      3.61244       1.0302256     0.010202781
      3.61495       1.0200246     0.011957721
      3.61747       1.0064442     0.010169598
      3.61999      0.98279187    0.0084116100
      3.62175      0.94672478    0.0014806654
      3.62500       1.0822205     0.052697365
      3.62751       1.1055985     0.023815009
      3.62973       1.0230479     0.013014844
      3.63251       1.0484120     0.029233502
      3.63501       1.1239329     0.027547926
      3.63750       1.2007256     0.027993704
      3.63999       1.1138350     0.047994535
      3.64248      0.91502895     0.038921979
      3.64497      0.99211959     0.077910711
      3.64773       1.1521477     0.021722491
      3.64994       1.1050300     0.023605345
      3.65241       1.0489233     0.020500438
      3.65489      0.98320562     0.014171907
      3.65736      0.94017719     0.021359204
      3.65984       1.0170458     0.042251789
      3.66258       1.0841497     0.011364220
      3.66477       1.0462595     0.011339591
      3.66724       1.0170947     0.013262804
      3.66970       1.0686772     0.035766341
      3.67216       1.0266557     0.032169841
      3.67462       1.0309888     0.064003039
      3.67708       1.1558800     0.056827736
      3.67953       1.0870437     0.047220327
      3.68198      0.93443275     0.011180905
      3.68443      0.82390359     0.032173035
      3.68688      0.73483818     0.030061739
      3.68933      0.71135143     0.025572703
      3.69177      0.75440872     0.043635871
      3.69475      0.89102051     0.015501227
      3.69557      0.89657456     0.014021235
      3.69909       1.1745627     0.060771301
      3.70153       1.1115521     0.046283199
      3.70396      0.99061148     0.029880096
      3.70693       1.0370087     0.011413871
      3.70883       1.0756583     0.036118370
      3.71125       1.0603120     0.035926058
      3.71368      0.90153261     0.045576192
      3.71584      0.83557477     0.045902951
      3.71853       1.0819324     0.071603078
      3.72095       1.1788740     0.033617388
      3.72338       1.2611861     0.067980521
      3.72580       1.2636570     0.043126235
      3.72848       1.0387843     0.015870954
      3.73063      0.97625128     0.015285270
      3.73305       1.0055452     0.045667332
      3.73546       1.0987903     0.054031552
      3.73787       1.1494419     0.045450979
      3.74028       1.3540305      0.10518089
      3.74269       1.3755446     0.088226313
      3.74510       1.1192251     0.044143589
      3.74751       1.0601542     0.039191963
      3.74991      0.87783498     0.056582924
      3.75232      0.79870494     0.066237329
      3.75472       1.0619167     0.083380186
      3.75713       1.1753308     0.024419375
      3.75953      0.99530297     0.035813090
      3.76193      0.85103641     0.018970009
      3.76433      0.87791690     0.029386093
      3.76619      0.91385881     0.013387521
      3.76912       1.0661993     0.048650961
      3.77152       1.0098477     0.047866278
      3.77392      0.91033386     0.037946753
      3.77631      0.85000587     0.033726029
      3.77870      0.96415903     0.088741502
      3.78136       1.1637189     0.022875917
      3.78349       1.0368667     0.025892682
      3.78588       1.0225863     0.050719195
      3.78827       1.0205719     0.035600525
      3.79013      0.96406176     0.024272535
      3.79305       1.1351033     0.052142848
      3.79544       1.1226128     0.024145262
      3.79756      0.98315817    0.0077152184
      3.80022      0.84762369     0.016636071
      3.80260      0.79331956     0.034557856
      3.80499      0.68457581     0.041305766
      3.80738      0.66171679     0.067548904
      3.80976      0.81563891      0.10022710
      3.81215      0.87546252     0.044295685
      3.81453      0.78928687     0.037245347
      3.81692      0.78517431     0.030264176
      3.81930      0.77503882     0.036914605
      3.82168      0.81699087     0.046436921
      3.82460      0.90433367     0.016686212
      3.82645       1.0002446     0.054872668
      3.82883       1.1290856     0.039604017
      3.83122      0.95319124     0.077471723
      3.83360      0.69039663     0.062776511
      3.83598      0.78315926     0.090778178
      3.83837      0.84826940     0.046510119
      3.84075      0.73000422     0.031577617
      3.84313      0.81611482     0.055876502
      3.84551      0.77881537     0.049257195
      3.84790      0.59903390     0.057104010
      3.85028      0.68816878     0.086846416
      3.85273      0.77421939     0.017125354
      3.85478      0.83989948     0.073773953
      3.85743       1.3019006      0.12687934
      3.85981       1.1966870      0.11281387
      3.86220      0.96167173     0.083316767
      3.86458       1.0576564     0.064492173
      3.86696       1.0492409     0.059135279
      3.86935       1.2023276      0.10595072
      3.87173       1.3916619     0.042399902
      3.87412       1.2024099     0.053809843
      3.87651       1.1972886     0.092086306
      3.87889       1.1624697      0.10694768
      3.88128      0.58782956      0.17960768
      3.88367      0.44244059      0.16283843
      3.88605       1.2652461      0.25251347
      3.88844       1.4545887      0.13377394
      3.89083       1.3045484      0.14361762
      3.89349       1.5952647     0.090611527
      3.89561       1.6380936     0.041745985
      3.89800       1.5601489     0.035732912
      3.90013       1.4517259     0.028402365
      3.90279       1.3483469     0.052778479
      3.90518       1.4833006     0.076734823
      3.90757       1.2539399      0.11301148
      3.90997      0.85930671     0.050642998
      3.91236      0.88084482     0.059978359
      3.91450      0.95674841     0.034614586
      3.91716       1.1369570     0.088942564
      3.91956       1.4214842     0.088787716
      3.92196       1.5635154     0.087481063
      3.92436       1.2845960      0.13598661
      3.92676       1.1507391      0.10147526
      3.92916       1.5052840      0.10207057
      3.93103       1.6536906     0.049388941
      3.93397      0.95529119      0.15397500
      3.93635      0.49425039     0.031736304
      3.93879      0.75867802      0.21665810
      3.94120       1.2373678      0.16989429
      3.94361       1.1551616      0.11040309
      3.94602       1.0106465     0.073886530
      3.94843       1.0473088     0.046129084
      3.95085      0.68271138     0.087751925
      3.95326      0.67632381      0.14100332
      3.95568       1.0723410      0.12211875
      3.95810      0.80649800      0.17076686
      3.96052      0.87852231      0.22980628
      3.96294       1.3456828      0.14079243
      3.96536       1.2371616     0.099217859
      3.96779      0.98032019     0.069822032
      3.97049      0.72876488     0.023304636
      3.97241      0.61211500     0.021663845
      3.97507      0.46163122     0.075034892
      3.97751      0.55748120      0.16608148
      3.97994       1.2054244      0.16278190
      3.98238       1.5106272     0.036137640
      3.98481       1.4781803     0.041984067
      3.98698       1.2001005      0.12675891
      3.98969      0.52756786      0.13416820
      3.99214      0.67636045      0.19528017
      3.99458       1.0162811     0.086916711
      3.99703       1.0259975     0.079754191
      3.99458       1.0162811     0.086916711
      3.99703       1.0259975     0.079754191
