# Supplementary material for: Near-infrared observations of active asteroid (3200) Phaethon reveal no evidence for hydration
Source: Nat Commun. 2020 Apr 28;11:2050. doi: 10.1038/s41467-020-15637-7 (PMC7188859; doi:10.1038/s41467-020-15637-7)
Supplement: Supplementary file 3 — Supplementary Data 1 [file 41467_2020_15637_MOESM3_ESM.zip › ProcessedSpectraOfPhaethon/Set b.txt]

      2.00119      0.91860437   0.00068284429
      2.00164      0.91886112   0.00061690453
      2.00345      0.94546983    0.0061530883
      2.00435      0.96474673  8.7040914e-005
      2.00616       1.0469824     0.019250715
      2.00751       1.0971914    0.0072096405
      2.00886       1.0318389     0.024680409
      2.01022      0.95696972     0.011980685
      2.01157      0.96551879    0.0093498520
      2.01292      0.99485796    0.0022582269
      2.01428       1.0020595    0.0014546237
      2.01563       1.0017382    0.0013148856
      2.01638      0.99887423   0.00044457599
      2.01834       1.0199704    0.0042872626
      2.01969       1.0271215    0.0011532341
      2.02104       1.0293568    0.0022231287
      2.02239       1.0309080    0.0021145429
      2.02374       1.0220142    0.0030421630
      2.02510       1.0172399    0.0011657183
      2.02630       1.0174163    0.0015731029
      2.02780       1.0076497    0.0024439720
      2.02915       1.0070695    0.0020897156
      2.03050       1.0139125    0.0014897219
      2.03185       1.0101197    0.0026292614
      2.03336      0.99960599   0.00099669724
      2.03456      0.99944149   0.00094073403
      2.03591       1.0015586    0.0011894431
      2.03726       1.0003016    0.0014091799
      2.03861       1.0001428    0.0011000148
      2.03996      0.99857051    0.0017219801
      2.04131      0.99887549    0.0017957660
      2.04266       1.0037396    0.0011440865
      2.04401       1.0038950   0.00065574965
      2.04506       1.0025042   0.00052418527
      2.04671      0.99226385    0.0025873740
      2.04806      0.98212706    0.0015468745
      2.04941      0.98212403    0.0020455403
      2.05076      0.98865715    0.0023603257
      2.05211      0.98721960    0.0023233500
      2.05346      0.98290530    0.0013945239
      2.05481      0.99478869    0.0038366144
      2.05616       1.0090344    0.0019453727
      2.05751       1.0208551    0.0031089605
      2.05886       1.0308394    0.0022547161
      2.06020       1.0116070    0.0081601274
      2.06185      0.97141312    0.0031741418
      2.06290      0.97703296    0.0043358812
      2.06425      0.99611419    0.0046953187
      2.06568       1.0034640   0.00092373622
      2.06695       1.0041058    0.0010456599
      2.06830       1.0022882    0.0015884180
      2.06949      0.99931244    0.0015018454
      2.07099       1.0101706    0.0032334084
      2.07234       1.0161444    0.0011153422
      2.07369       1.0144044   0.00064101901
      2.07503       1.0139700   0.00066841619
      2.07638       1.0141942   0.00062087940
      2.07773       1.0154832   0.00049399449
      2.07908       1.0123993    0.0011570266
      2.08042       1.0074542    0.0010088871
      2.08162       1.0061465   0.00050728686
      2.08312       1.0023003    0.0016493010
      2.08446       1.0033229    0.0023846268
      2.08581       1.0084608    0.0021449575
      2.08716       1.0062165    0.0018532213
      2.08850       1.0035701   0.00070034778
      2.08985       1.0027345    0.0010823206
      2.09120      0.99939089    0.0014359264
      2.09254       1.0065004    0.0032127300
      2.09389       1.0125276    0.0015853674
      2.09524       1.0083791   0.00095762412
      2.09658       1.0052583   0.00079701296
      2.09793       1.0047772   0.00039417099
      2.09927       1.0035998   0.00051678681
      2.10062       1.0005525    0.0013528562
      2.10197      0.99844565    0.0012149627
      2.10331      0.99979137    0.0015259267
      2.10473      0.99552289    0.0022872156
      2.10624       1.0040221    0.0050656567
      2.10777       1.0105806    0.0041963667
      2.10931       1.0044677    0.0036691767
      2.11085       1.0075020    0.0031814946
      2.11238       1.0103662    0.0014501265
      2.11392       1.0086911    0.0010058987
      2.11545       1.0081017    0.0011074464
      2.11699       1.0095757    0.0016369702
      2.11852       1.0085418    0.0018149316
      2.12006       1.0087797    0.0023993202
      2.12160       1.0162125    0.0020547791
      2.12313       1.0112438    0.0035810830
      2.12484       1.0002515    0.0012504008
      2.12620       1.0036299    0.0017449796
      2.12773       1.0070074   0.00077641326
      2.12927       1.0036570    0.0013056262
      2.13080       1.0000619   0.00074534791
      2.13234      0.99968647   0.00082764717
      2.13387      0.99193724    0.0031224768
      2.13540      0.98870526    0.0028340480
      2.13762       1.0075565   0.00093371688
      2.13847       1.0074357   0.00051845711
      2.14000       1.0015495    0.0019423926
      2.14153      0.99349490    0.0018303460
      2.14307      0.99886871    0.0035162498
      2.14460       1.0138416    0.0028607986
      2.14579       1.0185788    0.0010523039
      2.14766       1.0054297    0.0030422416
      2.14920       1.0002194    0.0010318162
      2.15073       1.0012469   0.00059886634
      2.15226       1.0006988   0.00045242211
      2.15379      0.99863300   0.00096990519
      2.15532      0.99688578   0.00060911649
      2.15685      0.99705701   0.00047974465
      2.15838      0.99593860   0.00060631040
      2.15991      0.99414396   0.00057898373
      2.16145      0.99608696   0.00091979453
      2.16230      0.99880443   0.00012558760
      2.16451      0.98404324    0.0036993964
      2.16604       1.0080060     0.011807597
      2.16757       1.0318480    0.0060764922
      2.16961       1.0109682  4.4763901e-005
      2.17011       1.0068043   0.00032122243
      2.17215       1.0017146    0.0014379242
      2.17368      0.99664392   0.00078636907
      2.17521      0.99693997    0.0010374946
      2.17674      0.99459096    0.0016618266
      2.17827      0.99622852    0.0029242141
      2.17980      0.99766653    0.0032880493
      2.18133      0.98917696    0.0037374085
      2.18286      0.99175741    0.0036102208
      2.18455       1.0048043   0.00067661461
      2.18591      0.99864498    0.0028906745
      2.18744      0.99126742    0.0023402609
      2.18897      0.99701574    0.0030996720
      2.19049       1.0016115    0.0014829783
      2.19202      0.99915986   0.00051757844
      2.19355      0.99883787   0.00056958330
      2.19508      0.99646762   0.00056441058
      2.19660      0.99136558    0.0016812657
      2.19813      0.98215482    0.0021949274
      2.19966      0.98407615    0.0037226321
      2.20118      0.99834457    0.0037646066
      2.20271      0.99967576    0.0030102977
      2.20423      0.98477138    0.0030136755
      2.20576      0.98702930    0.0047450147
      2.20729       1.0021893    0.0038205863
      2.20881       1.0032730    0.0026008985
      2.21051      0.99671616   0.00022879325
      2.21178      0.99665059   0.00029386671
      2.21339      0.99656661   0.00036308495
      2.21491      0.99566580   0.00066376157
      2.21644      0.99580796   0.00094881641
      2.21796      0.99524114    0.0012917742
      2.21949      0.98887833    0.0021307905
      2.22101      0.98376693   0.00077244255
      2.22254      0.98658722    0.0010789841
      2.22406      0.98524573    0.0017433300
      2.22558      0.98148274    0.0017704992
      2.22711      0.99142103    0.0044623388
      2.22863      0.99638926    0.0027835768
      2.23015      0.98717303    0.0024430934
      2.23168      0.98618682    0.0015248035
      2.23320      0.99074184   0.00056220559
      2.23456      0.99122301   0.00029511013
      2.23625      0.98632798    0.0020150842
      2.23777      0.98305049    0.0012855072
      2.23929      0.98622133    0.0012971293
      2.24082      0.98936976   0.00071285268
      2.24234      0.99088888   0.00093378323
      2.24386      0.99181426   0.00074595721
      2.24538      0.98465626    0.0027960028
      2.24690      0.98680638    0.0035731663
      2.24843      0.99555743    0.0024205124
      2.24995      0.99510253    0.0017422234
      2.25130      0.99193087    0.0013682915
      2.25299      0.98531952    0.0023195036
      2.25451      0.98644874    0.0025093232
      2.25603      0.99458989    0.0011807888
      2.25755       1.0000731    0.0015275018
      2.25908      0.99297493    0.0038607579
      2.26060      0.98067048    0.0025350873
      2.26212      0.99235082    0.0052823888
      2.26364       1.0038808    0.0017921435
      2.26516       1.0025069    0.0014287973
      2.26668      0.99827598    0.0025522138
      2.26820      0.99411434    0.0016430507
      2.26972      0.99586197    0.0012493604
      2.27124      0.99818863   0.00060840357
      2.27259      0.99661492   0.00099765051
      2.27428      0.98423230    0.0031813745
      2.27580      0.99025244    0.0061873239
      2.27732       1.0045816    0.0032786365
      2.27884      0.99096114    0.0062697642
      2.28035      0.98024985    0.0043617032
      2.28187      0.99677204    0.0065310530
      2.28356       1.0118151   0.00087997538
      2.28491       1.0118445   0.00095686977
      2.28592       1.0122381    0.0010224821
      2.28795      0.98781795    0.0051429162
      2.28947      0.98687552    0.0046578496
      2.29098      0.99651015    0.0037517576
      2.29250      0.99095593    0.0037160170
      2.29402      0.98847990    0.0024224481
      2.29554       1.0031578    0.0034390362
      2.29706       1.0026312    0.0046076971
      2.29857      0.99176279    0.0039272695
      2.30009       1.0013425    0.0057849466
      2.30161       1.0080567    0.0039312030
      2.30313      0.99613024    0.0042380220
      2.30464      0.99805110    0.0036529496
      2.30616       1.0028833    0.0022243514
      2.30768       1.0018367    0.0015439069
      2.30919       1.0032266    0.0013520521
      2.31088      0.99689158    0.0011752928
      2.31223      0.99618101   0.00080506632
      2.31341      0.99590130    0.0011723666
      2.31526      0.96832321    0.0077748260
      2.31678      0.97550304     0.011795038
      2.31829       1.0213742     0.012263526
      2.31981       1.0264991    0.0076094484
      2.32132      0.99545593    0.0051908298
      2.32284      0.99778406    0.0049844189
      2.32436       1.0079691    0.0024057737
      2.32621       1.0003382   0.00078734310
      2.32739      0.99537165    0.0020252639
      2.32890      0.99942687    0.0031637300
      2.33042       1.0025590    0.0024478476
      2.33193       1.0040161    0.0025971476
      2.33345       1.0053170    0.0023675751
      2.33496       1.0080514    0.0030948849
      2.33648       1.0098130    0.0030502495
      2.33799      0.99916453    0.0033903430
      2.33951      0.99861804    0.0031852209
      2.34102       1.0111437    0.0024864730
      2.34254       1.0074187    0.0039123399
      2.34405      0.99775372    0.0015834028
      2.34556      0.99696502    0.0012310238
      2.34708      0.99826218    0.0015659117
      2.34859      0.99540564    0.0024808982
      2.35011      0.98940420    0.0025231461
      2.35162      0.99097469    0.0026885239
      2.35313       1.0073693    0.0037512148
      2.35465       1.0077368    0.0041867510
      2.35616       1.0022430    0.0024257724
      2.35767       1.0050202    0.0029938841
      2.35919       1.0192586    0.0067503959
      2.36070       1.0187534    0.0075325624
      2.36221       1.0023508    0.0021390594
      2.36373       1.0020392    0.0015789471
      2.36524      0.99639246    0.0028325684
      2.36675      0.99373628    0.0036560831
      2.36793      0.99071621    0.0046026823
      2.36978      0.95038350     0.012432510
      2.37129      0.99941929     0.025376655
      2.37280       1.0625909    0.0093613745
      2.37431       1.0322742     0.011372020
      2.37583      0.99613877    0.0041752700
      2.37734       1.0007254    0.0048208648
      2.37885       1.0097779    0.0027084107
      2.38019       1.0080912    0.0019382229
      2.38187      0.97990032     0.010491124
      2.38339      0.98014099     0.011373180
      2.38523       1.0254063    0.0035796238
      2.38641       1.0256979    0.0030050047
      2.38792       1.0238154    0.0028203329
      2.38943       1.0066115    0.0070528426
      2.39094      0.99788971    0.0058856652
      2.39245       1.0129691    0.0056109474
      2.39396       1.0108246    0.0051729245
      2.39548      0.99883621    0.0013163156
      2.39699       1.0077576    0.0041821502
      2.39850       1.0066174    0.0043654751
      2.40001      0.99929273    0.0030503405
      2.40135      0.99988543    0.0032765723
      2.40303      0.98540081    0.0056110304
      2.40461      0.98936362    0.0055782862
      2.40631      0.99736707    0.0029373075
      2.40808      0.99487992    0.0018418604
      2.40983      0.99662894    0.0016991712
      2.41159      0.99045579    0.0032172145
      2.41334      0.97529526    0.0058972293
      2.41509      0.97998465    0.0076547511
      2.41685      0.99309053    0.0065194890
      2.41860       1.0002387    0.0087342245
      2.42035       1.0194363     0.011042632
      2.42210       1.0112082     0.010389701
      2.42386      0.98803186    0.0022408808
      2.42561      0.99824460    0.0019531193
      2.42736       1.0089382    0.0024824360
      2.42911       1.0090340    0.0019961715
      2.43086      0.99538572    0.0036776278
      2.43222      0.98116893    0.0046826767
      2.43436      0.94031552     0.010359361
      2.43612       1.0063577     0.029739228
      2.43787       1.0648130     0.015786859
      2.44039      0.99301841    0.0017419913
      2.44117      0.99139517    0.0011319878
      2.44292      0.99172429    0.0040824840
      2.44487      0.95681651     0.011720474
      2.44662      0.98009059     0.019071452
      2.44836       1.0103342     0.014854279
      2.45011      0.99536424     0.014430721
      2.45186       1.0118486     0.015329728
      2.45361       1.0134489     0.011720432
      2.45536       1.0086740     0.010607427
      2.45711       1.0222603    0.0042054023
      2.45866       1.0088985    0.0013362563
      2.46060      0.97142511     0.011502374
      2.46235      0.96763518     0.014443943
      2.46410       1.0207780     0.014830197
      2.46585       1.0244808     0.012162725
      2.46759       1.0023475    0.0047319587
      2.46895       1.0095585    0.0058646095
      2.47109      0.94047416     0.024136072
      2.47284       1.0195066     0.050185718
      2.47458       1.0876487     0.026397065
      2.47672      0.98315665    0.0016464659
      2.47807      0.95907025    0.0074748252
      2.47963      0.94177555    0.0061650253
      2.48157      0.98077635     0.014060506
      2.48331      0.99513122     0.011178872
      2.48506      0.98585702     0.014796292
      2.48680      0.97152396     0.022019154
      2.48855       1.0175268     0.031414682
      2.49029       1.0426709     0.024762353
      2.49223      0.95426684    0.0091035676
      2.49359      0.94732242     0.010151582
      2.49553       1.0414485     0.029271735
      2.49727       1.0696219     0.021184101
      2.49921       1.0191317    0.0045299821
      2.50076      0.99333224     0.015396418
      2.50250      0.96999446     0.011806644
      2.50483       1.0049706    0.0019269864
      2.50599       1.0532796     0.017943774
      2.50773       1.0605799     0.023743352
      2.50947      0.98361498     0.025617550
      2.51122       1.0089221     0.033406302
      2.51296       1.0324985     0.031022792
      2.51470      0.90612644     0.040493797
      2.51644      0.98830305     0.061951164
      2.51838       1.1886238     0.021079651
      2.51993       1.1329215     0.023725862
      2.52167       1.0117651     0.026490239
      2.52341      0.97410360     0.018139285
      2.52593       1.0440297    0.0032817657
      2.52651       1.0456151    0.0025116154
      2.52864      0.97311751     0.026099592
      2.53038      0.92428585     0.020861055
      2.53212       1.0960098     0.071434895
      2.53386       1.1255191     0.068468454
      2.53560       1.0326757     0.062800019
      2.53734       1.1344165     0.061011951
      2.53908       1.1394810     0.050441040
      2.54082      0.86200454     0.057255098
      2.54256      0.67789556     0.020725023
      2.54430       1.1014831      0.12962547
      2.54604       1.2362206      0.11149900
      2.54778       1.1534940     0.092732150
      2.54952       1.1691419     0.089819180
      2.60162     -0.33111078      0.18324226
      2.60336     -0.51418133      0.13080881
      2.60509     -0.30821833      0.10207951
      2.60644     -0.19696758     0.045667882
      2.60856      0.57142544      0.23790811
      2.61030      0.30681440      0.28280049
      2.61209     0.080850859     0.061985979
      2.61377      0.68354034      0.34350408
      2.61550      0.94575964      0.31440256
      2.61723      0.62933414      0.39512180
      2.61897       1.3651018      0.43938254
      2.62070       1.3613625      0.26381272
      2.62243      0.86980799      0.14644676
      2.62417      0.43075270      0.28037703
      2.62590     -0.72408872      0.22437739
      2.62725      -1.2211662     0.065808324
      2.62936     -0.68710607      0.14315661
      2.63110     -0.63924708      0.12319605
      2.63283     -0.24360792      0.26981232
      2.63456      0.97272062      0.24109215
      2.63630       1.2423018      0.15834442
      2.63841      0.41837927     0.079376337
      2.63957      0.24969067     0.019314917
      2.64149      0.57037013      0.11107042
      2.64322      0.78216044     0.073394145
      2.64496      0.80190101     0.092410098
      2.64669      0.95846596      0.10704706
      2.64842      0.58162634      0.20080131
      2.65015      0.10224724     0.078057879
      2.65188      0.29896062     0.071533128
      2.65361      0.41508098     0.034644480
      2.65534      0.56350472     0.076364724
      2.65669      0.75295548     0.059628415
      2.65880      0.24022684      0.16158565
      2.66053    -0.032223040      0.25677775
      2.66227      -1.3819678      0.61168624
      2.66400      -3.6028189      0.44910626
      2.66492      -4.8469104      0.10855204
      2.66746       1.1049173       1.1419560
      2.66919       2.0244685      0.57221524
      2.67111     -0.15826792      0.20598563
      2.67265     -0.15176421      0.12940829
      2.67438    -0.036859796      0.13589615
      2.67611     -0.16780689      0.10137282
      2.67784     -0.32753365     0.099962761
      2.67956    -0.090179795      0.15662723
      2.68129     -0.31087699      0.28157902
      2.68302     -0.48735809      0.23155287
      2.68494     0.058411304     0.086388934
      2.68648     -0.11683906      0.10983942
      2.68835     -0.12864389     0.069882250
      2.68994    -0.095087909      0.12787347
      2.69167     -0.60078176      0.24736157
      2.69340      -1.5517655      0.20116688
      2.69474      -2.2590657      0.26638457
      2.69685       4.1994755       2.5313778
      2.69858       9.1300448       1.6109408
      2.70031       2.9673619       2.0417188
      2.70223     -0.75164223      0.11567282
      2.70377     -0.65600233      0.24478972
      2.70549      -1.1806604      0.38034184
      2.70703      -1.5163419      0.26823234
      2.70895      -1.4656224      0.51165550
      2.71068      -2.2094847      0.48591626
      2.71241      -1.4937834      0.54659206
      2.71413     -0.45388791      0.28181279
      2.71663      0.57200369     0.060576333
      2.71759      0.48138612     0.089947252
      2.71931      0.27134332      0.11029618
      2.72104     -0.10166956      0.14384755
      2.72277     -0.40680919     0.053044391
      2.72450     -0.25893523     0.046117593
      2.72622     -0.15909681     0.095861057
      2.72795      0.30613063      0.18178910
      2.72968      0.70370605     0.061435965
      2.73121      0.50583072     0.047526413
      2.73274      0.27274990     0.068828228
      2.73486     -0.32155938      0.11140408
      2.73658     -0.23549228      0.12463928
      2.73831     -0.23922485      0.10780059
      2.74003     -0.24332126      0.11639360
      2.74176      0.47875841      0.16708042
      2.74329      0.97838055     0.070921765
      2.74521       1.0951220      0.13300763
      2.74694      0.20990134      0.39113038
      2.74866     -0.57955900      0.17568629
      2.75039     -0.44504593      0.18450768
      2.75211      0.38861743      0.41703375
      2.75422       2.3472004      0.19324616
      2.75557       1.3919840      0.44658206
      2.75743      0.43994956      0.13685029
      2.75902     -0.21812999      0.28552403
      2.76093      -1.4242370      0.15158093
      2.76247     -0.93782437      0.28265875
      2.76419      0.11640086      0.19341237
      2.76606      0.68655050     0.040478708
      2.76764      0.49284918      0.11178955
      2.76937      0.23703122      0.10019860
      2.77109     0.030867735     0.049982210
      2.77282      0.15360134     0.050891164
      2.77416      0.23848134     0.043252288
      2.77607     -0.10854545     0.096371701
      2.77799      0.69826380      0.48966317
      2.77971       1.5108103      0.41591465
      2.78144      0.52021301      0.57881382
      2.78316      0.90637384      0.62687696
      2.78489       3.4427985      0.46285871
      2.78661       3.2720463      0.51130734
      2.78833      0.95200092      0.58103541
      2.79006       1.2984642      0.62902394
      2.79178       2.6511703      0.39569462
      2.79351       1.3128270      0.54647187
      2.79504      0.15403791      0.23031234
      2.79695      -6.4156750       3.3526336
      2.79868      -15.166162       2.2641995
      2.85040       1.1085737     0.055180209
      2.85268      0.75931921      0.11558288
      2.85472       1.0327916      0.21394408
      2.85676       1.3909923      0.11863552
      2.85949      0.88581410     0.041618819
      2.86085       1.0280388     0.059772653
      2.86289       1.0996695     0.041115185
      2.86584      0.84961568     0.010131811
      2.86698      0.92487295     0.039085765
      2.86902      0.93685157     0.046214580
      2.87106      0.93430901     0.066039601
      2.87310       1.2197308      0.10967942
      2.87514       1.2384305      0.10824284
      2.87718       1.0002527     0.049257699
      2.87945       1.0605495     0.023103767
      2.88126       1.0150285     0.026670497
      2.88330      0.97875680     0.021473325
      2.88534      0.98277525     0.034938762
      2.88738      0.95268688     0.048802599
      2.88942       1.0771526     0.069597502
      2.89146       1.1459001     0.044324549
      2.89350       1.0881738     0.020413748
      2.89554       1.0946968     0.017726793
      2.89757      0.91677371     0.054756194
      2.89961      0.84605665     0.060381526
      2.90165       1.0548693     0.082943773
      2.90369       1.1390724     0.053098275
      2.90572       1.1304970     0.043099345
      2.90776       1.1795058     0.028115666
      2.90934       1.1061718    0.0079204333
      2.91183      0.98385254     0.031987121
      2.91387      0.99238126     0.032082660
      2.91613       1.0999695    0.0083069782
      2.91749       1.0992159    0.0064169050
      2.91998      0.87397645     0.070084514
      2.92179      0.76568466     0.058273892
      2.92405       1.1795325      0.12261702
      2.92608       1.2900368     0.067207188
      2.92857       1.0066196     0.020102307
      2.93015       1.0252636     0.016569814
      2.93218       1.0326672     0.012657407
      2.93422       1.0167032     0.012566760
      2.93625      0.97123186     0.025529266
      2.93828      0.99115334     0.033910642
      2.94032       1.0277717     0.033901150
      2.94235      0.98550391     0.035631358
      2.94438      0.98490293     0.036697443
      2.94642       1.0031306     0.042306030
      2.94845       1.1062582     0.065722520
      2.95048       1.0734210     0.064539179
      2.95251      0.85672476     0.033253648
      2.95454      0.99080902     0.067914707
      2.95657       1.1318043     0.029665989
      2.95906       1.0385620     0.010507994
      2.96064       1.0190517    0.0085396256
      2.96267       1.0251154    0.0085744837
      2.96425       1.0347662    0.0081374963
      2.96673      0.93911272     0.020908471
      2.96876      0.84825863     0.015086387
      2.97079      0.93941391     0.051593295
      2.97304       1.1422363     0.031687452
      2.97485       1.1418861     0.021056523
      2.97688       1.0498128     0.025210904
      2.97890      0.98621832     0.024453896
      2.98093       1.0320369     0.034857649
      2.98296       1.0943399     0.010040335
      2.98499       1.0652555    0.0080665791
      2.98702       1.0526265    0.0037783343
      2.98905       1.0363244    0.0082397903
      2.99107      0.99172770    0.0099778734
      2.99310      0.98287489     0.010570994
      2.99513      0.98083789    0.0088009559
      2.99716       1.0271316     0.032382621
      2.99918       1.1031054     0.023528652
      3.00121       1.0451737     0.031975807
      3.00324      0.91761090     0.018140984
      3.00459      0.87187691    0.0075594619
      3.00729       1.0338724     0.032864286
      3.00954       1.1216261    0.0028765946
      3.01134       1.0630206     0.019664284
      3.01337       1.0221707     0.011167266
      3.01539      0.94566407     0.036969758
      3.01742      0.88732708     0.037017465
      3.01944      0.93450964     0.038663573
      3.02147       1.0321785     0.049001964
      3.02349       1.1671634     0.063601626
      3.02552       1.1435883     0.063956420
      3.02754       1.0022014     0.010491994
      3.02956      0.94854311     0.029687336
      3.03159      0.94491630     0.035303006
      3.03361       1.0129073     0.038157244
      3.03563      0.94035131     0.055197205
      3.03766       1.0054120     0.080318870
      3.03968       1.1675599     0.018998254
      3.04170       1.1513768     0.016412767
      3.04373       1.0684576     0.033649646
      3.04575      0.97617798     0.011735520
      3.04777      0.98691969     0.011845771
      3.04980      0.95329065     0.018221352
      3.05182      0.88912306     0.026381562
      3.05384      0.94601137     0.047217208
      3.05586       1.1504030     0.036692842
      3.05788       1.1957431     0.024256935
      3.05991       1.0055059     0.049211690
      3.06193      0.92254126     0.033088936
      3.06395      0.99372044     0.028816096
      3.06597       1.0008226     0.020234774
      3.06799      0.98062948     0.010136039
      3.07001      0.98230895    0.0060789791
      3.07158       1.0012865     0.018425485
      3.07405       1.1588417     0.034773177
      3.07607       1.0969891     0.043722308
      3.07787      0.95805501    0.0025536230
      3.08011      0.81437891     0.059662404
      3.08213       1.0588739      0.11973929
      3.08415       1.1509924     0.068585339
      3.08617      0.97640021     0.024662919
      3.08819      0.95691713     0.016762796
      3.09021      0.96971324     0.027751545
      3.09223      0.92477211     0.034135457
      3.09425      0.88929292     0.027566646
      3.09627      0.97108198     0.021433453
      3.09829       1.0687610     0.037362065
      3.10030       1.0984283     0.032761413
      3.10232      0.91351593     0.063086840
      3.10434      0.84216942     0.061068321
      3.10636       1.0973537     0.095749569
      3.10838       1.0425182     0.095174684
      3.11040      0.90273578     0.072529950
      3.11241       1.0191197     0.061235357
      3.11443       1.0246612     0.060287852
      3.11645       1.1180479     0.070072910
      3.11847       1.1639428     0.049525037
      3.12071      0.97669333     0.014204290
      3.12250      0.89143113     0.021018018
      3.12452      0.76385797     0.025931353
      3.12564      0.68679237    0.0098919928
      3.12855       1.1620659     0.090720255
      3.13057       1.2372981     0.062594852
      3.13303      0.99766047     0.014653462
      3.13460       1.0026790     0.012122147
      3.13662      0.87015164     0.055957774
      3.13863      0.79798269     0.058407357
      3.14065       1.0460477     0.085712088
      3.14266       1.0791321     0.076851737
      3.14468      0.84186790     0.058263114
      3.14670       1.0179052      0.10973165
      3.14871       1.1536419     0.050795834
      3.15095       1.0224640     0.016382177
      3.15274      0.96278510     0.025994023
      3.15476      0.90373367     0.020245592
      3.15677      0.98651000     0.034412496
      3.15879       1.0593007    0.0057636835
      3.16080       1.0420249    0.0033155210
      3.16259       1.0240642    0.0056883309
      3.16483      0.95237927     0.014341524
      3.16685      0.96764420     0.028794296
      3.16886       1.0219909     0.020235521
      3.17088      0.98077286     0.021187457
      3.17289      0.93427880    0.0072720196
      3.17490      0.98642903     0.024106770
      3.17692       1.0488319     0.022514004
      3.17893      0.98139075     0.037603953
      3.18139      0.85072130    0.0064471208
      3.18296      0.88671183     0.023616480
      3.18497       1.0370549     0.048161810
      3.18699       1.0783656     0.034604442
      3.18900      0.78768046     0.078567689
      3.19079      0.58610549     0.054555173
      3.19303       1.0251088      0.13780814
      3.19504       1.1181582      0.11917518
      3.19705      0.81455173     0.090102268
      3.19907      0.87178164     0.090551983
      3.20108      0.95386232     0.075341785
      3.20309       1.0398673      0.10746942
      3.20511       1.0123297     0.093992999
      3.20712      0.85587623     0.054892562
      3.20913      0.85010023     0.056384275
      3.21114      0.99788638      0.11853605
      3.21316       1.2490078     0.052259364
      3.21517       1.1130687     0.058733138
      3.21718       1.0325822     0.029868836
      3.21919      0.93146638     0.067516811
      3.22121      0.81993806     0.049760460
      3.22389       1.0316853    0.0063742136
      3.22523       1.2385610     0.071573745
      3.22724       1.0619798      0.17175411
      3.22925      0.81837100      0.17668768
      3.23127       1.4253035      0.26997895
      3.23328       1.6412928      0.14659182
      3.23596      0.97347413     0.020987513
      3.23730      0.77301149     0.067009896
      3.23931      0.78374288      0.10888031
      3.24132       1.0809134      0.11424037
      3.24334      0.96284363      0.12763556
      3.24535      0.72988569     0.038185431
      3.24736      0.77794345     0.023481981
      3.24937       1.0361882      0.11352291
      3.25138       1.3722449     0.089774827
      3.25339       1.2695772     0.086496285
      3.25540      0.99020741     0.021088894
      3.25741      0.69640206     0.092017582
      3.25942      0.62347509      0.10784038
      3.26144       1.0941779      0.14828041
      3.26345       1.4174030     0.026325069
      3.26546       1.1183758     0.088596462
      3.26747      0.73579751     0.072354213
      3.26926      0.53875773     0.046737657
      3.27149       1.1037086      0.21658763
      3.27350       1.4531850      0.10340129
      3.27596       1.0260288     0.044412835
      3.27752      0.68010808      0.10171518
      3.27953      0.87336062      0.22277417
      3.28154       1.4847974      0.17436949
      3.28355       1.3714487      0.15931181
      3.28579      0.98613384    0.0087183911
      3.28690      0.99104686    0.0053805794
      3.28958      0.84715519     0.035837355
      3.29160      0.89199392     0.044661938
      3.29361      0.86774375     0.046672583
      3.29562      0.79809535     0.047483307
      3.29763      0.88700290     0.072834593
      3.29964       1.2368851      0.15164103
      3.30165       1.3644037     0.084329382
      3.30388       1.0157975     0.032814301
      3.30567      0.97639390     0.041725757
      3.30768      0.83852191     0.074691465
      3.30946      0.70931783     0.050571601
      3.31103      0.80845883      0.20462987
      3.32376       1.1597404     0.024442665
      3.32577       1.0495970     0.050586108
      3.32778      0.98632927     0.058188096
      3.32979       1.1128657     0.067676799
      3.33180      0.98861181     0.097960817
      3.33381      0.87633784     0.065591128
      3.33582      0.99173196     0.060628557
      3.33783      0.87759201     0.067279311
      3.33984      0.90529899     0.078964343
      3.34140       1.0725301     0.038043470
      3.34386      0.66037386      0.10858437
      3.34587      0.92279500      0.19782494
      3.34788       1.3690795      0.11390008
      3.35078      0.89295610     0.023054402
      3.35190      0.87880872     0.017043275
      3.35391      0.65908208     0.086670787
      3.35591      0.65056659      0.13496398
      3.35792       1.1869734      0.17408266
      3.35993       1.2019367      0.15740645
      3.36194      0.93282504     0.071911963
      3.36404       1.0607417     0.070021099
      3.36643      0.94449864     0.091137638
      3.36895       1.1359033      0.16475975
      3.37143       1.4197633     0.061920078
      3.37391       1.2150495     0.054775676
      3.37638      0.86649660     0.091569527
      3.37886      0.86384343      0.13634255
      3.38133       1.4014726      0.17676394
      3.38381       1.4860577      0.13588911
      3.38628       1.1595567     0.025429667
      3.38875      0.91666275      0.10181797
      3.39123       1.0155610      0.15046224
      3.39370       1.4023605      0.11811038
      3.39617       1.3068245     0.098708953
      3.39837       1.0898423     0.019159031
      3.40111      0.80564162     0.088789191
      3.40358      0.93165688      0.17365119
      3.40605       1.3066897      0.11006324
      3.40907       1.1046495     0.030923814
      3.41072       1.1008351     0.017693801
      3.41346      0.72048621      0.10251182
      3.41593      0.94445565      0.18134601
      3.41840       1.3342938      0.10688251
      3.42086       1.0949144      0.10356542
      3.42306      0.81230227     0.018634216
      3.42552      0.67653088     0.040125944
      3.42826       1.0746834      0.16663776
      3.43073       1.3008160     0.086209885
      3.43401      0.94249490     0.012425132
      3.43511      0.93726801     0.012538119
      3.43812      0.79335281     0.039935199
      3.44058      0.99745198      0.10704084
      3.44304       1.1622521     0.060892167
      3.44550       1.0175977     0.047420719
      3.44797      0.95749005     0.031128359
      3.45043      0.79302299     0.062409580
      3.45289      0.81023563     0.098249711
      3.45535       1.1232107     0.076465860
      3.45781       1.1389275     0.049358001
      3.46027      0.92372506     0.027911244
      3.46272      0.82280357    0.0085390041
      3.46518      0.92898254     0.056709643
      3.46764       1.1025186     0.045265006
      3.47010       1.0425202     0.041243674
      3.47255      0.90649328     0.012083931
      3.47447      0.89048784    0.0043047949
      3.47747      0.96591904     0.040111893
      3.48074       1.1005602    0.0056427797
      3.48238       1.0782750    0.0029617288
      3.48483       1.0342259    0.0044751048
      3.48729      0.99629989    0.0075454939
      3.48974       1.0132343     0.018169626
      3.49219       1.0517019     0.011275032
      3.49465       1.0715603     0.018355230
      3.49710       1.0309894     0.024504381
      3.49955       1.0085498     0.025325674
      3.50200       1.0220796     0.010890311
      3.50445      0.98612957     0.010601211
      3.50690      0.96761825    0.0081389062
      3.50935      0.95788648     0.014082888
      3.51180       1.0079941     0.025487362
      3.51425       1.0079755     0.013527236
      3.51670      0.97393792    0.0088121879
      3.51915      0.92380036     0.011179784
      3.52160      0.90284865     0.021989934
      3.52405      0.94025464     0.017529833
      3.52649      0.96722735     0.013931313
      3.52873      0.94527894     0.010834066
      3.53146      0.89399648     0.011184219
      3.53383      0.90790388     0.022201152
      3.53628      0.99569049     0.037224582
      3.53873       1.0762677     0.020418762
      3.54117       1.0732124    0.0045681561
      3.54361       1.0621653    0.0095628541
      3.54606       1.0194397     0.010506419
      3.54796      0.96176752    0.0049653526
      3.55095      0.97023362     0.018450271
      3.55339       1.0299109     0.022255741
      3.55583       1.0736923     0.014712485
      3.55828       1.0474647     0.011474728
      3.56072       1.0115188     0.012616664
      3.56316      0.97141328     0.010499497
      3.56560      0.95320252     0.020436668
      3.56804       1.0022315     0.017411292
      3.57048      0.96075574     0.018971148
      3.57292      0.92666322     0.029332167
      3.57590       1.0357844     0.018803366
      3.57780       1.0020058     0.012748178
      3.58024      0.97310475     0.018599400
      3.58268       1.0136488     0.017153692
      3.58512       1.0382913     0.011873997
      3.58756       1.0150454    0.0063357911
      3.58913      0.99148282    0.0033199394
      3.59243       1.0812377     0.029466335
      3.59487       1.0609808     0.012347873
      3.59731      0.98034332     0.012127452
      3.59974      0.95445274     0.018928829
      3.60245      0.98441293     0.016749367
      3.60461      0.95423995     0.013779903
      3.60705      0.99669708     0.041126627
      3.60948       1.0297695     0.026113268
      3.61192      0.95125453     0.023149981
      3.61435      0.94176189     0.024993176
      3.61664      0.95423396    0.0052931653
      3.61895      0.92148970     0.012430272
      3.62165       1.0544311     0.060122476
      3.62409       1.0909490     0.039850646
      3.62652       1.0771746     0.043064944
      3.62895       1.1162377     0.027386140
      3.63139       1.0781284     0.020824456
      3.63382       1.0763352     0.028438048
      3.63625       1.1219936     0.022013601
      3.63868       1.0996727     0.012572687
      3.64084       1.0285761    0.0050064690
      3.64354      0.90233102     0.022862249
      3.64543      0.82642275     0.016410113
      3.64840      0.99572512     0.055475734
      3.65083       1.0197997     0.020146739
      3.65326      0.93143444    0.0093949472
      3.65596      0.89338746    0.0071177916
      3.65812      0.88993384     0.020338851
      3.66055      0.88622382     0.015517116
      3.66298      0.87309526     0.027749513
      3.66541      0.96765840     0.053562493
      3.66784       1.1406483     0.039118302
      3.67026       1.1103576     0.033236200
      3.67269      0.91902587     0.039992233
      3.67512      0.89004260     0.041180758
      3.67754       1.0651309     0.052647320
      3.68051       1.1869542     0.011051130
      3.68240       1.0945152     0.023121424
      3.68482      0.88234313     0.039589816
      3.68725      0.89079425     0.073345646
      3.68968      0.99271653     0.044782136
      3.69210      0.97516728     0.037387970
      3.69507       1.0172172     0.014358808
      3.69695       1.0942506     0.045367385
      3.69938       1.0211907     0.052232011
      3.70180      0.86421448     0.043674643
      3.70423      0.83110544     0.036754724
      3.70638      0.81549481     0.016333850
      3.70907      0.95065756     0.068976195
      3.71150       1.1342377     0.025783426
      3.71392       1.1168834     0.014237738
      3.71634       1.0144759     0.024021760
      3.71877       1.0484022     0.049654356
      3.72146       1.1484480     0.015218855
      3.72361       1.0840290     0.011104390
      3.72603      0.95746201     0.022942120
      3.72846      0.97201725     0.045732956
      3.73088       1.0334392     0.021761637
      3.73330      0.94674595     0.018800672
      3.73518      0.88376099     0.020639804
      3.73814       1.1525667     0.080250484
      3.74056       1.3543437     0.032271746
      3.74298       1.3003630     0.022177030
      3.74541       1.1310974     0.026125082
      3.74783       1.1041022     0.051820847
      3.75025       1.1473286     0.052300397
      3.75267      0.94516822     0.074528574
      3.75509      0.76975078     0.045243038
      3.75724      0.81872861    0.0095334253
      3.75993      0.98097091     0.076787496
      3.76234       1.0291759     0.042847756
      3.76476      0.96348135     0.053978216
      3.76718       1.0318965     0.062058098
      3.76960      0.96307238     0.053321677
      3.77175      0.80987468     0.017409219
      3.77444      0.84617203     0.033246480
      3.77686      0.84180828     0.021703403
      3.77928      0.83787121     0.027841942
      3.78169      0.93435799     0.041763061
      3.78411      0.94102482     0.018601264
      3.78653      0.87035372     0.017184612
      3.78895      0.84217505     0.012247154
      3.79136      0.87520002     0.045479294
      3.79378       1.0309875     0.055225388
      3.79620       1.0857334     0.023196320
      3.79862      0.98449159     0.022793363
      3.80103      0.94347075     0.027311490
      3.80345      0.94338821     0.010107356
      3.80587      0.83440831     0.018206803
      3.80828      0.84231159     0.053410380
      3.81070      0.90113432     0.030705879
      3.81312      0.86038627     0.016019383
      3.81553      0.82011911     0.012768198
      3.81795      0.82294364     0.021851498
      3.82036      0.81630567     0.018834618
      3.82278      0.83023455     0.030303750
      3.82519      0.89711530     0.034775914
      3.82761      0.87437022     0.029024498
      3.82976      0.83122829     0.019799984
      3.83244      0.86793324     0.033243952
      3.83486      0.92003993     0.024954963
      3.83727      0.89935046     0.019001114
      3.83968      0.95111962     0.054375703
      3.84291       1.1251709     0.013828646
      3.84451       1.0459396     0.016538977
      3.84693       1.1352972     0.088037327
      3.84934       1.1722182     0.077823283
      3.85176      0.82558335      0.10629768
      3.85417      0.63427963     0.053006260
      3.85659      0.87224268     0.084414351
      3.85900      0.90733537     0.061511813
      3.86141      0.85482620     0.083119518
      3.86383       1.1966803      0.15309502
      3.86624       1.6245007     0.066451594
      3.86866       1.5931503     0.039310661
      3.87107       1.4649915     0.033469469
      3.87348       1.4943231     0.046698280
      3.87590       1.3471515     0.071761502
      3.87831       1.2130412     0.050033605
      3.88073       1.2962764     0.012522866
      3.88314       1.5563195      0.13501372
      3.88555       1.6982608      0.11972229
      3.88797       1.5037559      0.10052148
      3.89038       1.5719879      0.12695000
      3.89279       1.5676586     0.084360054
      3.89574       1.0934719     0.026199481
      3.89762       1.1212405     0.058066652
      3.90003       1.3814713      0.10067857
      3.90244       1.3926375     0.058685056
      3.90486       1.2918805     0.051856074
      3.90700       1.3044606     0.031492894
      3.90968       1.6631314      0.15328817
      3.91210       1.9285307     0.072607871
      3.91451       1.4029925      0.18369570
      3.91692       1.0718589      0.12660433
      3.91933       1.3583288      0.12906385
      3.92175       1.4544505     0.038975056
      3.92416       1.0834241     0.085317920
      3.92657       1.0344861      0.10806668
      3.92899       1.2948147     0.092915345
      3.93140       1.3976265     0.047174931
      3.93381       1.4217623     0.053060970
      3.93622       1.5336641     0.042333383
      3.93864       1.3697325     0.073428956
      3.94105       1.2760369     0.081432161
      3.94346       1.5625775      0.11511036
      3.94587       1.6601449     0.035447453
      3.94829       1.5595071     0.030485499
      3.95070       1.4463773     0.036278945
      3.95311       1.1978854     0.043711117
      3.95553      0.92534969     0.051139854
      3.95794      0.82496781     0.055274713
      3.96035      0.78666895     0.033159646
      3.96276      0.71446661     0.048241391
      3.96464      0.85470939     0.084148256
      3.96759       1.5386706      0.15206379
      3.97000       1.1741522      0.21719900
      3.97268      0.39472126     0.072838322
      3.97483      0.50648877     0.087237797
      3.97724       1.1971208      0.25237555
      3.97965       1.6624327      0.13458350
      3.98207       1.2536129      0.15375197
      3.98421      0.98231570     0.090823051
      3.98689       1.5766144      0.16168928
      3.98930       1.7403159     0.062659510
      3.99172       1.4001161     0.066027163
      3.99386       1.1522083     0.024192814
      3.99654       1.4490855      0.16346159
      3.99896       1.7445557      0.11060123
      4.00137       1.4641207      0.13097710
      4.00378      0.80304770      0.11847636
      4.00620      0.47996200     0.091067182
      4.00861      0.64075238      0.11333639
      4.01102      0.96681838     0.079764707
      4.01344      0.96293215     0.054856087
      4.01585      0.47428033      0.15387715
      4.01826      0.26736179      0.13288993
      4.02068      0.75277853      0.17237085
      4.02309      0.92100163     0.070109381
      4.02551      0.42803887      0.12883174
      4.02792     -0.21801463     0.093285063
      4.03033     -0.33466333      0.10258145
      4.03275     -0.23529021     0.045664979
      4.03516     -0.18545277      0.10491083
      4.03758      0.27604985      0.19129148
      4.03999       1.1074914      0.21826339
      4.04241       1.1800555      0.15446902
      4.04482      0.43321480      0.16874041
      4.04697     0.050123005     0.051575059
      4.04965      0.64419003      0.23282449
      4.05206       1.2662781      0.15373167
      4.05448      0.96348324      0.19693421
      4.05689      0.50498716     0.081375795
      4.05904      0.71941984      0.12028723
      4.06172       1.3115791      0.21009231
      4.06414      0.98398738      0.26056361
      4.06656      0.74308428      0.16737139
      4.06897      0.59841390      0.20486074
      4.07139      0.53977605      0.21614290
      4.07407       1.2443271      0.11328168
      4.07622       1.1568262     0.085218861
      4.07864      0.85488917     0.073059246
      4.08105       1.1860136      0.17149795
      4.08347       1.4169454      0.12489708
      4.08588      0.94283507      0.16843909
      4.08830       1.0136611      0.24969219
      4.09072       1.9827531      0.21562480
      4.09313       2.2396457      0.10440972
      4.09555       1.6862265      0.10130485
      4.09797       1.8656358      0.23211077
