# Supplementary material for: Near-infrared observations of active asteroid (3200) Phaethon reveal no evidence for hydration
Source: Nat Commun. 2020 Apr 28;11:2050. doi: 10.1038/s41467-020-15637-7 (PMC7188859; doi:10.1038/s41467-020-15637-7)
Supplement: Supplementary file 3 — Supplementary Data 1 [file 41467_2020_15637_MOESM3_ESM.zip › ProcessedSpectraOfPhaethon/Set c.txt]

      2.00104      0.94373518    0.0011971275
      2.00210      0.94643735    0.0022413003
      2.00345      0.95462214    0.0022243029
      2.00450      0.95925840    0.0022676245
      2.00616       1.0047425     0.012444297
      2.00751       1.0405507    0.0044110824
      2.00886       1.0072971     0.014309733
      2.01037      0.96140775    0.0056663630
      2.01157      0.98071840    0.0074960938
      2.01292       1.0020893    0.0010530159
      2.01428       1.0056269   0.00018258625
      2.01563       1.0020505    0.0012550909
      2.01698      0.99977755   0.00094864001
      2.01834       1.0056549    0.0024627443
      2.01969       1.0097567    0.0014458200
      2.02104       1.0087482    0.0011926363
      2.02239       1.0074107   0.00095332463
      2.02374       1.0072336   0.00068744495
      2.02510       1.0083714   0.00068400985
      2.02630       1.0075612    0.0011794221
      2.02780      0.99824084    0.0019245132
      2.02915      0.99555244    0.0010716962
      2.03050      0.99744405   0.00055972743
      2.03185      0.99421747    0.0011991430
      2.03321      0.99272760   0.00075372145
      2.03456      0.99655661    0.0014496574
      2.03591      0.99757315    0.0018046987
      2.03726      0.98925906    0.0032042224
      2.03861      0.98808190    0.0023064047
      2.03996      0.99397964    0.0010691083
      2.04131      0.99399356   0.00066992904
      2.04251      0.99363385   0.00026111380
      2.04401       1.0005582    0.0020593486
      2.04536       1.0048189    0.0012221674
      2.04671      0.99916872    0.0019007460
      2.04806      0.99296507   0.00082743676
      2.04941      0.99341483   0.00092419974
      2.05076      0.98899803    0.0026687919
      2.05211      0.98400841    0.0017915463
      2.05346      0.98931624    0.0023435603
      2.05481      0.99446130   0.00064414260
      2.05616      0.99346326   0.00093426907
      2.05751       1.0005729    0.0030358485
      2.05886       1.0123400    0.0018193636
      2.06020       1.0053880    0.0042209918
      2.06155      0.98768551    0.0036214551
      2.06290      0.98671722    0.0026221707
      2.06455      0.99874566   0.00020618319
      2.06560      0.99686088   0.00054397548
      2.06680      0.99645132   0.00050624356
      2.06830      0.99947957   0.00073458473
      2.06949       1.0011742   0.00058745189
      2.07099       1.0065848    0.0013691145
      2.07234       1.0115605   0.00070699948
      2.07339       1.0128545   0.00040228160
      2.07503       1.0069123    0.0015988172
      2.07638       1.0064134    0.0013424344
      2.07773       1.0091755   0.00090845167
      2.07908       1.0072797    0.0010596463
      2.08042       1.0083238    0.0014444119
      2.08177       1.0072980    0.0020205026
      2.08312       1.0006433    0.0018751105
      2.08446       1.0030753    0.0026110452
      2.08581       1.0106365    0.0018885955
      2.08716       1.0074935    0.0022537719
      2.08850       1.0025322    0.0012685915
      2.08985       1.0024951    0.0012368362
      2.09120       1.0000088    0.0016074824
      2.09254       1.0061257    0.0030091683
      2.09389       1.0122461    0.0011316441
      2.09524       1.0133566    0.0013569988
      2.09643       1.0150156    0.0013036349
      2.09793       1.0046488    0.0025506563
      2.09927       1.0009503    0.0011705288
      2.10062       1.0039087   0.00054918615
      2.10197       1.0062866   0.00096968385
      2.10316       1.0082458   0.00068719350
      2.10473       1.0039145    0.0017137306
      2.10624       1.0128023    0.0044785468
      2.10777       1.0211476    0.0027396061
      2.10931       1.0183862    0.0021874569
      2.11085       1.0171021    0.0017067365
      2.11238       1.0131641    0.0020258873
      2.11392       1.0107458    0.0012117537
      2.11545       1.0150698   0.00082494556
      2.11699       1.0190216    0.0012076649
      2.11852       1.0179020    0.0013968777
      2.12006       1.0191916    0.0022243261
      2.12160       1.0201675    0.0021483747
      2.12364       1.0100708   0.00068455915
      2.12466       1.0099987   0.00055110486
      2.12620       1.0111433   0.00080279153
      2.12773       1.0119009   0.00080000243
      2.12944       1.0109512   0.00049984530
      2.13046       1.0100734   0.00022281711
      2.13234       1.0057373    0.0011671865
      2.13387      0.99964981    0.0011681574
      2.13489      0.99640361   0.00047226783
      2.13694       1.0052483    0.0017186588
      2.13847       1.0092015   0.00051887378
      2.14000       1.0070423    0.0010589887
      2.14153       1.0037028    0.0012079550
      2.14307       1.0097277    0.0028831143
      2.14460       1.0208082    0.0017549053
      2.14613       1.0221130    0.0011817470
      2.14766       1.0164310    0.0015935137
      2.14903       1.0118905  6.2667313e-005
      2.15073       1.0063144    0.0016988838
      2.15226       1.0041703    0.0010278910
      2.15379       1.0073329   0.00099937346
      2.15532       1.0064101   0.00098645311
      2.15685       1.0023611   0.00054069124
      2.15838      0.99935194   0.00066156569
      2.15991      0.99915854   0.00091201833
      2.16145       1.0016681   0.00078527562
      2.16247       1.0024346   0.00059385403
      2.16434      0.99459952    0.0020874907
      2.16604       1.0179987    0.0087184544
      2.16757       1.0322156    0.0042938714
      2.16961       1.0137496   0.00058412126
      2.17028       1.0121009   0.00074969061
      2.17215       1.0018288    0.0023024088
      2.17368      0.99956802    0.0011907254
      2.17521       1.0018288   0.00065429705
      2.17674      0.99607732    0.0020165027
      2.17827      0.99874674    0.0038155110
      2.17980       1.0033961    0.0035868876
      2.18133      0.99356942    0.0043268688
      2.18286      0.99136268    0.0025980399
      2.18472       1.0014203   0.00039023555
      2.18591      0.99765528    0.0017007329
      2.18744      0.99425498    0.0016042755
      2.18897      0.99937603    0.0023079327
      2.19049       1.0038469   0.00062104855
      2.19202       1.0015393   0.00071679805
      2.19355      0.99905302   0.00093982790
      2.19508      0.99521212   0.00075667301
      2.19660      0.99134000   0.00083325476
      2.19803      0.98859285   0.00038606162
      2.19966      0.99046663    0.0016116021
      2.20118      0.99604643    0.0014916406
      2.20271      0.99440282    0.0019618467
      2.20423      0.98537427    0.0017175331
      2.20576      0.98879672    0.0035281350
      2.20746      0.99986194    0.0018187564
      2.20881      0.99878086    0.0013693968
      2.21034      0.99699786   0.00060733139
      2.21186      0.99582199    0.0010367185
      2.21339      0.99204915   0.00087101765
      2.21491      0.98811748   0.00081669435
      2.21644      0.98877216    0.0011605213
      2.21796      0.99324088    0.0012393544
      2.21949      0.99155747    0.0016025154
      2.22101      0.98757979   0.00099419370
      2.22254      0.98977074    0.0012205388
      2.22406      0.98721499    0.0021206426
      2.22558      0.98549375    0.0017762161
      2.22778      0.99684089   0.00038683526
      2.22841      0.99610248   0.00021353306
      2.23015      0.99019273    0.0014837609
      2.23168      0.98968989    0.0011616431
      2.23320      0.99199502   0.00070017183
      2.23472      0.98725894    0.0015900593
      2.23625      0.97969355    0.0013689907
      2.23743      0.97610879   0.00034234921
      2.23929      0.98537669    0.0019260875
      2.24082      0.98934393   0.00029941050
      2.24234      0.99062995   0.00087271586
      2.24369      0.99114403    0.0010039922
      2.24538      0.98109124    0.0029923179
      2.24690      0.98080374    0.0027689089
      2.24843      0.98718761    0.0018176810
      2.24995      0.98530824    0.0016276752
      2.25147      0.98252271   0.00090635120
      2.25299      0.98396035    0.0010244791
      2.25451      0.98629826    0.0011745712
      2.25603      0.98711485   0.00091581702
      2.25755      0.98883576    0.0016201474
      2.25908      0.98851998    0.0014742873
      2.26060      0.98466821    0.0011058615
      2.26212      0.98964674    0.0020238756
      2.26364      0.99329353   0.00074950108
      2.26516      0.99564331    0.0013985913
      2.26668      0.99511005    0.0018425119
      2.26837      0.99100454   0.00080143760
      2.26972      0.99353347   0.00081127096
      2.27133      0.99334214   0.00046919637
      2.27259      0.99224336   0.00036246465
      2.27428      0.98306538    0.0026601966
      2.27580      0.98327186    0.0034101424
      2.27782      0.99662204   0.00052384459
      2.27884      0.98935211    0.0031145617
      2.28035      0.98321562    0.0026540304
      2.28187      0.98796650    0.0029509303
      2.28339      0.99386491    0.0010828525
      2.28491      0.99511253    0.0015455539
      2.28643      0.98985218    0.0028770795
      2.28795      0.98081125    0.0014245093
      2.28947      0.98694462    0.0031533534
      2.29098      0.99345671    0.0019684537
      2.29250      0.98798632    0.0022691988
      2.29402      0.98664606    0.0018098978
      2.29554      0.99557491    0.0020016327
      2.29706      0.99189934    0.0037583677
      2.29857      0.98591392    0.0030915566
      2.30009      0.99735325    0.0046707265
      2.30161       1.0026483    0.0025238836
      2.30313      0.99647225    0.0023040798
      2.30464       1.0015218    0.0029101889
      2.30616       1.0037412    0.0021904005
      2.30768      0.99993997   0.00082978487
      2.30919      0.99983650   0.00067141453
      2.31071       1.0010499   0.00088181810
      2.31223      0.99953059    0.0016008946
      2.31374      0.99386779    0.0017452499
      2.31526      0.97946404    0.0051446772
      2.31678      0.98141417    0.0071101482
      2.31829       1.0053903    0.0073589221
      2.31981       1.0071904    0.0045902646
      2.32132      0.99427108    0.0010296472
      2.32284      0.99987858    0.0022433273
      2.32436       1.0035890    0.0013739499
      2.32587       1.0057554    0.0020168391
      2.32739       1.0033700    0.0031706103
      2.32890      0.99814871    0.0014315768
      2.33042      0.99727278    0.0012885328
      2.33193      0.99993969    0.0020025147
      2.33345       1.0006039    0.0020402312
      2.33496      0.99738774    0.0014187416
      2.33648      0.99678003    0.0013962239
      2.33799      0.99729731    0.0016906984
      2.33951       1.0035487    0.0026821766
      2.34102       1.0113584    0.0011294623
      2.34254       1.0049607    0.0035114895
      2.34405      0.99721636    0.0018369259
      2.34556      0.99814304    0.0011214007
      2.34708      0.99778643   0.00098567560
      2.34859      0.99417219    0.0011960367
      2.35011      0.98984310    0.0015664546
      2.35162      0.98969903    0.0016304836
      2.35313      0.99953737    0.0024038370
      2.35465       1.0009861    0.0022041256
      2.35616      0.99882516    0.0015646907
      2.35767       1.0010412    0.0015268930
      2.35919       1.0091767    0.0037606153
      2.36070       1.0092810    0.0040582117
      2.36221       1.0005132    0.0011245147
      2.36373       1.0001133   0.00099101782
      2.36524      0.99734926   0.00092816483
      2.36675      0.99778632    0.0018778029
      2.36793      0.99826307    0.0025767679
      2.36978      0.97623232    0.0068877567
      2.37129       1.0030882     0.013828201
      2.37280       1.0352186    0.0049062705
      2.37431       1.0158128    0.0063641750
      2.37583      0.99480606    0.0031081246
      2.37734      0.99594876    0.0029250317
      2.37919       1.0094182   0.00089662614
      2.38003       1.0082535    0.0012105932
      2.38187      0.98531875    0.0056020326
      2.38339      0.98972046    0.0069800944
      2.38507       1.0114955    0.0028147644
      2.38641       1.0122843    0.0024197940
      2.38792       1.0127509    0.0024402111
      2.38943       1.0016451    0.0046167241
      2.39094      0.99523732    0.0037091235
      2.39245       1.0033530    0.0035382817
      2.39396       1.0010218    0.0031889502
      2.39548      0.99917812    0.0022507468
      2.39699       1.0072909    0.0016226153
      2.39850       1.0032434    0.0026126468
      2.40001      0.99976366    0.0021625058
      2.40152       1.0012425    0.0022432965
      2.40303      0.99614245    0.0028297619
      2.40461      0.99811089    0.0029115622
      2.40631       1.0020594    0.0015353879
      2.40808       1.0024216    0.0014556186
      2.40983       1.0054996   0.00059798546
      2.41159      0.99907188    0.0024933430
      2.41334      0.98694067    0.0031974063
      2.41509      0.99077068    0.0045491053
      2.41685      0.99673844    0.0040310555
      2.41860       1.0002870    0.0061501778
      2.42035       1.0139283    0.0077680006
      2.42210       1.0079963    0.0073143974
      2.42386      0.99214013    0.0017722123
      2.42561       1.0007382    0.0019077555
      2.42736       1.0089766    0.0015059923
      2.42911       1.0085040    0.0013045053
      2.43086       1.0018961    0.0012419926
      2.43203      0.99851076    0.0010072687
      2.43436      0.96607420    0.0077432042
      2.43612      0.99877869     0.017041602
      2.43787       1.0366458    0.0076362441
      2.44039       1.0092266   0.00035588846
      2.44117       1.0088135   0.00018335992
      2.44222       1.0084489   0.00028471076
      2.44487      0.97236818    0.0075944665
      2.44662      0.98926857     0.012545764
      2.44836       1.0096177    0.0087661900
      2.45011       1.0024336    0.0083618697
      2.45186       1.0132446    0.0087391888
      2.45361       1.0121449    0.0073519590
      2.45536       1.0139382    0.0082762636
      2.45711       1.0234333    0.0038832072
      2.45905       1.0075520   0.00045604010
      2.46060      0.98412463    0.0074552826
      2.46235      0.97879874    0.0083208271
      2.46410       1.0067752    0.0085737400
      2.46585       1.0077963    0.0071109218
      2.46759      0.99971747    0.0044108505
      2.46915       1.0045927    0.0066100479
      2.47109      0.96371944     0.015536156
      2.47284       1.0044160     0.029056358
      2.47458       1.0458768     0.014000381
      2.47672      0.99703531    0.0017499847
      2.47807      0.97529296    0.0073851109
      2.47982      0.95810434    0.0056785869
      2.48157      0.97795831    0.0087458429
      2.48331      0.99359001    0.0044761483
      2.48486      0.99023773    0.0057337111
      2.48680      0.97318601     0.011971236
      2.48855       1.0040996     0.018339241
      2.49029       1.0227333     0.012607503
      2.49204      0.98146144    0.0072626777
      2.49359      0.97017668    0.0065435121
      2.49553       1.0252461     0.017735778
      2.49727       1.0457629     0.011434580
      2.49921       1.0137982    0.0013668283
      2.50076      0.99834797    0.0071804748
      2.50250      0.99081202    0.0059542071
      2.50463       1.0070590    0.0016398721
      2.50599       1.0370303     0.011003955
      2.50773       1.0377101     0.015256164
      2.50947      0.99240564     0.014575373
      2.51122       1.0152723     0.020802724
      2.51296       1.0257848     0.019907704
      2.51470      0.94427170     0.024719393
      2.51644      0.99713978     0.038558268
      2.51838       1.1199519     0.012625723
      2.51993       1.0885270     0.013369066
      2.52167       1.0163686     0.016647804
      2.52341      0.99045820     0.010702959
      2.52612       1.0334731   0.00098223662
      2.52670       1.0347737    0.0010274268
      2.52864      0.99447063     0.014939810
      2.53038      0.96129548     0.012956584
      2.53212       1.0586638     0.043241607
      2.53386       1.0780518     0.040978235
      2.53560       1.0228326     0.037055261
      2.53734       1.0882848     0.036159659
      2.53908       1.0948271     0.030162126
      2.54082      0.93061435     0.034282617
      2.54256      0.81986776     0.018639116
      2.54430      0.98751258     0.070029949
      2.54604       1.0839654     0.052717138
      2.54778       1.0888674     0.050250290
      2.54952       1.1065984     0.048368334
      2.60162      0.66964580     0.036873988
      2.60336   -0.0049436505      0.22969196
      2.60509     0.021177126      0.30255818
      2.60683      0.39547552      0.30327537
      2.60856      0.66087919      0.38158167
      2.61088       1.9024869      0.10805779
      2.61203      0.94831791      0.38154181
      2.61377     -0.28586940      0.28225319
      2.61550      0.33048256      0.46591215
      2.61723      0.33663039      0.56450096
      2.61916      -1.3032593      0.34839622
      2.62070      0.11610087      0.51876929
      2.62243       1.1621866      0.22871288
      2.62432      0.74809944     0.062712962
      2.62590       1.1389104      0.21447657
      2.62763       1.5973092      0.11883425
      2.62936       1.4431305     0.092822669
      2.63110      0.82589831      0.16086583
      2.63283      0.66895483      0.13849940
      2.63456       1.0138670     0.076756240
      2.63630      0.95253638     0.077071510
      2.63803      0.77406116     0.019083009
      2.63976      0.70496259     0.031610128
      2.64149      0.55813128     0.034249854
      2.64284      0.46364532     0.013350343
      2.64496      0.52029866     0.078855596
      2.64669      0.69964137     0.088558972
      2.64842      0.34889844      0.16459609
      2.65015    -0.085043701     0.033841703
      2.65154    -0.065659662     0.013677219
      2.65361    -0.067839662      0.10580331
      2.65534     -0.44892489      0.17335559
      2.65630     -0.88829114     0.037395635
      2.65880      0.19491471      0.19591466
      2.66092     -0.34776542     0.065146157
      2.66227     0.044668525      0.17092703
      2.66400      0.15296799      0.18949783
      2.66573     -0.15025924      0.14159061
      2.66746      0.25898320      0.20277982
      2.66919      0.91466459      0.15641336
      2.67092      0.61453580      0.24340720
      2.67265    -0.020848635     0.077150424
      2.67418    -0.051296626      0.15194851
      2.67611       1.1420340      0.38541752
      2.67784       1.5510166      0.26024537
      2.67976      0.78185976      0.10949914
      2.68129      0.69090036      0.21292381
      2.68302     -0.57981220      0.48871611
      2.68475     -0.47446465      0.66886525
      2.68648      0.59789295      0.54484973
      2.68840      -1.0712710      0.45808646
      2.68994     -0.60930689      0.47282876
      2.69167     0.060377998      0.31871475
      2.69340     -0.54444696      0.17653499
      2.69513     -0.83124212      0.16545796
      2.69685     -0.61539735      0.19079295
      2.69858     -0.37572206      0.13192978
      2.70031     -0.46332868     0.091250962
      2.70204     -0.49767266      0.19844340
      2.70377     -0.69093839      0.21189559
      2.70549     -0.38353433      0.28546935
      2.70722      0.32362269      0.16312301
      2.70895      0.32732039     0.095162252
      2.71068      0.23556937      0.12330374
      2.71241      0.77471877      0.24328535
      2.71413       1.3709543      0.18493781
      2.71586      0.73676438      0.35564552
      2.71759    -0.047334608      0.16819714
      2.71931     0.090921179      0.18774895
      2.72104     -0.40278030      0.28456917
      2.72277      -1.1542879     0.081798643
      2.72450     -0.54730133      0.24504582
      2.72622      0.60404613      0.27951789
      2.72810      0.99024870     0.046692564
      2.72968      0.86745032     0.075240237
      2.73140      0.61877613     0.038752770
      2.73294      0.44688142     0.045152960
      2.73486     0.057169749     0.089897808
      2.73658     -0.33851578     0.087605039
      2.73831     -0.81105593      0.12505185
      2.73989      -1.0355289     0.061545491
      2.74176     -0.58721582      0.14110397
      2.74329    -0.067671620      0.17422597
      2.74521       1.1765718      0.26256020
      2.74694      0.80507948      0.42165433
      2.74866      0.67759497      0.36659681
      2.75039       1.2597313      0.21983732
      2.75211      0.24575959      0.33116542
      2.75384     -0.80915350      0.11453264
      2.75557     -0.71152028      0.12167129
      2.75652     -0.38948631    0.0051863004
      2.75902      0.98975443      0.30369818
      2.76074      0.72383732      0.40899320
      2.76247      0.40881400      0.26444639
      2.76419      0.94037459      0.32672763
      2.76592       2.2693463      0.57454323
      2.76745       2.9077690      0.46813259
      2.76937      0.90131242      0.37757367
      2.77109      0.27608996      0.14324820
      2.77282     -0.26944374      0.20298484
      2.77492     -0.97959647     0.078670692
      2.77626     -0.64879136      0.14231205
      2.77799     -0.56765703      0.13950209
      2.77971     -0.14631016      0.26933059
      2.78163      0.78960303      0.11478370
      2.78316      0.53316491      0.10312642
      2.78489      0.25147521     0.074131180
      2.78661      0.74902911      0.21412183
      2.78833       1.2234384      0.15468383
      2.79006      0.90122789      0.23479585
      2.79178     -0.34758823      0.37038704
      2.79312     -0.85487624      0.26642080
      2.79523       3.6458146       1.0503119
      2.79695       2.9767708       1.1979747
      2.79873       1.2670159      0.62434051
      2.85018       1.0950510     0.024974897
      2.85268      0.76404189     0.078849406
      2.85472      0.84873211      0.11785362
      2.85676       1.1181400     0.067420748
      2.85881       1.0747875     0.055010297
      2.86085       1.0801822     0.039478862
      2.86289       1.0978274     0.034726320
      2.86539      0.95660404    0.0075462666
      2.86698      0.97210646     0.014687052
      2.86902      0.96886967     0.017844826
      2.87106       1.0173816     0.041359265
      2.87310       1.1709463     0.048069312
      2.87514       1.1266525     0.061534661
      2.87718      0.99635411     0.024970642
      2.87922       1.0427507     0.023134451
      2.88126       1.0437992     0.014886040
      2.88330       1.0336477     0.015063095
      2.88534       1.0075879     0.027851521
      2.88738      0.97170709     0.032909432
      2.88942       1.0691088     0.045313496
      2.89146       1.0974988     0.033139017
      2.89350       1.0421594     0.012204343
      2.89554       1.0541838    0.0076540774
      2.89757      0.94531613     0.038313790
      2.89961      0.88744524     0.039462614
      2.90165       1.0132394     0.052663753
      2.90369       1.0701844     0.033400828
      2.90572       1.0762902     0.029685198
      2.90776       1.1205151     0.014829756
      2.90957       1.0742299    0.0076440196
      2.91183       1.0023447     0.019242695
      2.91387       1.0082280     0.020703927
      2.91613       1.0770644    0.0075215864
      2.91771       1.0610029    0.0098461180
      2.91998      0.91146885     0.044689918
      2.92201      0.85630474     0.044274071
      2.92405       1.0611205     0.076644830
      2.92608       1.1597933     0.032180480
      2.92879       1.0066656    0.0059359100
      2.93015       1.0104737    0.0054534876
      2.93218       1.0087676    0.0062074294
      2.93422       1.0131699     0.010703539
      2.93625      0.98173910     0.020529581
      2.93828      0.97609831     0.019184477
      2.94032       1.0041909     0.015665900
      2.94235      0.99508350     0.016468855
      2.94438      0.99583109     0.019134537
      2.94642       1.0210139     0.025863884
      2.94845       1.0944134     0.037964207
      2.95048       1.0565098     0.042088063
      2.95251      0.92711995     0.020129553
      2.95454       1.0100767     0.040081552
      2.95657       1.0729734     0.020579984
      2.95883       1.0105108    0.0083630694
      2.96064       1.0130848    0.0077605349
      2.96267       1.0383519    0.0064967822
      2.96425       1.0484549    0.0039167460
      2.96673      0.97254635     0.016014825
      2.96876      0.90716550    0.0082289145
      2.96988      0.88815419    0.0064589112
      2.97282       1.0435269     0.029542261
      2.97507       1.1133427    0.0029383195
      2.97688       1.0500696     0.025477125
      2.97890      0.99098439     0.017480042
      2.98093       1.0240150     0.020202821
      2.98296       1.0521873    0.0056749509
      2.98499       1.0325976    0.0035906360
      2.98702       1.0299403    0.0029145562
      2.98860       1.0312726   0.00058071712
      2.99107       1.0228222    0.0035230327
      2.99310       1.0274482    0.0069979273
      2.99513      0.99929512     0.012008218
      2.99716       1.0094366     0.021907409
      2.99918       1.0649223     0.014908786
      3.00121       1.0450370     0.014649839
      3.00324      0.97582403     0.012575164
      3.00526      0.98330852     0.020228506
      3.00823       1.0831753    0.0025245256
      3.00931       1.0995032    0.0065136869
      3.01134       1.0718260     0.012049841
      3.01337       1.0376345    0.0053525237
      3.01539      0.99020317     0.018241759
      3.01742      0.96704042     0.019763802
      3.01944      0.97514189     0.021713142
      3.02147       1.0083589     0.031743006
      3.02349       1.0902595     0.041157728
      3.02552       1.0790944     0.039517544
      3.02754       1.0059695     0.011709659
      3.02956      0.99736076     0.014963871
      3.03159       1.0061315     0.021605717
      3.03361       1.0303242     0.027855854
      3.03563      0.97100325     0.036705484
      3.03766      0.97625620     0.038335723
      3.03968       1.0545010     0.012617831
      3.04170       1.0817048     0.022863976
      3.04373       1.0507281     0.026735230
      3.04575       1.0052822     0.015408771
      3.04777       1.0141499    0.0076668813
      3.04980      0.96468539    0.0094548341
      3.05182      0.92932098     0.014160840
      3.05384      0.99283807     0.035572093
      3.05586       1.1261921     0.023190659
      3.05788       1.1406178     0.018172516
      3.05991       1.0308705     0.021794842
      3.06193      0.99909030     0.018251276
      3.06395       1.0424514     0.015554414
      3.06597       1.0395094     0.011156522
      3.06799      0.97718964     0.011880910
      3.06956      0.94447473    0.0054943375
      3.07203       1.0282760     0.023535329
      3.07405       1.0963214     0.015351790
      3.07607       1.0549785     0.021167975
      3.07742      0.99327962    0.0040746908
      3.08011      0.90194802     0.025529310
      3.08213      0.99294553     0.052356221
      3.08415       1.0580233     0.022858019
      3.08617       1.0090259    0.0087913349
      3.08819       1.0032475     0.010090830
      3.09021       1.0086942     0.014199098
      3.09223      0.99384030     0.014131518
      3.09425      0.97232332     0.010298367
      3.09559      0.99387012    0.0056127091
      3.09829       1.0900891     0.019932229
      3.09945       1.1312658    0.0014182696
      3.10232      0.91810711     0.041205308
      3.10434      0.87926745     0.037892759
      3.10636       1.0181734     0.048082850
      3.10838      0.97594229     0.049330006
      3.11040      0.92177405     0.044735953
      3.11241      0.99177298     0.037400510
      3.11443       1.0033302     0.042613389
      3.11645       1.0917781     0.049917611
      3.11847       1.1179447     0.034519515
      3.12071       1.0164261    0.0052750791
      3.12250      0.96635815     0.020221040
      3.12452      0.87574602     0.016810856
      3.12564      0.83151497    0.0082909248
      3.12855       1.0828615     0.046332036
      3.13057       1.1341507     0.026761767
      3.13303       1.0158219    0.0067469490
      3.13460       1.0000602    0.0043185903
      3.13662      0.90461302     0.031727842
      3.13863      0.89085468     0.043924373
      3.14065       1.0658547     0.053385976
      3.14266       1.0837040     0.043406786
      3.14468      0.93977909     0.034574294
      3.14670       1.0371247     0.065394116
      3.14871       1.1074954     0.032591452
      3.15073       1.0392867     0.017529788
      3.15274       1.0180594     0.010382311
      3.15476      0.98785253    0.0092449759
      3.15677       1.0120044     0.015754911
      3.15879       1.0364527    0.0042956511
      3.16080       1.0340860    0.0073807012
      3.16282       1.0363922    0.0066149218
      3.16483       1.0002274    0.0097503379
      3.16685      0.99858572     0.015795800
      3.16886       1.0402420     0.012667076
      3.17088       1.0276396     0.011134473
      3.17289      0.97479698    0.0071478259
      3.17490      0.97599370     0.014708560
      3.17692       1.0114041     0.014713782
      3.17893       1.0008070     0.011951856
      3.18095      0.96096062    0.0041472223
      3.18274      0.97062876     0.012319195
      3.18497       1.0412819     0.020074893
      3.18699       1.0225525     0.023166443
      3.18900      0.87551674     0.030487726
      3.19034      0.79894387     0.021815575
      3.19303       1.1348875     0.066084231
      3.19504       1.0922381     0.079724426
      3.19705      0.88676325     0.048891725
      3.19907      0.92330439     0.050184912
      3.20108      0.99069065     0.038072328
      3.20309       1.0475576     0.056997469
      3.20511      0.97615670     0.063559355
      3.20712      0.87243187     0.033724803
      3.20913      0.95337514     0.019251747
      3.21114       1.0727975     0.050688575
      3.21316       1.1728003     0.023949166
      3.21517       1.0879728     0.032805102
      3.21718       1.0231123     0.013838761
      3.21919      0.93581612     0.047265466
      3.22121      0.77607693     0.040823114
      3.22322      0.86335395     0.074637933
      3.22523       1.1915674     0.073730028
      3.22724       1.0759687      0.12874962
      3.22925      0.85750028      0.10531591
      3.23127       1.2110619      0.15280148
      3.23328       1.3458317     0.076950821
      3.23618      0.97637323    0.0050642540
      3.23730      0.88936927     0.031033590
      3.23886      0.83239392     0.036327508
      3.24132       1.0711539     0.065052927
      3.24334       1.0101594     0.067627319
      3.24535      0.90751867     0.026673645
      3.24736      0.86666150     0.039634369
      3.24937      0.95442974     0.078878033
      3.25138       1.1799509     0.062477375
      3.25339       1.1241098     0.056630748
      3.25540      0.98041325    0.0077386783
      3.25741      0.82705755     0.057129767
      3.25942      0.76028503     0.058347139
      3.26144      0.95653294     0.066309370
      3.26345       1.1434017     0.028175224
      3.26546       1.0769864     0.038830523
      3.26747      0.86193129     0.060086735
      3.26926      0.72515111     0.045581186
      3.27149       1.1147211      0.13974463
      3.27350       1.2842332     0.066701616
      3.27573       1.0435441     0.021306152
      3.27752      0.80668854     0.069812548
      3.27953      0.85215406      0.12475747
      3.28154       1.2093470      0.11102366
      3.28355       1.2080557     0.082617569
      3.28556       1.0445799     0.014890218
      3.28690       1.0693442    0.0066668352
      3.28958      0.94862964     0.024384819
      3.29160      0.96647780     0.034363119
      3.29361      0.94368857     0.033858686
      3.29562      0.91660517     0.031705019
      3.29718      0.97330997     0.016214471
      3.29964       1.2139581     0.074722265
      3.30165       1.2117959     0.060860404
      3.30388      0.99977968     0.023999569
      3.30567       1.0490528     0.037141873
      3.30768      0.98194642     0.055658632
      3.30969      0.81382607     0.044503850
      3.31974       1.5258855      0.15034895
      3.32197       1.3463429     0.038324040
      3.32376       1.1760672     0.038331584
      3.32599      0.98406696     0.026673995
      3.32778       1.0060808     0.045188548
      3.32979       1.1271698     0.046039199
      3.33180       1.0053190     0.074474299
      3.33381      0.91869669     0.049209702
      3.33582      0.99833071     0.035944074
      3.33783      0.92812830     0.036407891
      3.33984      0.95331436     0.049520718
      3.34185       1.0491790     0.037623909
      3.34386      0.92604752     0.057542908
      3.34587       1.0781405      0.10974439
      3.34788       1.3051160     0.061260785
      3.35123      0.95946489    0.0035588227
      3.35190      0.97277370    0.0088110245
      3.35391      0.79427872     0.067380902
      3.35591      0.72890452     0.084348270
      3.35792       1.0654719      0.11753371
      3.35993       1.1484343     0.080265614
      3.36194      0.97373612     0.034243161
      3.36404       1.0083866     0.036859794
      3.36643      0.99924138     0.038632001
      3.36895       1.1228154     0.079039347
      3.37143       1.2528437     0.026242402
      3.37391       1.1475425     0.023649639
      3.37638      0.97966171     0.036950041
      3.37886       1.0357517     0.083990062
      3.38133       1.3092552     0.084235700
      3.38381       1.3160455     0.067905453
      3.38628       1.1734739     0.029441143
      3.38875       1.0133823     0.073851496
      3.39123       1.0717886      0.10567605
      3.39370       1.3394349     0.070952164
      3.39617       1.2726549     0.054637776
      3.39809       1.1259739    0.0053093140
      3.40111      0.92289318     0.048784956
      3.40358       1.0522850      0.11552488
      3.40605       1.2829077     0.062083191
      3.40935       1.1013011    0.0073285168
      3.41048       1.0917913    0.0026554694
      3.41346      0.90606222     0.045935914
      3.41593       1.0050146     0.085779948
      3.41840       1.1608624     0.050066928
      3.42196      0.93453337    0.0065453301
      3.42333      0.93261302     0.012691911
      3.42580      0.88036267     0.035522002
      3.42826       1.0787225      0.11355395
      3.43073       1.2508613     0.055445101
      3.43401       1.0419505    0.0050883925
      3.43565      0.98509860     0.016569896
      3.43812      0.93439050     0.022979060
      3.44058       1.1025966     0.070798207
      3.44304       1.1904494     0.041197955
      3.44605       1.0169526     0.015480374
      3.44797       1.0198015     0.018778377
      3.45043      0.98428597     0.017010038
      3.45289       1.0083907     0.041637014
      3.45589       1.1212528     0.013063350
      3.45781       1.0674515     0.013027220
      3.46027       1.0185415    0.0056746028
      3.46272      0.96817154     0.013909281
      3.46518       1.0077988     0.040789847
      3.46764       1.0828230     0.029037905
      3.47010       1.0162483     0.027585261
      3.47255      0.92258559    0.0071494508
      3.47501      0.94128934     0.018477496
      3.47747       1.0244265     0.030349394
      3.48020       1.0649816    0.0091978987
      3.48238       1.0172153    0.0074246841
      3.48483      0.96099508    0.0059081351
      3.48729      0.92522197     0.011600764
      3.48974      0.96571889     0.026940523
      3.49219      0.98990774     0.012175679
      3.49465      0.90644184     0.020024373
      3.49683      0.85861761     0.021513535
      3.49955      0.97622761     0.039678080
      3.50200      0.97957171     0.025851776
      3.50445      0.90014289     0.010569268
      3.50690      0.89462776    0.0085827143
      3.50935      0.95254229     0.029444740
      3.51262       1.0468325    0.0046436091
      3.51425      0.99734825     0.011047396
      3.51670      0.94162602    0.0076428595
      3.51915      0.96840297     0.019881863
      3.52160      0.98984145    0.0073780703
      3.52377      0.98458853     0.011869267
      3.52649       1.0123787     0.017367125
      3.52894      0.99293187     0.010140036
      3.53139      0.96472239     0.012054328
      3.53383      0.94001766    0.0084861993
      3.53628      0.93860481     0.020825277
      3.53873      0.98326254     0.021957699
      3.54117       1.0693591     0.035372606
      3.54361       1.0690071     0.022042879
      3.54606      0.98028386     0.017326506
      3.54850      0.99810224     0.027692299
      3.55040       1.0448546    0.0046757554
      3.55339      0.97638829     0.015494262
      3.55583       1.0044112     0.030104874
      3.55828       1.0330838    0.0085681306
      3.56072       1.0053388    0.0079234699
      3.56316      0.91297801     0.023211547
      3.56560      0.85663810     0.025157793
      3.56804      0.91097912     0.026150296
      3.57048      0.90352179     0.012853066
      3.57292      0.92743528     0.039704387
      3.57536       1.0415632     0.037666150
      3.57780       1.0149465     0.023438348
      3.58024      0.95998922     0.022526307
      3.58268       1.0083756     0.019450773
      3.58512      0.97480316     0.017711136
      3.58756      0.92086140     0.014020032
      3.58999      0.96731069     0.027637254
      3.59243       1.0465010     0.027766417
      3.59487       1.0854424     0.012462247
      3.59731       1.0000575     0.025063638
      3.59974      0.89107507     0.015447532
      3.60218      0.92592248     0.033333324
      3.60461      0.94933913     0.017370760
      3.60651      0.92213918     0.015625088
      3.60948       1.0298938     0.033903172
      3.61165       1.0289913     0.018647472
      3.61489      0.84987120    0.0091657132
      3.61679      0.84854800     0.018565540
      3.61953      0.87391928    0.0043595559
      3.62165      0.90357290     0.033290773
      3.62409      0.99690723     0.032208483
      3.62652       1.0422966     0.013396686
      3.62895       1.0104270     0.013440050
      3.63139      0.97700908     0.016588967
      3.63382      0.99632244     0.016663355
      3.63625      0.99814425     0.013800929
      3.63868      0.95171799     0.017185814
      3.64111       1.0089143     0.043563456
      3.64354       1.0841910     0.020180964
      3.64597       1.0523705     0.022666304
      3.64840       1.0808150     0.035372721
      3.65083       1.0935783     0.017136764
      3.65326       1.0919590     0.020833516
      3.65569       1.0987505     0.018897754
      3.65812       1.0396864     0.025269162
      3.66055       1.0504968     0.039080420
      3.66298       1.0239652     0.035674489
      3.66541      0.90258745     0.017916972
      3.66784      0.85962428     0.016472103
      3.66972      0.84457348     0.012438727
      3.67269      0.99828109     0.053071866
      3.67593       1.1095715    0.0029855327
      3.67754       1.1350709     0.025003137
      3.67997       1.1655042     0.024785851
      3.68240       1.0477150     0.045827213
      3.68482      0.91121690     0.022419697
      3.68725      0.93783599     0.028332435
      3.68968      0.97769206     0.017982038
      3.69264      0.97822785    0.0073658464
      3.69426       1.0066390     0.029749257
      3.69749       1.1664825     0.024334608
      3.69938       1.1708521    0.0068682603
      3.70180       1.1083225     0.011516240
      3.70423       1.0532043    0.0099676617
      3.70665       1.0299758    0.0095153745
      3.70907       1.0474366     0.019830491
      3.71150       1.0192306     0.013744683
      3.71392       1.1608079     0.086290960
      3.71634       1.3304290     0.055503126
      3.71877       1.2200667     0.047229493
      3.72119       1.0947824     0.022434203
      3.72307       1.1182798     0.014659664
      3.72603       1.1291570     0.027682320
      3.72846       1.0687178     0.032208872
      3.73088       1.0806711     0.041018466
      3.73330       1.1772474     0.025985351
      3.73572       1.2228993     0.021166155
      3.73814       1.3130904     0.038785266
      3.74056       1.3741031     0.031427620
      3.74298       1.2378810     0.043612197
      3.74541       1.1732727     0.046641888
      3.74783       1.2109694     0.024851536
      3.75025       1.0673958     0.036952595
      3.75267      0.97406510     0.029209894
      3.75589       1.0465314    0.0078394877
      3.75751      0.95166698     0.024853083
      3.76046      0.77345700    0.0084678238
      3.76234      0.73799661    0.0087967885
      3.76476      0.79939858     0.050649889
      3.76718       1.0223968     0.070815615
      3.76960       1.1314766     0.016564674
      3.77202       1.0106886     0.024382691
      3.77444      0.95591099     0.029181537
      3.77686      0.98854793     0.012300743
      3.77928      0.97944989     0.012923199
      3.78169      0.95665294     0.018281990
      3.78411      0.82766738     0.037466738
      3.78653      0.82865460     0.059289468
      3.79002       1.0317262    0.0065487342
      3.79136      0.98486151     0.012634427
      3.79378      0.89349127     0.024541101
      3.79620      0.99140401     0.068271399
      3.79862       1.0522360     0.032784675
      3.80103      0.98046460     0.026326772
      3.80345      0.99106401     0.024490231
      3.80587      0.89168292     0.032485923
      3.80828      0.82958146     0.040467997
      3.81150      0.90115184     0.011402782
      3.81312      0.91715428     0.028145980
      3.81553      0.93275291     0.024619434
      3.81795       1.0294506     0.060075520
      3.82036       1.0150413     0.051020090
      3.82278      0.80907539     0.054603734
      3.82519      0.80699306     0.059482885
      3.82734      0.90372940     0.018351349
      3.83003       1.0436297     0.072408989
      3.83244      0.98333975     0.078375920
      3.83486      0.86459562     0.059615183
      3.83781       1.0691625     0.022562902
      3.83968       1.0676042     0.020860828
      3.84210      0.92809192     0.041460231
      3.84451      0.69424761     0.026743238
      3.84693      0.72429372     0.073147841
      3.84934      0.99779798     0.077014646
      3.85176       1.1113867     0.011895030
      3.85417      0.97619916     0.023157159
      3.85659      0.99845829     0.060205494
      3.85900      0.97599012     0.042605264
      3.86141      0.82881665     0.029422149
      3.86329      0.84940862     0.038939227
      3.86624       1.2806419      0.12102297
      3.86866       1.2450011     0.093059416
      3.87107       1.1066308     0.091324068
      3.87348       1.3892727     0.092304315
      3.87590       1.5609085     0.035762766
      3.87831       1.3251348     0.069773863
      3.88073       1.1106293     0.040838587
      3.88314      0.85274852     0.083427215
      3.88555      0.62687701     0.042082263
      3.88797      0.84754808     0.098922677
      3.89038       1.2877129      0.13290964
      3.89279       1.4082396     0.047913031
      3.89521       1.2278450     0.035789343
      3.89762       1.3532948     0.080952243
      3.90003       1.4904809     0.039609996
      3.90244       1.3782749     0.035537861
      3.90486       1.2021095     0.018446628
      3.90647       1.1396541     0.029653245
      3.90968       1.5841889      0.12758214
      3.91210       1.4353277      0.12968846
      3.91451       1.1057405     0.076141564
      3.91692       1.0138039     0.069383548
      3.92014      0.65096334    0.0089850999
      3.92175      0.50925895     0.030943959
      3.92362      0.36272608     0.018558770
      3.92657      0.68916474      0.11580339
      3.92899      0.75464024     0.074677779
      3.93140      0.94605917      0.17341980
      3.93408       1.5461336     0.029918149
      3.93622       1.2151205     0.073405088
      3.93864      0.83607418     0.056899988
      3.94105      0.32935437      0.13843674
      3.94346    -0.056911686     0.070114670
      3.94614    -0.077967585     0.031278728
      3.94829      0.20917272      0.16784435
      3.95070      0.51750258      0.11977697
      3.95311      0.52453346     0.066582475
      3.95553      0.49813093     0.051203063
      3.95767      0.56949190     0.033885263
      3.96035      0.82766145     0.093077206
      3.96276      0.88911887     0.053938761
      3.96518      0.97779062      0.12561818
      3.96786       1.2589983     0.076280433
      3.97000      0.96822098     0.088195735
      3.97241      0.69573747     0.036379343
      3.97483      0.53239877     0.056987025
      3.97670      0.37286854     0.063654905
      3.97965      0.91711101      0.15844696
      3.98207      0.93557992      0.11042561
      3.98448      0.78135578     0.084640332
      3.98662      0.83159043     0.069522035
      3.98930      0.45316810      0.11726293
      3.99172      0.56704233      0.16873329
      3.99413       1.1649540      0.13001727
      3.99654       1.5608590     0.098872772
      3.99896       1.6365222     0.043033105
      4.00137       1.2992512      0.10743731
      4.00378      0.84289727     0.075078152
      4.00620      0.88331704      0.12399618
      4.00861       1.1118708      0.10460799
      4.01102      0.69380717      0.17762663
      4.01344      0.67213673      0.21914527
      4.01639       1.4334081     0.089179844
      4.01826       1.2445518     0.069122822
      4.02068      0.83561718     0.083844996
      4.02309      0.30430664      0.11756117
      4.02551     0.065494001     0.078123321
      4.02792      0.25252502     0.060587688
      4.03033      0.89852378      0.27078432
      4.03275       1.2836696      0.21453768
      4.03516      0.62361449      0.26821339
      4.03758      0.45034619      0.20602228
      4.03999       1.3465779      0.21228397
      4.04241       1.5580667     0.097279017
      4.04482       1.1536467      0.11916422
      4.04724       1.0825879      0.11886210
      4.04965       1.6652347      0.20846592
      4.05206       1.9613108      0.15820673
      4.05448       1.4387473      0.20546291
      4.05689       1.1505788     0.098173376
      4.05931       1.5334296      0.11118265
      4.06172       1.6636014     0.073895982
      4.06414       1.3558521      0.11659950
      4.06656      0.82716468     0.088423583
      4.06897      0.25316021      0.11828958
      4.07112     -0.13038011     0.090233586
      4.07380      0.61466347      0.30894755
      4.07649       1.3151064     0.052695090
      4.07864       1.1488202     0.028422142
      4.08105      0.87835124      0.16267777
      4.08347       1.3151688      0.33029968
      4.08588       2.0378677     0.068948747
      4.08830       2.2056698      0.11365646
      4.09072       2.5644762     0.079576659
      4.09313       2.1849856      0.22907689
      4.09555       1.5727500      0.18092441
      4.09797       1.4397606     0.090947681
