# Supplementary material for: Near-infrared observations of active asteroid (3200) Phaethon reveal no evidence for hydration
Source: Nat Commun. 2020 Apr 28;11:2050. doi: 10.1038/s41467-020-15637-7 (PMC7188859; doi:10.1038/s41467-020-15637-7)
Supplement: Supplementary file 3 — Supplementary Data 1 [file 41467_2020_15637_MOESM3_ESM.zip › ProcessedSpectraOfPhaethon/Set d.txt]

      2.00074      0.92776617    0.0042306615
      2.00210      0.91912227    0.0011473188
      2.00345      0.91910178    0.0013384524
      2.00465      0.91722236    0.0016004770
      2.00616      0.94428442    0.0092061045
      2.00766      0.97799211    0.0030102393
      2.00886      0.96410135    0.0063334216
      2.01037      0.93835296    0.0020816791
      2.01157      0.93635927   0.00092813739
      2.01292      0.94050060    0.0012461518
      2.01428      0.94799385    0.0019643420
      2.01563      0.94252453    0.0043895808
      2.01698      0.93741136    0.0036900431
      2.01834      0.95414242    0.0058897169
      2.01969      0.97357954    0.0025760354
      2.02104      0.97765328    0.0011027604
      2.02239      0.97440354   0.00061436429
      2.02374      0.97580994    0.0010959305
      2.02510      0.98321965    0.0017148180
      2.02615      0.98781690   0.00076808264
      2.02780      0.97933104    0.0021641971
      2.02915      0.98099524    0.0025735487
      2.03050      0.98540058   0.00098820784
      2.03200      0.98252367   0.00037477953
      2.03306      0.98092081   0.00040948089
      2.03456      0.97903042   0.00077934559
      2.03591      0.98300807    0.0017999090
      2.03726      0.98860303   0.00089390202
      2.03861      0.99164437   0.00067360061
      2.03996      0.99075362    0.0011035123
      2.04131      0.98936535   0.00061103555
      2.04266      0.98701740    0.0013988323
      2.04401      0.98565616    0.0011734515
      2.04551      0.98890593   0.00082675501
      2.04671      0.98371630    0.0021418318
      2.04806      0.97456894    0.0016924135
      2.04941      0.97169130   0.00059197150
      2.05061      0.97185060   0.00058544711
      2.05211      0.97099505    0.0011320809
      2.05346      0.97464502    0.0016475887
      2.05444      0.97817490   0.00023340501
      2.05616      0.97107685    0.0017344656
      2.05751      0.97032822    0.0018289515
      2.05886      0.97942859    0.0029255126
      2.06020      0.98716219    0.0012498407
      2.06155      0.97886648    0.0040965321
      2.06290      0.96970101    0.0022601008
      2.06425      0.97540905    0.0027881991
      2.06575      0.98185461   0.00072373571
      2.06695      0.98044889   0.00054533752
      2.06830      0.97929507   0.00068885028
      2.06949      0.97913828    0.0011165336
      2.07099      0.98516764    0.0020438720
      2.07234      0.98686795    0.0012990282
      2.07369      0.98535681   0.00070356341
      2.07503      0.98642234   0.00051547656
      2.07638      0.98590529   0.00028157418
      2.07773      0.98470662   0.00055918124
      2.07908      0.98530120   0.00069405876
      2.08042      0.98975709    0.0012362360
      2.08177      0.99218011    0.0010115797
      2.08312      0.98966842    0.0015033985
      2.08446      0.99433113    0.0029850307
      2.08581       1.0004228    0.0018250431
      2.08731      0.99455889    0.0014926133
      2.08850      0.99147353   0.00048690792
      2.08970      0.98941377    0.0012210411
      2.09120      0.98519778    0.0013270485
      2.09254      0.99374366    0.0033282536
      2.09389      0.99977474    0.0016408882
      2.09524      0.99825522    0.0012754801
      2.09673       1.0008405   0.00064908131
      2.09793       1.0006667   0.00049020930
      2.09927      0.99846514   0.00060128028
      2.10062      0.99622767   0.00073523362
      2.10197      0.99641400   0.00078788292
      2.10331      0.99873465   0.00053565667
      2.10473      0.99956504   0.00095965488
      2.10624       1.0058875    0.0026133763
      2.10777       1.0087236    0.0022477686
      2.10931       1.0042986    0.0020508077
      2.11085       1.0055750    0.0020167291
      2.11238       1.0058330    0.0014391142
      2.11392       1.0048646    0.0011662066
      2.11545       1.0073188   0.00067920465
      2.11699       1.0077240   0.00059719571
      2.11852       1.0051645    0.0012296567
      2.12006       1.0061604    0.0019237156
      2.12160       1.0086202    0.0016626426
      2.12313       1.0027306    0.0023209857
      2.12466      0.99902192   0.00073410184
      2.12620       1.0027845    0.0010393415
      2.12773       1.0035627   0.00077661604
      2.12944       1.0011362   0.00040569785
      2.13080       1.0015812   0.00043435656
      2.13234       1.0033799   0.00055963162
      2.13387      0.99937055    0.0016735375
      2.13489      0.99467799   0.00068769496
      2.13694       1.0030008    0.0017763609
      2.13847       1.0048173   0.00085059290
      2.14000       1.0023098   0.00042031310
      2.14136       1.0015025   0.00052631262
      2.14307       1.0067309    0.0017170659
      2.14460       1.0114041   0.00045255901
      2.14613       1.0115966   0.00036420582
      2.14766       1.0111503   0.00039005268
      2.14920       1.0066850    0.0015778453
      2.15073      0.99988563    0.0016975241
      2.15226      0.99805511   0.00071838225
      2.15379      0.99792381   0.00085933772
      2.15532      0.99696155   0.00050550593
      2.15685      0.99845431   0.00035480694
      2.15804      0.99868896   0.00021304082
      2.15991      0.99671117   0.00046628524
      2.16161      0.99657101   0.00010534555
      2.16257      0.99667901  2.1225758e-005
      2.16434      0.99611228   0.00090575634
      2.16604       1.0094067    0.0048505556
      2.16757       1.0178191    0.0023094408
      2.16961       1.0080490   0.00071425067
      2.17062       1.0019929    0.0021159535
      2.17215      0.99438614    0.0015428189
      2.17368      0.99299756   0.00088129973
      2.17521      0.99261485   0.00089778297
      2.17674      0.99194565   0.00060288592
      2.17827      0.99850503    0.0023406097
      2.17980       1.0019700    0.0017851685
      2.18133      0.99589047    0.0023684187
      2.18286      0.99250843   0.00097688614
      2.18438      0.99648081    0.0010125666
      2.18557      0.99906408  8.9680784e-005
      2.18744      0.99602246   0.00063057734
      2.18897      0.99813999    0.0011375675
      2.19049       1.0012911   0.00054662984
      2.19202       1.0007912   0.00050271761
      2.19355      0.99868093   0.00058146438
      2.19508      0.99611183   0.00058196565
      2.19643      0.99440370   0.00018249452
      2.19813      0.99568685   0.00048153885
      2.19966      0.99528106   0.00060901869
      2.20118      0.99413094   0.00024515357
      2.20271      0.99319890   0.00066958261
      2.20423      0.98956830    0.0011163378
      2.20576      0.99200262    0.0022519980
      2.20729      0.99767494    0.0015512896
      2.20881      0.99884312    0.0011018753
      2.21034      0.99903115    0.0010150729
      2.21186      0.99696693    0.0015066567
      2.21339      0.99162352   0.00073289563
      2.21491      0.98735683    0.0011384369
      2.21644      0.98787046    0.0013880667
      2.21830      0.99371168   0.00059085539
      2.21949      0.99054038    0.0012168977
      2.22084      0.98915762    0.0011474598
      2.22254      0.99421341    0.0013119124
      2.22406      0.99033700    0.0022115164
      2.22558      0.98766209    0.0015125703
      2.22778      0.99668164   0.00021225759
      2.22863      0.99445320   0.00083481848
      2.23015      0.99027179   0.00087659639
      2.23168      0.98983663   0.00076970395
      2.23320      0.99195066    0.0010844366
      2.23472      0.98825210    0.0018329068
      2.23625      0.98412512   0.00049523764
      2.23777      0.98461892   0.00092751473
      2.23929      0.98738312    0.0014891436
      2.24082      0.99106603   0.00045243760
      2.24234      0.99224629   0.00052017204
      2.24386      0.99281840   0.00032778522
      2.24521      0.99190814   0.00037008009
      2.24690      0.98906840   0.00090092768
      2.24843      0.98890453   0.00092471069
      2.24995      0.98772607    0.0011133027
      2.25147      0.98507017   0.00046953177
      2.25305      0.98435952   0.00032543551
      2.25451      0.98514395   0.00057410192
      2.25603      0.98552385   0.00018797720
      2.25755      0.98778645    0.0010097156
      2.25908      0.98775633   0.00093367879
      2.26060      0.98614354   0.00082830976
      2.26212      0.99194707    0.0023318258
      2.26364      0.99625731    0.0014985190
      2.26516      0.99234646    0.0017231908
      2.26668      0.99210391    0.0015600109
      2.26820      0.98991393    0.0022028537
      2.27006      0.97975558   0.00084888149
      2.27124      0.98555388    0.0023225992
      2.27293      0.99257034   0.00072385316
      2.27428      0.99186484   0.00048596414
      2.27584      0.99110318   0.00023575473
      2.27732      0.99003719   0.00042199313
      2.27884      0.98503109    0.0016662651
      2.28035      0.98164195    0.0015300364
      2.28187      0.98759488    0.0027767874
      2.28339      0.99194474    0.0010082274
      2.28491      0.99104572   0.00076786723
      2.28643      0.98824607    0.0014591181
      2.28812      0.98187127   0.00076950028
      2.28947      0.98256480   0.00097366699
      2.29098      0.98364317    0.0011197410
      2.29250      0.98075231    0.0015324371
      2.29402      0.98466647    0.0028730277
      2.29571      0.99564484    0.0011940702
      2.29706      0.99228711    0.0023923544
      2.29857      0.98627840    0.0019532202
      2.30009      0.99035964    0.0026739911
      2.30161      0.99023729    0.0022538895
      2.30313      0.98223816   0.00068590137
      2.30464      0.98675466    0.0014183701
      2.30616      0.99027030   0.00028431550
      2.30768      0.99431709    0.0016758480
      2.30919      0.99951868    0.0012113838
      2.31071      0.99653706    0.0018688927
      2.31223      0.98967680    0.0013287481
      2.31374      0.98877264   0.00087555471
      2.31526      0.98499554    0.0024442596
      2.31678      0.98231346    0.0019331417
      2.31829      0.98981300    0.0024896130
      2.31981      0.99311182    0.0010676008
      2.32132      0.98781027    0.0015086931
      2.32284      0.99083196    0.0024710502
      2.32436      0.99710248    0.0013847066
      2.32587      0.99614328    0.0011403598
      2.32739      0.99637201    0.0011740820
      2.32890      0.99736777   0.00068587396
      2.33059      0.99480580   0.00035754827
      2.33193      0.99546457   0.00046556469
      2.33345      0.99505244   0.00058503594
      2.33496      0.99547784   0.00069840183
      2.33597      0.99647163   0.00072418215
      2.33799      0.98742506    0.0016440054
      2.33951      0.99016283    0.0021198267
      2.34102      0.99653023   0.00086967257
      2.34254      0.99734562   0.00042760110
      2.34405      0.99836418   0.00075117644
      2.34540      0.99900082   0.00096291710
      2.34708      0.98927676    0.0025314145
      2.34859      0.98367558   0.00090241194
      2.35011      0.98371081   0.00068142906
      2.35162      0.98721126    0.0022654385
      2.35313      0.99629444    0.0022800380
      2.35465      0.99688813    0.0018687752
      2.35616      0.99389415    0.0013273853
      2.35767      0.99955300    0.0020879644
      2.35919       1.0039634   0.00057826877
      2.36070       1.0006349    0.0014808138
      2.36221      0.99560874    0.0011413075
      2.36373      0.99544345   0.00096200848
      2.36524      0.99683218   0.00061839015
      2.36675      0.99431060   0.00089418007
      2.36810      0.98783049    0.0019666486
      2.36978      0.97457066    0.0026346766
      2.37129      0.97993438    0.0042475013
      2.37280      0.99704469    0.0029012516
      2.37431      0.99914620    0.0019148884
      2.37599      0.98952340    0.0015042404
      2.37734      0.99025387    0.0012520535
      2.37885      0.99578382    0.0011900914
      2.38036       1.0002817    0.0012978258
      2.38187      0.99417654    0.0036232095
      2.38339      0.99049952    0.0029583849
      2.38557       1.0073101   0.00058335980
      2.38641       1.0093339   0.00095126247
      2.38775       1.0111457   0.00097835472
      2.38943       1.0010793    0.0028799869
      2.39094      0.99646895    0.0018689358
      2.39245       1.0000491    0.0015878237
      2.39396      0.99756873    0.0016804065
      2.39548      0.99697999    0.0013330637
      2.39699      0.99812938    0.0010730091
      2.39850      0.99705220   0.00087577400
      2.40001       1.0008611    0.0016311525
      2.40152       1.0031897    0.0010547949
      2.40303      0.99980178    0.0012583585
      2.40461      0.99754671   0.00061926737
      2.40631      0.99631731   0.00083929467
      2.40808      0.99918402    0.0018803437
      2.41003       1.0078223    0.0011534319
      2.41159       1.0051322    0.0019491551
      2.41334      0.99389821    0.0029559101
      2.41509      0.99074386    0.0019825563
      2.41685      0.99474283    0.0016800501
      2.41840      0.99640545    0.0016921667
      2.42035       1.0055932    0.0034596654
      2.42210       1.0050137    0.0028306899
      2.42386      0.99957224    0.0012163847
      2.42580       1.0020139   0.00044727214
      2.42736       1.0014262   0.00053671015
      2.42911      0.99989615   0.00074603059
      2.43086      0.99867181   0.00071472059
      2.43203      0.99826155   0.00080678245
      2.43436      0.97789992    0.0046383374
      2.43612      0.98492542    0.0068115494
      2.43787       1.0066390    0.0041307596
      2.43962       1.0054819    0.0028772494
      2.44117      0.99771511   0.00039164655
      2.44273      0.99817890   0.00056580742
      2.44487      0.98427854    0.0041009968
      2.44662      0.98558082    0.0050469525
      2.44836      0.99862210    0.0039328354
      2.45011      0.99750437    0.0029683713
      2.45186      0.99617860    0.0025565095
      2.45361      0.99659938    0.0022096014
      2.45536       1.0029097    0.0049480686
      2.45730       1.0166582    0.0014984328
      2.45886       1.0107795    0.0024805314
      2.46060      0.99570131    0.0035465109
      2.46235      0.98889510    0.0024039346
      2.46410      0.99747533    0.0032135641
      2.46585      0.99859472    0.0025598303
      2.46759      0.99401833    0.0021144536
      2.46934      0.99852415    0.0031981147
      2.47109      0.98690671    0.0060953172
      2.47284      0.99476387     0.010400191
      2.47458       1.0135729    0.0057936920
      2.47691      0.99338580    0.0010209354
      2.47807      0.98312246    0.0032774020
      2.47982      0.97421953    0.0016411036
      2.48157      0.98109032    0.0028141009
      2.48331      0.98601662    0.0010904048
      2.48506      0.97839198    0.0020066527
      2.48680      0.97372219    0.0027000848
      2.48855      0.99346187    0.0074266656
      2.49029       1.0051246    0.0040605813
      2.49204      0.98726700    0.0045170134
      2.49378      0.97407940    0.0028801631
      2.49553      0.98994200    0.0071933782
      2.49727       1.0079956    0.0022130790
      2.49901       1.0083120    0.0013690339
      2.50056       1.0070795    0.0016736667
      2.50250      0.99910034    0.0022836841
      2.50424      0.99618966    0.0013558639
      2.50599       1.0072439    0.0041783414
      2.50773       1.0115209    0.0048257662
      2.50947      0.99439080    0.0064780857
      2.51122      0.99683298    0.0077354179
      2.51296       1.0091183    0.0065258631
      2.51470      0.97631096     0.012725116
      2.51644      0.98090599     0.014307923
      2.51877       1.0529637    0.0041312296
      2.51993       1.0416360    0.0049167001
      2.52167       1.0135727    0.0065817082
      2.52341      0.99338714    0.0044142917
      2.52515      0.98889610    0.0020345123
      2.52689      0.99518394    0.0017331615
      2.52864      0.98478805    0.0060237292
      2.53038      0.97037518    0.0040596808
      2.53212      0.99146477     0.010525117
      2.53386       1.0076611     0.010038021
      2.53560      0.99187978     0.011427760
      2.53734       1.0104885     0.013454977
      2.53908       1.0295490    0.0079954532
      2.54082      0.95083602     0.023399753
      2.54256      0.85166647     0.019541208
      2.54430      0.89964950     0.034579656
      2.54604      0.97469095     0.021300205
      2.54778      0.97522848     0.017557853
      2.54952      0.97142840     0.012978141
      2.60162      0.55911417     0.082038729
      2.60306      0.57980525     0.046933207
      2.60509     -0.53438163      0.34556082
      2.60683     -0.90211937      0.21239504
      2.60856      0.23917193      0.34779188
      2.61030       1.3088348      0.25553658
      2.61203       2.5100803      0.37872118
      2.61377       2.0121079      0.64997811
      2.61550    -0.088509422      0.64783599
      2.61723     -0.12115757      0.53136061
      2.61897       1.3063999      0.42707634
      2.62070      0.59606734      0.47468549
      2.62243     0.097076789      0.30740537
      2.62436      0.92566903     0.052502028
      2.62571      0.73898781     0.099807662
      2.62725      0.49361013      0.18367878
      2.62936       2.4820288      0.51222218
      2.63110       1.7387031      0.66886590
      2.63302     -0.49240847      0.14827367
      2.63456      0.10313653      0.25474355
      2.63644      0.92210818     0.047514369
      2.63803      0.76989871     0.072020723
      2.63937      0.58104213     0.019085560
      2.64149      0.76151107     0.042127647
      2.64265      0.85559816    0.0085299741
      2.64496      0.57040896     0.065148584
      2.64669      0.57747816     0.065972553
      2.64842      0.34673162      0.13359930
      2.65034    -0.092541783     0.029665111
      2.65188    -0.096592055     0.022994740
      2.65361    -0.014293964     0.041737987
      2.65534      0.12795372     0.035613495
      2.65707      0.36214258     0.081521011
      2.65880    -0.015537056      0.22006490
      2.66053     -0.56468113      0.17012719
      2.66227     -0.23021643      0.19567329
      2.66404      0.36663277     0.040201665
      2.66573      0.11204559      0.10898448
      2.66746     -0.24090014      0.10415777
      2.66919     -0.14464509      0.11497978
      2.67092    -0.057133429      0.11044600
      2.67265       1.5868801      0.81343995
      2.67457       4.1836654      0.47845679
      2.67611       2.3809366      0.77071434
      2.67784      0.28844908      0.28684342
      2.67956      0.17224386      0.15600227
      2.68129      0.71470654      0.34495812
      2.68302       1.2617503      0.28600496
      2.68475      0.84415547      0.33448349
      2.68648      0.95706055      0.30034604
      2.68821       1.5929614     0.076709575
      2.68994       1.2088553      0.13929814
      2.69167      0.89141979     0.088596003
      2.69340      0.22518597      0.29958511
      2.69513     -0.35805872      0.18373047
      2.69666    -0.095870515     0.032563916
      2.69858      -3.0271535       1.6500403
      2.70050      -8.5856145       1.1927349
      2.70204      -4.6473431       2.1868797
      2.70387      -1.5649044      0.45050302
      2.70549      -1.1499520      0.31301453
      2.70761     -0.15024128      0.11572855
      2.70895     -0.13108376     0.055503789
      2.71068     -0.20875615     0.076361038
      2.71241     -0.36610753     0.069540595
      2.71413     -0.31605134      0.14189028
      2.71586     -0.67160341      0.24000849
      2.71759      -1.0928113     0.090243154
      2.71931     -0.90066082     0.087685091
      2.72104     -0.55237296      0.13048319
      2.72277      0.10297627      0.16817341
      2.72450      0.31729183     0.087136043
      2.72622      0.19382231     0.061020531
      2.72795      0.32260171     0.062271358
      2.72968      0.23801058     0.090441308
      2.73140     0.063774515     0.037469691
      2.73313     0.097844728     0.033226535
      2.73486    -0.043692164     0.055504967
      2.73658    -0.026281357     0.081511215
      2.73831      0.20309235     0.064265092
      2.73984      0.23517036     0.043929094
      2.74176     -0.47540587      0.21384168
      2.74349     -0.97323067      0.12846243
      2.74521     -0.94884895     0.082251378
      2.74679     -0.63142124      0.14436961
      2.74866     -0.29786724      0.15859283
      2.75039     -0.12189563      0.14144657
      2.75211      0.52423556      0.13533262
      2.75346      0.83541682     0.058013679
      2.75557      0.14106082      0.16493784
      2.75729     -0.27085883      0.12484741
      2.75902     -0.43854652      0.10726801
      2.76074     -0.25252539      0.20133101
      2.76247      0.55240738      0.19919238
      2.76419      0.41917067      0.25755578
      2.76630     -0.74706472      0.10048556
      2.76764     -0.69997597     0.099044791
      2.76937     -0.40074208     0.095139957
      2.77090     -0.21718435     0.048895217
      2.77282     0.032929233     0.080285057
      2.77435      0.16085858     0.034863229
      2.77626     -0.21008899      0.10465474
      2.77799     -0.22956330      0.11326291
      2.77971      0.12943058     0.039734855
      2.78144      0.21632029      0.14333613
      2.78316     0.088975104      0.14989106
      2.78469     -0.12533761      0.11092221
      2.78661      0.70894055      0.28778995
      2.78782       1.3670857      0.17806648
      2.79006      -2.8584171      0.87562126
      2.79121      -4.8969317      0.37268710
      2.79351      0.25252852       1.0428191
      2.79523       4.9071115       1.4226075
      2.79695       5.0777929       1.2756719
      2.79887      0.63515629      0.58769894
      2.85040       1.0117290     0.010866022
      2.85268      0.87530062     0.044766376
      2.85472      0.86354469     0.052533752
      2.85722       1.0445202     0.020998502
      2.85881       1.0378931     0.010758013
      2.86085       1.0710645     0.017664098
      2.86266       1.0979426     0.012016285
      2.86584      0.98646814    0.0023580955
      2.86698      0.99796203    0.0068038738
      2.86902      0.99388895    0.0073193228
      2.87106       1.0193001     0.019796465
      2.87310       1.0895328     0.017282114
      2.87514       1.0733008     0.021209505
      2.87718       1.0143802     0.011842211
      2.87922       1.0212450     0.012195099
      2.88126       1.0129872     0.010889558
      2.88330       1.0073296     0.012197488
      2.88534       1.0261204    0.0098536469
      2.88738       1.0065655     0.012295001
      2.88942       1.0279732     0.017487401
      2.89146       1.0364742     0.015158050
      2.89350       1.0186606     0.010321279
      2.89554       1.0412011    0.0071353402
      2.89757       1.0199919     0.011077222
      2.89961      0.97838145    0.0098888929
      2.90165      0.99601571     0.014162828
      2.90369       1.0060654    0.0099587575
      2.90572       1.0119788     0.011615738
      2.90776       1.0318202    0.0040080264
      2.90980       1.0282518    0.0037249873
      2.91183       1.0113968    0.0080836069
      2.91387       1.0181163     0.011119830
      2.91591       1.0363482    0.0064619899
      2.91794       1.0383140    0.0067222600
      2.91998      0.98274744     0.027589412
      2.92201      0.91095087     0.022986870
      2.92405      0.97659008     0.038436599
      2.92608       1.0561652     0.010306711
      2.92812       1.0472529    0.0045111783
      2.93038       1.0451112    0.0022632297
      2.93218       1.0350644    0.0035579069
      2.93422       1.0262695    0.0019073263
      2.93625       1.0095326    0.0068827457
      2.93828      0.99916491    0.0057216732
      2.94032      0.99951483    0.0052618733
      2.94235      0.99792110    0.0059508095
      2.94438       1.0050802    0.0067450917
      2.94642       1.0263809    0.0070909305
      2.94867       1.0487628    0.0061749724
      2.95048       1.0229827     0.010835123
      2.95274      0.97971888    0.0032370535
      2.95454      0.99268098    0.0076343411
      2.95657      0.99727494    0.0055830399
      2.95860      0.98963147    0.0053291926
      2.96109       1.0027789    0.0031957337
      2.96267       1.0089817    0.0038857783
      2.96470       1.0042702    0.0055508489
      2.96673      0.98173215    0.0072660627
      2.96876      0.96370130    0.0048142916
      2.97079      0.94516877    0.0077296225
      2.97282      0.96518532     0.019241777
      2.97552       1.0449194    0.0038202643
      2.97688       1.0302895    0.0057626759
      2.97913       1.0032380    0.0036732859
      2.98093      0.99668546    0.0026547196
      2.98296       1.0081586    0.0058678253
      2.98521       1.0197681    0.0022032846
      2.98702       1.0163240    0.0029972533
      2.98950       1.0184749    0.0013296332
      2.99107       1.0145441   0.00092607749
      2.99265       1.0088229    0.0016403321
      2.99513      0.97246275    0.0065931040
      2.99716      0.96983321    0.0086007788
      2.99941      0.98986950    0.0033581890
      3.00121      0.99208402    0.0030806955
      3.00324      0.97592603    0.0062067325
      3.00526      0.97387467    0.0090794942
      3.00729       1.0003670    0.0085539410
      3.00931       1.0228606    0.0057566447
      3.01156       1.0369123    0.0019388672
      3.01337       1.0232752    0.0033136384
      3.01472       1.0107789    0.0020510270
      3.01742      0.96678318    0.0083895791
      3.01944      0.97990159     0.011460969
      3.02147       1.0136873    0.0088858779
      3.02349       1.0348874     0.011770897
      3.02552       1.0274855     0.011122689
      3.02754       1.0068593    0.0052035220
      3.02956      0.99760729    0.0070908129
      3.03159      0.97955715    0.0075286433
      3.03361      0.97857024    0.0088615973
      3.03563      0.93731848     0.016854662
      3.03766      0.92764184     0.018012287
      3.03968       1.0010673     0.014959538
      3.04170       1.0431836    0.0085386290
      3.04373      0.99685071     0.018234102
      3.04575      0.95394000    0.0071503390
      3.04777      0.95850152    0.0035514962
      3.04980      0.95220120    0.0044139393
      3.05182      0.93926378    0.0061987045
      3.05384      0.95513855     0.015427250
      3.05609       1.0154520    0.0088995842
      3.05788       1.0223668    0.0056805141
      3.05991      0.99496672    0.0055694899
      3.06193      0.97790664    0.0044222810
      3.06395      0.97835245    0.0051701954
      3.06597      0.96767890    0.0051846849
      3.06777      0.93953620    0.0057746986
      3.07001      0.92016731    0.0085811585
      3.07203      0.96452284     0.018369405
      3.07405       1.0067661    0.0048961401
      3.07607      0.99783458    0.0037269219
      3.07809      0.98035588    0.0063736406
      3.08011      0.93789034     0.011958286
      3.08213      0.93619551     0.016023567
      3.08460      0.98237233    0.0037220305
      3.08617      0.98087969    0.0039667497
      3.08819      0.97546280    0.0027310620
      3.09021      0.97035614    0.0033985728
      3.09223      0.96624770    0.0051918910
      3.09425      0.97507367    0.0092497701
      3.09627      0.99818442    0.0054957483
      3.09829      0.99933019    0.0046167590
      3.10030      0.99307086    0.0052643794
      3.10232      0.94187865     0.018050157
      3.10434      0.89853394     0.015431557
      3.10636      0.94147638     0.023665858
      3.10838      0.93450022     0.022454189
      3.11040      0.89201843     0.019783816
      3.11241      0.93160255     0.020865469
      3.11443      0.98529433     0.018195565
      3.11645       1.0423319     0.026286456
      3.11847       1.0535802     0.017937645
      3.12071      0.98927472    0.0031006406
      3.12250      0.96550875    0.0059681585
      3.12452      0.92357002    0.0084432701
      3.12653      0.90113138    0.0063641637
      3.12855      0.95819823     0.023714732
      3.13057       1.0096672     0.010642407
      3.13258      0.99167458    0.0070467556
      3.13460      0.97358335    0.0039913043
      3.13662      0.93984150     0.012141800
      3.13863      0.91418593     0.011668919
      3.14065      0.96558269     0.021245613
      3.14266      0.99484818    0.0084748342
      3.14468      0.95055539    0.0099674124
      3.14670      0.96093389     0.017477063
      3.14871      0.97514308    0.0099998382
      3.15073      0.97276348     0.013479884
      3.15274      0.98645391     0.011142427
      3.15476      0.95159476     0.015253722
      3.15677      0.95947097     0.018958675
      3.15879      0.99607990    0.0078832541
      3.16080      0.99718951    0.0088912038
      3.16282       1.0160717     0.010953078
      3.16483      0.99688649     0.010926409
      3.16640      0.96180418    0.0046719773
      3.16886       1.0063572     0.012494766
      3.17088       1.0138627    0.0048643016
      3.17267      0.99311037    0.0040332858
      3.17490      0.96414581    0.0073234738
      3.17692      0.98422652     0.015341054
      3.17893      0.99183931     0.012278161
      3.18139      0.91896002    0.0070659059
      3.18296      0.92840137     0.012197957
      3.18497      0.96610596     0.010970819
      3.18699      0.96541047    0.0072687256
      3.18900      0.91422275     0.013785346
      3.19101      0.89016111     0.013046243
      3.19303      0.95888703     0.024487319
      3.19504      0.96324351     0.025604961
      3.19705      0.84974259     0.027065896
      3.19907      0.83379284     0.024410600
      3.20086      0.90297112     0.012643268
      3.20309      0.97406646     0.020873653
      3.20511      0.92587740     0.028699182
      3.20712      0.85349920     0.010759384
      3.20935      0.87967471    0.0072912829
      3.21114      0.88776029    0.0087123907
      3.21316      0.90734800     0.016273381
      3.21539      0.93844045    0.0097835077
      3.21718      0.94822405    0.0093045188
      3.21919      0.91598934     0.020250353
      3.22121      0.85533387     0.022268601
      3.22322      0.90443875     0.037596418
      3.22523       1.0211121     0.017881448
      3.22724      0.97713986     0.036388117
      3.22925      0.86690674     0.031908346
      3.23127      0.93719846     0.051134103
      3.23328       1.0243130     0.015705455
      3.23511      0.98189135    0.0010822396
      3.23708      0.95316458    0.0095642012
      3.23931      0.89103898     0.017392511
      3.24132      0.92603533     0.027856576
      3.24334      0.93829837     0.021766427
      3.24535      0.92777997     0.020414637
      3.24736      0.88612149     0.035026651
      3.24937      0.85251795     0.037857275
      3.25138      0.94788624     0.042443684
      3.25339      0.98211401     0.018285639
      3.25540      0.95202439     0.012721748
      3.25741      0.89433020     0.031957690
      3.25942      0.80568699     0.025966818
      3.26144      0.85417677     0.033863583
      3.26345      0.97605535     0.022908272
      3.26546      0.99473301     0.014572697
      3.26747      0.95099809     0.013555545
      3.26926      0.91690966    0.0078996238
      3.27149       1.0005749     0.032876115
      3.27350       1.0343561     0.018747866
      3.27573      0.98337303    0.0092014442
      3.27752      0.90458222     0.027383968
      3.27909      0.84207295     0.025571439
      3.28154       1.0552481     0.052337159
      3.28355       1.0840143     0.029884339
      3.28556       1.0271754     0.011109100
      3.28757       1.0395978    0.0056711152
      3.28958      0.99780742     0.011935259
      3.29160       1.0031019     0.021291236
      3.29361      0.98622101     0.019654347
      3.29562      0.95747848     0.016749433
      3.29763      0.99179786     0.016053487
      3.29964       1.0776087     0.034415374
      3.30165       1.0741623     0.029254655
      3.30388      0.96542868     0.012874597
      3.30567      0.99917353     0.021229556
      3.30768      0.96757477     0.028674941
      3.30924      0.90074785     0.011018479
      3.32197      0.99105949     0.026662098
      3.32376      0.91358722     0.019193998
      3.32599      0.82108929     0.010199055
      3.32755      0.81395910     0.014595371
      3.32979      0.89737309     0.025142693
      3.33180      0.90678708     0.014999836
      3.33381      0.90860682     0.021318767
      3.33626      0.97301882    0.0053476376
      3.33783      0.91146546     0.017637822
      3.33984      0.89152538     0.021604767
      3.34185      0.96688881     0.020007117
      3.34386      0.98844589    0.0089206926
      3.34587       1.0282640     0.027836171
      3.34788       1.0815366     0.019061552
      3.34989       1.0121258     0.025481248
      3.35190      0.95130778     0.010599877
      3.35391      0.89106093     0.025092019
      3.35591      0.84082095     0.028706624
      3.35792      0.97609120     0.053419203
      3.35993       1.0752855     0.017198308
      3.36194       1.0280732     0.013143404
      3.36404      0.99517351     0.013141329
      3.36643       1.0092746     0.022068131
      3.36895       1.1073227     0.041179927
      3.37143       1.1666277     0.013937882
      3.37418       1.0917594    0.0091997209
      3.37638       1.0040034     0.018322802
      3.37803      0.94779314     0.016362866
      3.38133       1.1612623     0.047344014
      3.38381       1.1814437     0.029572141
      3.38601       1.1112337    0.0096634380
      3.38875       1.0369706     0.024262843
      3.39123       1.0593836     0.041019755
      3.39425       1.2043485     0.014398661
      3.39617       1.1392681     0.021224191
      3.39864       1.0647195    0.0094639076
      3.40111       1.0395475     0.017665196
      3.40358       1.1309241     0.054275282
      3.40605       1.2138505     0.022252073
      3.40852       1.1338594     0.020389847
      3.41099       1.0327689     0.013090301
      3.41346      0.93398647     0.016233475
      3.41593      0.96980621     0.038562111
      3.41840       1.0586909     0.026944846
      3.42086       1.0334285     0.017838095
      3.42333       1.0051920     0.015296174
      3.42580      0.97871268     0.013527778
      3.42717      0.93197508    0.0095634571
      3.43073       1.0765949     0.026404411
      3.43319       1.0606171     0.012742778
      3.43565      0.96617801     0.017150296
      3.43812      0.90382984     0.016111643
      3.44058      0.98744888     0.043203425
      3.44304       1.0590078     0.017871852
      3.44550       1.0059184     0.014358794
      3.44797      0.99278059     0.017316734
      3.45043      0.97761960     0.012149475
      3.45289      0.95773740     0.019992471
      3.45535       1.0038414     0.024307801
      3.45781       1.0254881    0.0057826482
      3.46027       1.0103167    0.0074758531
      3.46272      0.97174017     0.012125156
      3.46464      0.92675377    0.0095760283
      3.46764      0.97848136     0.022236057
      3.47010      0.98835282    0.0048288208
      3.47255      0.95760710    0.0064079857
      3.47501      0.95338214    0.0073129000
      3.47747      0.97026169     0.013923510
      3.47992      0.96827261    0.0080510635
      3.48238      0.95925833     0.010773952
      3.48483      0.92828856     0.010676361
      3.48729      0.91384713     0.023203514
      3.48974      0.99867021     0.034938460
      3.49219       1.0182397     0.017110233
      3.49465      0.92292390     0.013790085
      3.49655      0.86149310    0.0051759521
      3.49955      0.98696454     0.034145194
      3.50200       1.0128489     0.013019222
      3.50500      0.92465581    0.0044120596
      3.50663      0.90819726    0.0059663176
      3.50935      0.95514447     0.025061471
      3.51208       1.0198521     0.010692417
      3.51425      0.99011399    0.0080296415
      3.51670      0.94425133    0.0094328131
      3.51915      0.96648567     0.020783307
      3.52160       1.0014980    0.0091636926
      3.52377       1.0121426     0.010663163
      3.52649       1.0350253     0.015022001
      3.52894      0.98529291     0.016605200
      3.53139      0.95117843     0.018469230
      3.53383      0.94665957     0.011440135
      3.53628      0.96292086     0.025610012
      3.53873      0.99097776     0.016533533
      3.54117       1.0139994     0.024417063
      3.54361       1.0224743     0.022040247
      3.54606      0.95861715     0.024275178
      3.54850      0.96949417     0.035501255
      3.55095       1.0434825     0.012001286
      3.55339       1.0356800     0.011650827
      3.55583       1.0396158     0.017371326
      3.55849       1.0488948    0.0041120793
      3.56072       1.0245125    0.0061275474
      3.56316      0.93097312     0.022210092
      3.56533      0.84671765     0.013334397
      3.56804      0.91912640     0.032816275
      3.57048      0.94435459     0.012493356
      3.57292      0.96658814     0.035669141
      3.57536       1.0567376     0.032931568
      3.57780       1.0332792     0.017439232
      3.57997      0.96933763     0.010980139
      3.58268      0.99781286     0.016938741
      3.58512      0.92419550     0.027302981
      3.58756      0.86396685     0.019533610
      3.58999      0.90326062     0.018844126
      3.59162      0.91750432    0.0077946308
      3.59487       1.0583581     0.040410396
      3.59731       1.0413087     0.026563136
      3.59974      0.95255556     0.018694605
      3.60218      0.97121456     0.020437821
      3.60461      0.93279916     0.021391727
      3.60678      0.89784066     0.025761726
      3.60948       1.0029438     0.034089508
      3.61192      0.97454132     0.023536977
      3.61435      0.88032041     0.011512193
      3.61679      0.88851307     0.020983424
      3.61949      0.90108797    0.0081744231
      3.62165      0.89703699     0.020971127
      3.62409      0.96159917     0.030827830
      3.62652       1.0198889     0.020188594
      3.62895      0.99833193     0.017819259
      3.63139      0.97726736     0.021449685
      3.63382       1.0003908    0.0097605593
      3.63625       1.0104019     0.017652781
      3.63868      0.95775982     0.021839073
      3.64111      0.97283287     0.040731915
      3.64381       1.1010788     0.019682700
      3.64597       1.0786974     0.015999640
      3.64840       1.0680362     0.025730004
      3.65083       1.0461007     0.015300991
      3.65326       1.0283367     0.022765096
      3.65569       1.0864605     0.027022543
      3.65812       1.0738225     0.017630028
      3.66055       1.0174227     0.017922921
      3.66298      0.95845025     0.021502437
      3.66541      0.88355672     0.012160832
      3.66784      0.82575359     0.017872675
      3.67026      0.83742122     0.036455277
      3.67269      0.96261597     0.035805737
      3.67512       1.0458069     0.018367251
      3.67754       1.0962080     0.024700907
      3.67997       1.1373811     0.024919275
      3.68240       1.0312292     0.045034634
      3.68482      0.90394068     0.024825209
      3.68725      0.89572274     0.018125270
      3.68968      0.92642182     0.023696954
      3.69210      0.95314148     0.019978686
      3.69426      0.99013505     0.027950016
      3.69695       1.1318387     0.047060091
      3.69938       1.1947531     0.011355467
      3.70180       1.1288049     0.011561615
      3.70423       1.1147118     0.022061239
      3.70692       1.1293419     0.010885720
      3.70922       1.0616597    0.0057067524
      3.71150      0.97663125     0.015192669
      3.71392       1.0977773     0.082161700
      3.71634       1.2710647     0.057256286
      3.71877       1.2210417     0.038561210
      3.72119       1.1480945     0.029390233
      3.72334       1.1647242    0.0068826673
      3.72603       1.0908728     0.027474237
      3.72846       1.0373410     0.038379775
      3.73088       1.1027298     0.056830205
      3.73330       1.2089294    0.0099627914
      3.73572       1.2312087     0.020532514
      3.73814       1.3175082     0.037396772
      3.74056       1.3489075     0.034726946
      3.74298       1.1873507     0.049577808
      3.74541       1.1339982     0.052943384
      3.74783       1.2132424     0.023911247
      3.75025       1.0509997     0.053237490
      3.75267      0.91241281     0.039099765
      3.75509       1.0113281     0.058702142
      3.75751       1.0228262     0.031254772
      3.75993      0.87375410     0.028689902
      3.76234      0.81157158     0.017945047
      3.76476      0.83442514     0.023859515
      3.76718      0.99917113     0.070603845
      3.76987       1.1486630     0.019217574
      3.77202       1.0403500     0.026043731
      3.77444      0.97449590     0.029363173
      3.77686      0.99903180     0.017994742
      3.77928      0.98596315     0.013950375
      3.78169      0.97923892     0.017009312
      3.78411      0.85638714     0.043090638
      3.78653      0.83549232     0.061288785
      3.78895      0.98086819     0.056877984
      3.79136      0.98892956     0.018514226
      3.79378      0.84961364     0.019628422
      3.79620      0.92857322     0.064851349
      3.79862       1.0160295     0.029464446
      3.80103       1.0015826     0.036801666
      3.80372       1.0693623     0.025797442
      3.80587      0.97889712     0.036375975
      3.80828      0.87456730     0.037628805
      3.81070      0.88918346     0.043893457
      3.81312      0.98530095     0.033005034
      3.81553      0.99874285     0.024676549
      3.81795       1.0346756     0.044771077
      3.82036       1.0075506     0.041519853
      3.82278      0.81360660     0.054447986
      3.82519      0.83362741     0.070184420
      3.82734       1.0127303    0.0096429952
      3.83003       1.1091596     0.050692357
      3.83244      0.98048062     0.077839008
      3.83486      0.87893073     0.064110405
      3.83727       1.0734840     0.059997229
      3.83968       1.1114081     0.034963367
      3.84210      0.91978007     0.056509467
      3.84451      0.73310798     0.014474440
      3.84693      0.78590870     0.054281939
      3.84934      0.99597083     0.064592489
      3.85168       1.0863731    0.0076748738
      3.85417       1.0053736     0.020970266
      3.85659       1.0340908     0.057467760
      3.85900       1.0450183     0.038703055
      3.86141      0.91872385     0.031267381
      3.86276      0.86955838     0.017088302
      3.86624       1.3566414      0.12694609
      3.86866       1.3408783     0.095869543
      3.87107       1.1895115     0.092846246
      3.87429       1.5591963     0.031209620
      3.87563       1.5380786     0.023027637
      3.87831       1.1614852     0.078463248
      3.88073      0.98386305     0.053971778
      3.88314      0.88664050     0.048244345
      3.88555      0.72907747     0.023622585
      3.88716      0.73999948     0.027085281
      3.89038       1.2857000      0.14548534
      3.89279       1.4302940     0.053678452
      3.89494       1.2372969     0.027405390
      3.89762       1.3973810     0.085133695
      3.90003       1.5657186     0.042077910
      3.90244       1.5084340     0.030370496
      3.90432       1.3828437     0.027263743
      3.90700       1.1804297     0.056344203
      3.90968       1.5359534      0.14249572
      3.91210       1.4160275      0.14636491
      3.91451      0.98590960     0.097501025
      3.91692      0.93652570     0.074770668
      3.91933      0.85064958     0.055716047
      3.92175      0.59815782     0.022488887
      3.92389      0.51113734     0.027732863
      3.92657      0.86271492      0.11774774
      3.92899      0.89796101     0.098073970
      3.93140      0.96027152      0.16448397
      3.93435       1.5285374     0.054617948
      3.93622       1.2619492     0.081451692
      3.93864      0.90519956     0.044343038
      3.94105      0.46741191      0.12529149
      3.94346      0.11066737     0.071772828
      3.94614     0.022977293     0.036744448
      3.94829      0.24078996      0.16486070
      3.95070      0.64577876      0.13449298
      3.95311      0.71980838     0.067095720
      3.95553      0.67576048     0.052054016
      3.95794      0.79160386     0.042890912
      3.96035      0.97414468     0.072199693
      3.96276       1.0046431     0.049423902
      3.96518       1.0610008      0.11885014
      3.96812       1.4173952     0.062169929
      3.97000       1.1444824     0.083563698
      3.97241      0.83032891     0.036986508
      3.97483      0.66310837     0.045595433
      3.97697      0.54207239     0.066228669
      3.97965      0.96781949      0.14935375
      3.98207       1.0216272      0.10437434
      3.98448      0.85936796     0.080881884
      3.98689      0.88308263     0.065914205
      3.98930      0.67659083     0.083703110
      3.99172      0.74367391      0.13108512
      3.99413       1.2555534      0.12833595
      3.99654       1.6774432      0.10034966
      3.99896       1.8034888     0.055839407
      4.00137       1.4826835      0.11801247
      4.00378       1.0489089     0.050294082
      4.00620       1.0528212     0.081995648
      4.00861       1.2212009     0.080630465
      4.01102      0.83563973      0.16614482
      4.01344      0.70226856      0.19159301
      4.01585       1.2283604      0.19533532
      4.01826       1.3030780     0.080521595
      4.02068      0.92030159     0.061924389
      4.02309      0.43767766      0.11960832
      4.02551      0.21805654     0.097246864
      4.02819      0.44004496     0.056414303
      4.03033      0.95737011      0.24793253
      4.03275       1.3625999      0.21661160
      4.03516      0.82676179      0.26347627
      4.03758      0.52794954      0.15896526
      4.03999       1.2606883      0.20058812
      4.04241       1.4591103      0.11809863
      4.04482       1.0118614      0.14771522
      4.04724      0.84481150      0.11208179
      4.04965       1.4046523      0.20647023
      4.05206       1.8131565      0.16613737
      4.05448       1.3572029      0.22624505
      4.05689      0.87617922     0.064602279
      4.05931       1.2213336      0.14723039
      4.06172       1.5619727     0.090249026
      4.06414       1.4020062      0.11391770
      4.06656      0.77895547      0.12002971
      4.06897     0.071042922      0.13384368
      4.07139     -0.24898636      0.11986444
      4.07380      0.40685429      0.30390117
      4.07676       1.2609976     0.066142128
      4.07894      0.93715810     0.031464992
      4.08105      0.70897393      0.13384564
      4.08347       1.1032469      0.29361371
      4.08588       1.6572669     0.075186963
      4.08830       1.7608930      0.12314739
      4.09072       2.1205351     0.090300328
      4.09260       2.1311757      0.10791026
      4.09555       1.0676500      0.22062217
      4.09797      0.91438070      0.12945127
