# Supplementary material for: Near-infrared observations of active asteroid (3200) Phaethon reveal no evidence for hydration
Source: Nat Commun. 2020 Apr 28;11:2050. doi: 10.1038/s41467-020-15637-7 (PMC7188859; doi:10.1038/s41467-020-15637-7)
Supplement: Supplementary file 3 — Supplementary Data 1 [file 41467_2020_15637_MOESM3_ESM.zip › ProcessedSpectraOfPhaethon/Set e.txt]

      2.00134      0.90598088   0.00067810155
      2.00195      0.90577212   0.00098925707
      2.00345      0.89532864    0.0033296020
      2.00420      0.88645794    0.0017745034
      2.00616      0.93685337    0.0086927150
      2.00751      0.96192597    0.0025452554
      2.00886      0.94710897    0.0066298098
      2.01022      0.92878609    0.0031173322
      2.01157      0.93166461    0.0027798379
      2.01292      0.93354629    0.0019330731
      2.01428      0.93720484    0.0030112940
      2.01563      0.94009164    0.0025477821
      2.01698      0.94717179    0.0047096436
      2.01849      0.96593099    0.0029313038
      2.01974      0.97300308   0.00071901835
      2.02104      0.97863695    0.0021541931
      2.02254      0.98558675   0.00072961466
      2.02374      0.98225664    0.0015665372
      2.02510      0.98086031    0.0011175195
      2.02630      0.98283025    0.0012040582
      2.02780      0.97599481    0.0026339943
      2.02915      0.98268962    0.0050924862
      2.03050      0.99101584    0.0027303179
      2.03215      0.98273586   0.00098165492
      2.03321      0.98356462   0.00084276972
      2.03456      0.98638703   0.00091858420
      2.03591      0.98755564    0.0011677274
      2.03726      0.98464078    0.0016589186
      2.03861      0.98439348    0.0012886522
      2.03996      0.98618767   0.00092601881
      2.04134      0.98361569   0.00010406687
      2.04266      0.98339466   0.00069496389
      2.04401      0.98401965   0.00071377092
      2.04536      0.98403149   0.00081587106
      2.04671      0.98502645    0.0011015038
      2.04806      0.98329599    0.0021443862
      2.04941      0.97758351    0.0019560207
      2.05076      0.98042098    0.0024739033
      2.05211      0.97983200    0.0024440194
      2.05346      0.97237704    0.0015880782
      2.05481      0.96887283    0.0011952434
      2.05601      0.96973185    0.0016209871
      2.05751      0.98218323    0.0031967582
      2.05871      0.99022946   0.00047191683
      2.06020      0.98144813    0.0026511170
      2.06170      0.97242387   0.00063661147
      2.06290      0.97807943    0.0026356701
      2.06425      0.99006455    0.0027520396
      2.06560      0.99249810    0.0013361129
      2.06657      0.98845579   0.00015698223
      2.06830      0.99696771    0.0024574511
      2.06964      0.99413567    0.0029165403
      2.07099      0.99600817    0.0028305088
      2.07234       1.0046095    0.0012325002
      2.07369       1.0001935    0.0021529850
      2.07503      0.99983858    0.0025298304
      2.07638       1.0033857    0.0015897229
      2.07773       1.0031535   0.00081522726
      2.07908       1.0018319   0.00081084412
      2.08042       1.0002192   0.00080875396
      2.08177      0.99626446    0.0012626135
      2.08312      0.99267106   0.00060854431
      2.08446      0.99502166    0.0013329291
      2.08581      0.99965160    0.0010803993
      2.08716       1.0023719   0.00049725446
      2.08850       1.0050039   0.00085536358
      2.08985       1.0035741    0.0019378310
      2.09120      0.99814459    0.0020881813
      2.09254       1.0018075    0.0025232028
      2.09389       1.0050555    0.0015648307
      2.09524       1.0029895   0.00089956112
      2.09673       1.0055591   0.00039598328
      2.09778       1.0054569   0.00033954022
      2.09927       1.0030297   0.00085546497
      2.10070       1.0016222   0.00030911391
      2.10185       1.0025753   0.00065292703
      2.10331       1.0042487   0.00091418784
      2.10473       1.0017468    0.0014187886
      2.10624       1.0107646    0.0042530414
      2.10777       1.0165229    0.0035043110
      2.10931       1.0089459    0.0033769569
      2.11085       1.0097070    0.0028994178
      2.11238       1.0101592    0.0020666579
      2.11392       1.0072549    0.0012787350
      2.11545       1.0131124    0.0015288086
      2.11699       1.0204861    0.0020479480
      2.11852       1.0176954    0.0028118958
      2.12006       1.0119627    0.0018876056
      2.12160       1.0164466    0.0020988834
      2.12313       1.0148274    0.0024786392
      2.12466       1.0113205    0.0011861861
      2.12637       1.0140035   0.00033072102
      2.12756       1.0126744   0.00055281117
      2.12927       1.0077013    0.0010994490
      2.13080       1.0028871   0.00073199582
      2.13234       1.0008942   0.00035850157
      2.13387      0.99789569    0.0010631534
      2.13540       1.0017845    0.0032559042
      2.13694       1.0119341    0.0027218207
      2.13847       1.0148341    0.0011497582
      2.13983       1.0115122    0.0010981922
      2.14153       1.0026323    0.0025776440
      2.14307       1.0004681    0.0017001574
      2.14460       1.0068759    0.0015301358
      2.14613       1.0102185   0.00030382237
      2.14766       1.0081587   0.00093924769
      2.14937       1.0056560   0.00034350887
      2.15073       1.0045971   0.00065563013
      2.15226       1.0045949   0.00059690289
      2.15379       1.0053241   0.00059329144
      2.15532       1.0053030   0.00050310161
      2.15685       1.0041701   0.00073883071
      2.15838      0.99810235    0.0019546053
      2.15991      0.99225439    0.0016111273
      2.16145      0.99541865    0.0019403313
      2.16298       1.0024235   0.00090360475
      2.16451       1.0001674    0.0018258005
      2.16604       1.0106501    0.0063484322
      2.16757       1.0247613    0.0035564722
      2.16910       1.0180938    0.0035881244
      2.17062       1.0062138    0.0017495626
      2.17215      0.99870703    0.0015991419
      2.17368      0.99610759   0.00094541670
      2.17521      0.99796552    0.0010369206
      2.17674      0.99592027    0.0014366079
      2.17827      0.99953189    0.0032059609
      2.17980       1.0049507    0.0025310034
      2.18133      0.99983869    0.0026945826
      2.18286      0.99709835    0.0012593503
      2.18438      0.99807061   0.00098858684
      2.18591      0.99764387   0.00072644853
      2.18744      0.99838492   0.00067184867
      2.18897       1.0002761    0.0012708991
      2.19066       1.0040822   0.00057293224
      2.19202      0.99973098    0.0015683760
      2.19355      0.99485999    0.0011106361
      2.19508      0.99799619    0.0017115827
      2.19660       1.0004485   0.00091413047
      2.19813      0.99467124    0.0015974795
      2.19966      0.99281334    0.0014689701
      2.20118      0.99868959    0.0018591548
      2.20271      0.99819703    0.0020032213
      2.20423      0.98634948    0.0027877134
      2.20576      0.98432959    0.0026360934
      2.20729      0.99488510    0.0026282795
      2.20881      0.99890962    0.0010214914
      2.21034      0.99664470   0.00053617813
      2.21186      0.99348871    0.0016081772
      2.21339      0.98848815    0.0010318496
      2.21525      0.98828454   0.00024032393
      2.21644      0.99372012    0.0021498937
      2.21796       1.0018096    0.0018778957
      2.21949      0.99613086    0.0033896168
      2.22101      0.98727239    0.0014287147
      2.22275      0.98944247   0.00032190179
      2.22406      0.98760076   0.00077528941
      2.22558      0.98557448   0.00093956076
      2.22711      0.98872800    0.0018971083
      2.22863      0.99002473    0.0015303872
      2.23032      0.98282639    0.0012375932
      2.23168      0.98303262   0.00099657265
      2.23337      0.98714727   0.00041891329
      2.23472      0.98726414   0.00085556642
      2.23625      0.98381072    0.0015870507
      2.23777      0.98240736    0.0010761970
      2.23929      0.98425291   0.00088897809
      2.24082      0.98180626    0.0011389679
      2.24217      0.97977139   0.00050881647
      2.24386      0.98397535    0.0012178955
      2.24538      0.98266841    0.0017073979
      2.24690      0.98082679    0.0011422531
      2.24859      0.98366899   0.00074294929
      2.24995      0.98322943   0.00096908749
      2.25164      0.98498451   0.00084071485
      2.25299      0.98255492    0.0012717545
      2.25451      0.98135618    0.0010924949
      2.25603      0.98381636   0.00051008203
      2.25755      0.98492168   0.00069856656
      2.25908      0.98353806    0.0012211587
      2.26060      0.97990956    0.0015552177
      2.26212      0.98882091    0.0040080254
      2.26364       1.0009369    0.0014346853
      2.26516       1.0020144   0.00095883956
      2.26668      0.99360130    0.0031812230
      2.26870      0.97964563   0.00053196253
      2.26972      0.98123849   0.00084887264
      2.27124      0.98584342    0.0011997456
      2.27276      0.98746179   0.00087103092
      2.27428      0.98257481    0.0014103223
      2.27580      0.98415991    0.0023567048
      2.27732      0.99151591    0.0013700096
      2.27884      0.98785984    0.0026270670
      2.28035      0.98459146    0.0028715270
      2.28187      0.99084571    0.0033500671
      2.28339      0.99167482    0.0021719067
      2.28491      0.98912050    0.0013879391
      2.28643      0.99026009   0.00082504752
      2.28795      0.98458553    0.0014529632
      2.28947      0.98560349    0.0017493906
      2.29098      0.98853474    0.0015356611
      2.29250      0.98225648    0.0023427967
      2.29402      0.98190335    0.0024429303
      2.29554      0.99087515    0.0018037788
      2.29706      0.99114101    0.0017336263
      2.29857      0.98330601    0.0015862085
      2.30009      0.98391300    0.0022504066
      2.30161      0.98941763    0.0014914459
      2.30313      0.99175046   0.00084046351
      2.30464      0.99084162   0.00092673756
      2.30616      0.98954233   0.00085389516
      2.30768      0.99234254    0.0012997071
      2.30919      0.99471451   0.00059139533
      2.31071      0.99244509   0.00076446383
      2.31223      0.99458819    0.0016471273
      2.31358      0.99658849    0.0013336038
      2.31526      0.98383839    0.0038149681
      2.31678      0.98099403    0.0033932195
      2.31829      0.99739718    0.0050075130
      2.31947       1.0079560    0.0014466663
      2.32132      0.99289663    0.0037524664
      2.32284      0.99251093    0.0031549725
      2.32469       1.0047119   0.00081465841
      2.32587       1.0027466    0.0012202679
      2.32739      0.99795083    0.0015283632
      2.32890       1.0004569    0.0020683821
      2.33042       1.0041331    0.0010826836
      2.33193       1.0017103   0.00065407353
      2.33345      0.99937271    0.0010131307
      2.33496      0.99931450   0.00098084794
      2.33648      0.99955329   0.00089641270
      2.33799       1.0000781    0.0012468446
      2.33951       1.0037352    0.0016391326
      2.34102       1.0051957   0.00087007404
      2.34254       1.0018954   0.00073517516
      2.34405       1.0015136   0.00059334438
      2.34556      0.99937509    0.0016057961
      2.34708      0.99541230    0.0011233005
      2.34859      0.99489284   0.00083914061
      2.35011      0.99147752    0.0014010224
      2.35145      0.98926569   0.00099999006
      2.35313      0.99848572    0.0021439584
      2.35465       1.0031961   0.00061262760
      2.35616       1.0012651   0.00063215774
      2.35751       1.0001035   0.00060496808
      2.35919       1.0058227    0.0019710355
      2.36083       1.0069591    0.0011068129
      2.36204       1.0049871   0.00033865832
      2.36373       1.0031536    0.0010151018
      2.36524       1.0015151   0.00075139814
      2.36675       1.0008757   0.00069392764
      2.36759       1.0001901   0.00079945847
      2.36978      0.97180424    0.0051517952
      2.37129      0.98701569    0.0094283263
      2.37314       1.0268813    0.0024827006
      2.37431       1.0126479    0.0058740019
      2.37616      0.99032853    0.0012124364
      2.37734      0.99469000    0.0019116203
      2.37885       1.0010013   0.00071903157
      2.38019       1.0025833   0.00070758420
      2.38187      0.99338591    0.0032774319
      2.38339      0.99643022    0.0044446259
      2.38523       1.0149253    0.0012403096
      2.38641       1.0160576   0.00085674378
      2.38775       1.0151384   0.00099859664
      2.38943       1.0008223    0.0039856512
      2.39094      0.99533784    0.0028221525
      2.39329       1.0136670   0.00027030931
      2.39346       1.0133825   0.00033954022
      2.39548      0.99804190    0.0029414635
      2.39699      0.99409590    0.0017426572
      2.39850      0.99942990    0.0013221432
      2.40001       1.0050995    0.0016524409
      2.40152       1.0049383    0.0021107982
      2.40303      0.99673121    0.0025376399
      2.40461      0.99665776    0.0019350663
      2.40631       1.0016128   0.00072328240
      2.40808       1.0035088    0.0012434007
      2.40983       1.0053520    0.0010451489
      2.41159      0.99994933    0.0021676028
      2.41334      0.98924918    0.0030428625
      2.41509      0.99395709    0.0044315730
      2.41685       1.0014505    0.0031881373
      2.41860       1.0062394    0.0047819613
      2.42035       1.0153990    0.0052652987
      2.42210       1.0047073    0.0064508233
      2.42386      0.98943694    0.0011883424
      2.42541      0.99352076    0.0010162483
      2.42736       1.0038143    0.0027902490
      2.42911       1.0063145    0.0016309793
      2.43086      0.99881396    0.0016308691
      2.43203      0.99474283   0.00086865413
      2.43436      0.97474861    0.0048078894
      2.43612      0.99593643     0.011035984
      2.43787       1.0201344    0.0050007661
      2.44000       1.0022097    0.0018515393
      2.44137      0.99837877    0.0011083872
      2.44273      0.99757271    0.0011716916
      2.44487      0.97628511    0.0063111710
      2.44662      0.98153212    0.0077345942
      2.44836      0.99485133    0.0053450686
      2.45011      0.99610843    0.0054415952
      2.45186       1.0046589    0.0051755190
      2.45361       1.0030058    0.0046147043
      2.45536       1.0060047    0.0055525412
      2.45711       1.0139249    0.0022237282
      2.45886       1.0019315    0.0033034311
      2.46060      0.98370959    0.0041316578
      2.46235      0.98593252    0.0061453256
      2.46410       1.0060012    0.0050629416
      2.46585       1.0067731    0.0038368885
      2.46759       1.0002764    0.0015541021
      2.46895       1.0012274    0.0022036382
      2.47109      0.97458554    0.0088061307
      2.47284       1.0048923     0.018260121
      2.47458       1.0297955    0.0088696728
      2.47672      0.99404670    0.0025296895
      2.47807      0.97797363    0.0048365963
      2.47963      0.96611538    0.0022983742
      2.48157      0.98497162    0.0052511000
      2.48331      0.99903375    0.0010207770
      2.48447      0.99902213    0.0012181425
      2.48680      0.97370481    0.0083856296
      2.48855      0.99871571     0.012883083
      2.49029       1.0139353    0.0075617812
      2.49223      0.98615669    0.0028148458
      2.49359      0.98210670    0.0025830149
      2.49553       1.0145967     0.010443155
      2.49727       1.0329528    0.0045678743
      2.49921       1.0202983    0.0014705046
      2.50076       1.0044238    0.0066661450
      2.50250      0.99000092    0.0034078771
      2.50444      0.99122316   0.00093419867
      2.50599       1.0088958    0.0070353618
      2.50773       1.0156358    0.0077716347
      2.50947      0.98869431    0.0094237411
      2.51122      0.99856835     0.013251021
      2.51296       1.0071085     0.012611098
      2.51470      0.96095485     0.015034135
      2.51644      0.99900173     0.025325468
      2.51838       1.0776553    0.0086597756
      2.51993       1.0568184    0.0088612508
      2.52167       1.0181956    0.0073285130
      2.52361      0.99510885    0.0031943593
      2.52515       1.0040074    0.0045017742
      2.52689       1.0157640    0.0034770816
      2.52864      0.98152797     0.015597949
      2.53038      0.92162514     0.012021003
      2.53212      0.96194687     0.028844383
      2.53386       1.0135203     0.019721555
      2.53560       1.0179178     0.018910451
      2.53734       1.0478321     0.018893958
      2.53908       1.0422071     0.018496168
      2.54082      0.92943134     0.025388569
      2.54256      0.88884324     0.016259832
      2.54430      0.98687815     0.025692700
      2.54604      0.99999055     0.026186886
      2.54778      0.99997780     0.028417268
      2.54952       1.0261119     0.030675034
      2.60008      0.51575337      0.22146931
      2.60162     -0.19509128      0.38131954
      2.60297      -1.0132378      0.22277058
      2.60509      0.92727119      0.52151175
      2.60683       1.1151850      0.51129909
      2.60876     -0.26559882      0.35557182
      2.61030      0.50985402      0.43757520
      2.61218      0.20350544      0.35895751
      2.61387     -0.74035624     0.098173867
      2.61550     -0.58821877      0.23441990
      2.61723      0.27429558      0.32572314
      2.61897      0.66714114      0.19288618
      2.62070      0.47457391      0.16961887
      2.62263      0.29684479     0.067712699
      2.62417      0.47593185      0.15206155
      2.62609      0.89934606      0.12905616
      2.62763      0.26354747      0.27707320
      2.62936     -0.91148152      0.21787238
      2.63110      -1.2137897      0.15476773
      2.63283     -0.82999995      0.17577821
      2.63456    -0.067123657      0.18618534
      2.63668      0.60601752     0.043621263
      2.63880      0.40208658    0.0022373409
      2.63937      0.40627668    0.0029061204
      2.64149      0.48511180     0.018001144
      2.64226      0.53936301    0.0022678114
      2.64496      0.20318391     0.055915219
      2.64669      0.26010851     0.073802817
      2.64842      0.35107924     0.042580463
      2.65015      0.19973011     0.038465280
      2.65188      0.13012313     0.012483615
      2.65323      0.11771045     0.017276424
      2.65534     -0.10241162     0.041034538
      2.65707     -0.14241603     0.023689810
      2.65880    -0.063797596     0.022546972
      2.66053    -0.061687042     0.020806628
      2.66174     -0.12061395     0.016777035
      2.66400     -0.41601087      0.12033570
      2.66573   0.00069993900      0.33510239
      2.66746      0.86528881      0.31172614
      2.66919      0.36152978      0.36792007
      2.67092    -0.063832390      0.30313842
      2.67322      0.15684445     0.040693323
      2.67418      0.11399988     0.082948353
      2.67611     -0.49112255      0.17551319
      2.67784     -0.45169165      0.16501038
      2.67956     -0.29771527      0.12731039
      2.68149     -0.65707062     0.062360314
      2.68302     -0.40080387      0.10621436
      2.68475    -0.068657235     0.091257832
      2.68648      0.41913412      0.15537317
      2.68821      0.60999187      0.12419808
      2.68994      0.14036110      0.15163382
      2.69167     -0.20499567     0.053696305
      2.69329     -0.23596626     0.021650231
      2.69513     -0.40151892      0.10483547
      2.69685     -0.67816937     0.075400417
      2.69858     -0.70926100     0.076338347
      2.70031     -0.38512512      0.13433094
      2.70204     -0.16133174      0.10711304
      2.70377      0.16628643      0.18569940
      2.70549      0.70403422      0.10678849
      2.70722      0.95240266      0.19258634
      2.70895       1.1648385      0.31745026
      2.71068       1.7624144      0.35407962
      2.71241       2.2716134      0.34545881
      2.71413       1.0760924      0.58714881
      2.71586     0.071016442      0.13489184
      2.71759     -0.26990595      0.31025421
      2.71931     -0.85951919      0.25093875
      2.72104    -0.047107249      0.39108729
      2.72296      0.13973041      0.15741218
      2.72450     -0.28408963     0.086915684
      2.72622     -0.35717288     0.044089037
      2.72795     -0.21288168     0.031648590
      2.72968     -0.10237254     0.038880709
      2.73140     0.071893954     0.041502443
      2.73313      0.11441559     0.046127643
      2.73486     -0.20889075      0.13643124
      2.73658     -0.70969708      0.13821890
      2.73831     0.086714001      0.38984553
      2.74003       1.3405228      0.21297374
      2.74176      0.74792457      0.33420064
      2.74349     -0.20374233      0.15669561
      2.74540     -0.21828061     0.086022297
      2.74694     -0.32592942     0.089807953
      2.74866     -0.21080646      0.11028444
      2.75039    -0.011271615     0.059333553
      2.75211     -0.23274691     0.051285568
      2.75384     -0.15531704     0.085852966
      2.75557   -0.0030654863     0.057234577
      2.75729    -0.075428367     0.082563836
      2.75902      0.12162840      0.12259519
      2.76074     -0.30448400      0.29828432
      2.76247     -0.85423744      0.18555080
      2.76419     -0.37369076      0.20849049
      2.76596    -0.092896322     0.035332026
      2.76774     -0.15797654     0.021413833
      2.76937     -0.23498970     0.058627574
      2.77109     -0.13853880     0.094392187
      2.77282     0.037335411     0.079048053
      2.77454      0.23968291     0.069380414
      2.77626       1.2132588      0.58889948
      2.77837       4.6812182      0.40847527
      2.77971       3.8679820      0.54497532
      2.78163       1.3581700      0.36963453
      2.78316      0.68998242      0.20147304
      2.78489     -0.16047804      0.33892553
      2.78719      -1.7889548      0.14648207
      2.78795      -1.8302333      0.14409206
      2.79008     -0.89815846      0.20428195
      2.79164     -0.71683028      0.18202356
      2.79351     -0.29163178      0.55176611
      2.79523     -0.57353279      0.71194975
      2.79695      -2.1096094      0.45519559
      2.79829      -1.7272728      0.62345761
      2.85018       1.1120135     0.026447009
      2.85268      0.77051087     0.078264020
      2.85472      0.86553620      0.12297133
      2.85676       1.1374433     0.060924541
      2.85926       1.0424565     0.012320416
      2.86085       1.0952386     0.019145262
      2.86289       1.0968659     0.021928523
      2.86493       1.0146181     0.018075711
      2.86698       1.0081896     0.015279311
      2.86902      0.99370108     0.022943793
      2.87106      0.97406770     0.027962550
      2.87310       1.1093519     0.048914080
      2.87514       1.1677451     0.030468004
      2.87764       1.0617596    0.0046976934
      2.87922       1.0486912    0.0064858356
      2.88126       1.0429372    0.0069237987
      2.88330       1.0805455     0.016267770
      2.88534       1.0777549     0.019101254
      2.88738       1.0477836     0.021869699
      2.88942       1.1057155     0.028663545
      2.89146       1.1233733     0.020660318
      2.89350       1.0705846    0.0062443656
      2.89554       1.0591134    0.0042898660
      2.89757       1.0043392     0.016907648
      2.89961      0.96465683     0.016752077
      2.90165      0.99974726     0.021343940
      2.90369       1.0153512     0.015498777
      2.90572       1.0197548     0.015481756
      2.90770       1.0548264    0.0062679569
      2.90980       1.0523478     0.010408848
      2.91183       1.0402414     0.013366155
      2.91387       1.0621417     0.020342561
      2.91613       1.1225456    0.0053982488
      2.91771       1.1071573    0.0059465399
      2.91998       1.0092389     0.027303666
      2.92156      0.94373384     0.014244595
      2.92405       1.0774705     0.036432534
      2.92608       1.1098972     0.018991059
      2.92834       1.0411251    0.0093332114
      2.93015       1.0483520    0.0089185310
      2.93218       1.0381693    0.0097709974
      2.93422       1.0186501    0.0056867254
      2.93625      0.98625617     0.015074660
      2.93828      0.99155551     0.019245272
      2.94032       1.0335427     0.015920336
      2.94235       1.0204225     0.013740444
      2.94438      0.99231727    0.0082924105
      2.94642       1.0004382     0.015843079
      2.94845       1.0560417     0.026074352
      2.95048       1.0534879     0.022567167
      2.95251      0.95383072     0.022133878
      2.95454      0.99762466     0.034472018
      2.95657       1.0632916     0.017130334
      2.95906       1.0036990    0.0050843281
      2.96064      0.99674308    0.0037355996
      2.96267      0.99248205    0.0033692270
      2.96470      0.98421196    0.0046093249
      2.96673      0.95051065     0.011783413
      2.96876      0.93198073    0.0087909172
      2.97079      0.98306416     0.015344265
      2.97282       1.0202280    0.0055506449
      2.97492       1.0084055    0.0040854584
      2.97688      0.99094800    0.0075831683
      2.97845      0.97949536    0.0066037929
      2.98093       1.0483849     0.017525083
      2.98296       1.0612354    0.0083018468
      2.98499       1.0377167    0.0035038965
      2.98702       1.0250876    0.0045896581
      2.98905       1.0120516    0.0040721149
      2.99107      0.99536046    0.0062509359
      2.99310      0.98604043    0.0059187596
      2.99513      0.97306294    0.0070885419
      2.99648      0.95211883    0.0028830847
      2.99918       1.0348008     0.017918729
      3.00121       1.0298226     0.017901222
      3.00369      0.95771516    0.0035474062
      3.00526      0.96592640    0.0056532126
      3.00729       1.0100764     0.014404443
      3.00954       1.0550963    0.0058168973
      3.01134       1.0088802     0.016767511
      3.01337      0.96735763    0.0079302044
      3.01584      0.97879527    0.0022307970
      3.01742      0.99711633     0.010922921
      3.01944      0.97605509     0.017774270
      3.02147      0.98319258     0.029141680
      3.02349       1.0659088     0.031560001
      3.02552       1.0690142     0.025101503
      3.02754       1.0245505    0.0074632264
      3.02956      0.99199732     0.018970597
      3.03159      0.96289373     0.016870387
      3.03361      0.99322780     0.020170543
      3.03563      0.98803140     0.018961470
      3.03766       1.0152110     0.028946598
      3.04010       1.0985142    0.0018797168
      3.04126       1.0866100    0.0044885894
      3.04373       1.0104744     0.015233627
      3.04575      0.97710865    0.0056076613
      3.04777      0.95440581    0.0089370074
      3.04980      0.92368226    0.0049211286
      3.05182      0.92076318    0.0066455962
      3.05384      0.96457349     0.021609839
      3.05586       1.0479293     0.016702381
      3.05788       1.0801445    0.0048649941
      3.05991       1.0202734     0.016803272
      3.06193      0.97807815    0.0086932438
      3.06395      0.97550887    0.0074911838
      3.06597      0.96996608    0.0073357445
      3.06799      0.98348650    0.0090761305
      3.07001      0.97419783    0.0096368127
      3.07203      0.98257002     0.017622888
      3.07405       1.0433839     0.019215905
      3.07607       1.0509374    0.0091737598
      3.07719       1.0245186    0.0029298485
      3.08011      0.90937650     0.021181314
      3.08213      0.96208851     0.039216281
      3.08438       1.0580357     0.010349495
      3.08617       1.0291829    0.0087397653
      3.08819       1.0194705    0.0081427037
      3.09021       1.0112064     0.011988416
      3.09223      0.97994018     0.013673241
      3.09425      0.98108595     0.014279122
      3.09627       1.0240855     0.011675951
      3.09896       1.0810472    0.0049504966
      3.10030       1.0381025     0.016985831
      3.10232      0.93440728     0.025478394
      3.10434      0.91358237     0.025346016
      3.10636       1.0021129     0.031350190
      3.10838      0.97027231     0.032369560
      3.11040      0.92662598     0.026608182
      3.11241      0.96538999     0.018654606
      3.11443      0.99928238     0.027238314
      3.11645       1.0733055     0.032566187
      3.11847       1.0710236     0.026660830
      3.12048       1.0225949    0.0093914187
      3.12250      0.98894751     0.022422222
      3.12452      0.88367535     0.024094790
      3.12653      0.91587495     0.043010573
      3.12855       1.0704021     0.033532288
      3.13057       1.0783430     0.023948699
      3.13281      0.99918709    0.0044043616
      3.13460       1.0059060    0.0064395790
      3.13662      0.96255924     0.020536144
      3.13863      0.93633432     0.022942380
      3.14065       1.0109782     0.028879970
      3.14266       1.0138720     0.025917944
      3.14468      0.92580613     0.022293109
      3.14670       1.0171642     0.053718794
      3.14871       1.0828652     0.025150450
      3.15073       1.0379382     0.013408311
      3.15274       1.0091025     0.011054416
      3.15498      0.96289918    0.0042603391
      3.15677      0.96739518    0.0054252795
      3.15879      0.98453730    0.0068191145
      3.16080       1.0313938     0.015199541
      3.16282       1.0478614    0.0097347952
      3.16483       1.0236045     0.011767186
      3.16685       1.0560646     0.021175934
      3.16886       1.0509082     0.017546514
      3.17155      0.95535922   0.00076323796
      3.17289      0.95068548    0.0018128494
      3.17490      0.97376426     0.013037639
      3.17737       1.0185651    0.0051747254
      3.17893      0.99983744    0.0072566362
      3.18095      0.96824932    0.0036706063
      3.18251      0.95653660    0.0036649179
      3.18497       1.0324644     0.022611793
      3.18699       1.0444854     0.018349813
      3.18900      0.90904610     0.035652120
      3.19079      0.82298352     0.027499144
      3.19303       1.0281999     0.064836312
      3.19504       1.0694051     0.053307817
      3.19705      0.93865616     0.035871237
      3.19907      0.94617252     0.031128256
      3.20108      0.95252100     0.029883421
      3.20309      0.96905792     0.037852870
      3.20511      0.98456353     0.022812253
      3.20712      0.94802435     0.015957289
      3.20913      0.91974125     0.017884113
      3.21092      0.86756999    0.0085983491
      3.21316      0.93110739     0.019917738
      3.21517      0.96609381    0.0091852690
      3.21718      0.98233421     0.014967639
      3.21919      0.93190167     0.029587756
      3.22165      0.80136451    0.0078532127
      3.22322      0.79781654    0.0084213472
      3.22523      0.92942381     0.045574234
      3.22679       1.0297839     0.022328122
      3.22925      0.83208802     0.060648500
      3.23127       1.0115775      0.10763205
      3.23328       1.1247264     0.049482917
      3.23551      0.94299080    0.0019354852
      3.23730      0.85700934     0.025316737
      3.23909      0.79861369     0.021650231
      3.24132      0.89888655     0.033072322
      3.24363      0.92555055    0.0022354446
      3.24512      0.91195231    0.0089143421
      3.24736      0.88037019     0.014511200
      3.24937       1.0068100     0.055440304
      3.25138       1.1328890     0.030126965
      3.25339       1.0445172     0.032069398
      3.25540      0.92397763     0.018236795
      3.25741      0.79583385     0.030821213
      3.25942      0.75263769     0.032857484
      3.26144      0.88642047     0.046199519
      3.26367       1.0036454    0.0076504146
      3.26546      0.95125996     0.017081520
      3.26747      0.84966591     0.022861641
      3.26881      0.80437232     0.020821047
      3.27149       1.2320612      0.10253189
      3.27350       1.2857585     0.064666538
      3.27596       1.0196040     0.011836902
      3.27752      0.88764804     0.039058105
      3.27953      0.92464980     0.075622224
      3.28154       1.1390565     0.061839538
      3.28355       1.1475599     0.040170034
      3.28556       1.0264841     0.011407802
      3.28757      0.95717043     0.016019332
      3.28958      0.90710761     0.015564480
      3.29160      0.92164758     0.022121531
      3.29361      0.95807909     0.024631879
      3.29562      0.96426439     0.033061827
      3.29763      0.88421000     0.049458666
      3.29964      0.95131009     0.082117586
      3.30165       1.1037743     0.031085217
      3.30366       1.0488929     0.023960383
      3.30567       1.0438963     0.023873603
      3.30768      0.99066407     0.039513357
      3.31996       1.1132234     0.056752167
      3.32175       1.0593445     0.051815161
      3.32376      0.95309317     0.032505201
      3.32577      0.91948870     0.024430140
      3.32778      0.94243522     0.038011354
      3.32979       1.0242744     0.038794852
      3.33180      0.96877373     0.044184765
      3.33381      0.92266197     0.029685472
      3.33582      0.98705220     0.020865454
      3.33783      0.89546518     0.033244517
      3.33984      0.83595691     0.026447451
      3.34185      0.91864714     0.030635303
      3.34386      0.91213843     0.033027695
      3.34587       1.0614042     0.080968437
      3.34788       1.1939990     0.045086091
      3.34989       1.0897893     0.031601054
      3.35190       1.0039620     0.018654782
      3.35391      0.86892849     0.032873270
      3.35591      0.83632635     0.048724905
      3.35792       1.0222352     0.072139508
      3.35993       1.0796743     0.042508586
      3.36194      0.96087794     0.014892676
      3.36395       1.0174317     0.031031861
      3.36607       1.0529187     0.021673207
      3.36840       1.1624293     0.064519700
      3.37088       1.3086676     0.030726716
      3.37336       1.2314387     0.038097251
      3.37583       1.0465517     0.038018980
      3.37831      0.95319322     0.043086992
      3.38078       1.1537640     0.092724911
      3.38326       1.2471683     0.058058293
      3.38573       1.1171343     0.025983470
      3.38821      0.97479642     0.055025803
      3.39068      0.96147270     0.074771613
      3.39315       1.2510506      0.10140964
      3.39562       1.2768303     0.062147768
      3.39837       1.0650327    0.0079708615
      3.40057      0.98641664     0.029447618
      3.40304       1.1020254     0.091066013
      3.40551       1.3201608     0.060781671
      3.40798       1.2823496     0.049542888
      3.41017       1.1721602     0.017059339
      3.41291      0.99243548     0.056428060
      3.41538       1.0847498     0.098905866
      3.41785       1.3290716     0.064637437
      3.42032       1.1983557     0.065926808
      3.42278       1.0094099     0.012836825
      3.42525      0.89934866     0.041754275
      3.42771       1.0451556      0.11401849
      3.43018       1.2485481     0.060411704
      3.43401       1.0000670  5.7765936e-006
      3.43429      0.99760689    0.0021748743
      3.43757      0.94061547     0.021581221
      3.44003       1.0605052     0.074661814
      3.44250       1.2146267     0.052576705
      3.44496       1.1532936     0.043389932
      3.44742       1.0666886     0.019961261
      3.44988      0.96688660     0.034042171
      3.45234      0.93249774     0.042501354
      3.45480       1.0966921     0.050060136
      3.45726       1.1169880     0.030875849
      3.45972       1.0327903     0.013199648
      3.46218      0.94552543     0.031412058
      3.46409      0.87208856     0.025639080
      3.46709       1.1198629     0.067837935
      3.46955       1.1837833     0.024702477
      3.47201       1.0635200     0.018553846
      3.47447      0.93943314     0.021744200
      3.47692      0.91164529     0.031835557
      3.47938       1.0156101     0.037028846
      3.48183       1.0610072    0.0066131856
      3.48401       1.0267975    0.0048929510
      3.48674      0.96030148     0.012061351
      3.48919      0.97733292     0.033327108
      3.49219       1.0863479     0.010889673
      3.49410       1.0320356     0.014506040
      3.49710      0.93532162    0.0023102274
      3.49901      0.96442377     0.021389404
      3.50200       1.0329486    0.0098867940
      3.50391       1.0038285     0.012230768
      3.50718      0.89781856    0.0041957383
      3.50881      0.94852241     0.026315911
      3.51153       1.0076456    0.0094915162
      3.51371       1.0255672     0.018031967
      3.51616       1.0364698    0.0086050960
      3.51861       1.0311698     0.013952060
      3.52106       1.0530720     0.015473731
      3.52350       1.0035587     0.016015936
      3.52568      0.93813221     0.011519056
      3.52840      0.99569565     0.029876454
      3.53057       1.0180084     0.011195876
      3.53329      0.92546270     0.013821449
      3.53574       1.0039509     0.056843884
      3.53818       1.0797186     0.036728156
      3.54117      0.95457106     0.015979072
      3.54307       1.0104821     0.034909102
      3.54579       1.0739196    0.0061743405
      3.54796      0.99071067     0.015878489
      3.55040      0.93357834     0.011735216
      3.55285      0.96722142     0.016881323
      3.55529       1.0419361     0.029561033
      3.55773       1.0421247     0.014864410
      3.56017       1.0342038     0.025484347
      3.56262      0.96012903     0.039504626
      3.56533      0.80025553     0.022067822
      3.56750      0.87890976     0.040564740
      3.56994      0.91854762     0.016923038
      3.57238      0.86885874     0.017905323
      3.57482      0.91774049     0.032050129
      3.57726      0.99684081     0.017792834
      3.57970       1.0316820     0.017466214
      3.58214       1.0648194     0.026007149
      3.58458       1.0363999     0.024251021
      3.58701       1.0541103     0.041964176
      3.58945       1.0926026     0.024033186
      3.59216      0.98132546     0.015195395
      3.59433      0.95080978     0.017386180
      3.59676       1.0226292     0.030553153
      3.59920       1.0421843     0.014848315
      3.60164      0.98744292    0.0079965252
      3.60407      0.90577770     0.020466516
      3.60651      0.93784441     0.048277772
      3.60894       1.0169515     0.036273701
      3.61138      0.96952752     0.030684868
      3.61381       1.0083522     0.056387490
      3.61652       1.1352288    0.0045566741
      3.61868       1.0916545     0.011605176
      3.62111       1.0740926     0.014697506
      3.62355      0.99675937     0.025405018
      3.62598      0.99217392     0.045458263
      3.62841       1.1233341     0.049301681
      3.63085       1.1137821     0.025179113
      3.63328       1.0526952     0.020893719
      3.63571       1.0754180     0.019616562
      3.63814       1.1099462     0.030493667
      3.64057       1.1093430     0.015521178
      3.64300       1.0279535     0.028366028
      3.64543      0.93780217     0.043815111
      3.64786       1.0885923      0.10577031
      3.65029       1.2443685     0.040673479
      3.65299       1.0861825     0.021534215
      3.65515      0.99368622     0.013445881
      3.65758      0.92297724     0.014151684
      3.66001      0.89884181     0.012007422
      3.66244      0.92042561     0.022317847
      3.66487      0.96662323     0.023734127
      3.66730       1.0672233     0.043463928
      3.66999       1.1500565     0.021936547
      3.67215       1.0422068     0.033879941
      3.67377      0.94770515     0.018616992
      3.67701       1.2139258     0.061033461
      3.67943       1.2374830     0.021415817
      3.68150       1.1566594    0.0085666443
      3.68429       1.1581459     0.023131905
      3.68671       1.0894259     0.019972417
      3.68914       1.0314847     0.010628315
      3.69156       1.0247366     0.028358798
      3.69399       1.0629291     0.035309804
      3.69641       1.1467853     0.028709317
      3.69884       1.1877596     0.018828564
      3.70126       1.1693634     0.010833494
      3.70369       1.2150750     0.031565027
      3.70611       1.2397062     0.031114276
      3.70853       1.0654633     0.050471996
      3.71096      0.93384905     0.021989110
      3.71329      0.90366156     0.015695578
      3.71581      0.95837440     0.071919911
      3.71877       1.2353128     0.029716341
      3.72065       1.3271130     0.040912748
      3.72307       1.3573836     0.019217315
      3.72550       1.1818648     0.052090323
      3.72792      0.91885632     0.049183065
      3.73034      0.94863918     0.080806605
      3.73303       1.2223981     0.038652598
      3.73518       1.3392603     0.041722217
      3.73760       1.3753762     0.028624521
      3.74003       1.3745038     0.025155477
      3.74245       1.3238452     0.033172640
      3.74487       1.1854553     0.040582247
      3.74729       1.1296783     0.035594974
      3.74971       1.2363255     0.035630691
      3.75213       1.1666608     0.034483752
      3.75455       1.0623442     0.027156869
      3.75697      0.93066585     0.047812557
      3.75912      0.78667302     0.044129205
      3.76181      0.97534594     0.076561911
      3.76423       1.1103117     0.012073786
      3.76665       1.0873038     0.017274440
      3.76906       1.0131758     0.021394695
      3.77148      0.95242701     0.017974820
      3.77390      0.91877027     0.010017937
      3.77605      0.83037756     0.014273478
      3.77874      0.92277353     0.064825285
      3.78116       1.0955794     0.041162066
      3.78357       1.1983747     0.031409633
      3.78599       1.0639294     0.058226301
      3.78841      0.85889422     0.047201383
      3.79083      0.96967276     0.077620662
      3.79324       1.0801436     0.018593797
      3.79566       1.0419216     0.028714785
      3.79808       1.0279864     0.021830011
      3.80050      0.90103580     0.025603273
      3.80291      0.86993845     0.050431865
      3.80533       1.1619288     0.098913357
      3.80801       1.3958204     0.027654142
      3.81016       1.5187212     0.066438762
      3.81258       1.5432319     0.059798329
      3.81499       1.2899938     0.062444536
      3.81741      0.98857515     0.050228583
      3.81983      0.99185192     0.074185133
      3.82224       1.2078380     0.071635049
      3.82466       1.2665049     0.023754498
      3.82707       1.1309521     0.026509625
      3.82868       1.0410257     0.014036593
      3.83190       1.1807894     0.050923540
      3.83432      0.97961016     0.078609737
      3.83673      0.85216655     0.075449370
      3.83969       1.1057225     0.034447062
      3.84156       1.1919934     0.049937109
      3.84398       1.2282952     0.025163283
      3.84639       1.0118260     0.060109647
      3.84881       1.0267378     0.093803062
      3.85149       1.3665727     0.067465763
      3.85364       1.4842955     0.022558701
      3.85551       1.4517817     0.024476440
      3.85846       1.0244335     0.069909572
      3.86088      0.97388574     0.080718417
      3.86383       1.1213667     0.015649762
      3.86544       1.0770735     0.022440257
      3.86812       1.0869361     0.031078249
      3.87053       1.1532729     0.055878619
      3.87241       1.2469319     0.036035668
      3.87536      0.91581291     0.082645413
      3.87778      0.66129698     0.042990865
      3.88019      0.68491346     0.090546564
      3.88260      0.93659720      0.11472844
      3.88502       1.0459623     0.042731933
      3.88743      0.97556218     0.033560069
      3.88984       1.0137311     0.022472580
      3.89226       1.1883010     0.092555581
      3.89467       1.6904732      0.15256556
      3.89708       1.9227236     0.084783193
      3.89950       1.6329429     0.098243978
      3.90191       1.4269813     0.038555851
      3.90379       1.3965949     0.045004954
      3.90673      0.88399323     0.075157452
      3.90915      0.79700083     0.047837251
      3.91156      0.75128292     0.037827781
      3.91397      0.69055860     0.040512309
      3.91612      0.73354429     0.025646488
      3.91880       1.0417123      0.11995427
      3.92121       1.3214244     0.029438976
      3.92362       1.1625160     0.039652921
      3.92604      0.89093529     0.048495164
      3.92818      0.66409849     0.036685470
      3.93086      0.86520555     0.099804543
      3.93327      0.84686454     0.090367533
      3.93569      0.86592789      0.12816145
      3.93810      0.98790382      0.12039215
      3.94051      0.71431349      0.13052985
      3.94293      0.85589409      0.19534102
      3.94534       1.4420033      0.11976730
      3.94775       1.1800137      0.17624784
      3.95016      0.66840421     0.077272744
      3.95258       1.0248206      0.20243918
      3.95499       1.5620888      0.11778165
      3.95740       1.5804319     0.064727392
      3.95981       1.2690696     0.040747651
      3.96223       1.5192693      0.19097859
      3.96464       1.6398950      0.15493706
      3.96759      0.99121160     0.076161082
      3.96947       1.0749815     0.087270657
      3.97188       1.1406547     0.041286727
      3.97349      0.99000568     0.016117490
      3.97670       1.0100524     0.054340108
      3.97912      0.91677926     0.054574699
      3.98153      0.99157376     0.085822979
      3.98367       1.0897693     0.025178805
      3.98636       1.4635635      0.17762540
      3.98877       2.0657837      0.12758334
      3.99118       2.0723659     0.089263805
      3.99359       1.6175203     0.067217501
      3.99601       1.3623925     0.032052555
      3.99842       1.1612616     0.044579426
      4.00030       1.0457963     0.041238000
      4.00325       1.0799045     0.082576181
      4.00566      0.70278560      0.11143049
      4.00807      0.83748864      0.17841604
      4.01076       1.2966949     0.054046868
      4.01317       1.1651829     0.020036489
      4.01531      0.80690257      0.13073622
      4.01773      0.37820514      0.11586788
      4.02014      0.55183913      0.18826271
      4.02256      0.99249744      0.12652416
      4.02497      0.57430902      0.21314396
      4.02765     -0.17629957     0.077584941
      4.02980     0.075922478      0.16780343
      4.03221      0.36191962     0.096546279
      4.03463      0.53724752      0.13964981
      4.03731      0.85936260     0.076830896
      4.03945      0.99479645      0.10062561
      4.04187       1.3650430      0.16333163
      4.04428       1.5826057     0.055371076
      4.04643       1.3929527     0.025289000
      4.04911       1.6447077      0.13719366
      4.05153       2.4989944      0.22990798
      4.05367       3.1197773     0.065357527
      4.05636       1.2384319      0.41380960
      4.05877     0.022421481     0.093456902
      4.06119      0.25621007      0.15856750
      4.06360      0.71218937     0.075124376
      4.06602      0.92711732     0.090529808
      4.06843       1.3741376      0.19879110
      4.07085       1.7563346      0.13088306
      4.07327       1.4588006      0.14447570
      4.07568       1.0606518     0.099423114
      4.07810       1.5308395      0.23514484
      4.08051       2.3384337      0.15810801
      4.08293       2.5866991     0.085720236
      4.08535       1.7247451      0.28836886
      4.08776       1.8087066      0.44981584
      4.09018       2.9249650      0.31778363
      4.09260       2.3065727      0.38872948
      4.09501       1.7496156      0.20717025
      4.09743       1.9504831      0.13297674
      4.09985       1.7442693      0.21785167
