# Supplementary material for: Near-infrared observations of active asteroid (3200) Phaethon reveal no evidence for hydration
Source: Nat Commun. 2020 Apr 28;11:2050. doi: 10.1038/s41467-020-15637-7 (PMC7188859; doi:10.1038/s41467-020-15637-7)
Supplement: Supplementary file 3 — Supplementary Data 1 [file 41467_2020_15637_MOESM3_ESM.zip › ProcessedSpectraOfPhaethon/Set f.txt]

      2.00074      0.91251872    0.0065440100
      2.00210      0.91275138    0.0069088777
      2.00345      0.93018181    0.0035156638
      2.00480      0.93848662    0.0034478881
      2.00616      0.96180408    0.0072378061
      2.00766      0.98455385    0.0011865099
      2.00886      0.96448660    0.0080652041
      2.01037      0.93638827    0.0032336894
      2.01157      0.93020186    0.0025981464
      2.01292      0.93018212    0.0034770931
      2.01428      0.93658550    0.0038487254
      2.01563      0.94013677    0.0026417910
      2.01698      0.94631877    0.0036529538
      2.01834      0.95967347    0.0017604945
      2.01969      0.96782624    0.0026208718
      2.02104      0.97159419    0.0016027948
      2.02239      0.97133705    0.0013965149
      2.02374      0.97063363    0.0015935271
      2.02510      0.97081444    0.0013950871
      2.02630      0.97489084   0.00049407431
      2.02780      0.97601369   0.00062891721
      2.02915      0.97867113    0.0013819292
      2.03050      0.98520336    0.0016708029
      2.03170      0.98917414   0.00065396627
      2.03321      0.98510175    0.0012000837
      2.03456      0.98290138   0.00066082066
      2.03591      0.98085078    0.0010288739
      2.03726      0.97849260   0.00065881192
      2.03861      0.97791058   0.00059919865
      2.03996      0.97987292    0.0013803290
      2.04131      0.98541027    0.0012398346
      2.04266      0.98378575    0.0018010212
      2.04401      0.98024968    0.0013562243
      2.04536      0.97765022    0.0022207354
      2.04671      0.96930921    0.0030234819
      2.04806      0.96174375   0.00081292137
      2.04941      0.96654522    0.0020404677
      2.05076      0.96645196    0.0025378886
      2.05211      0.96872701    0.0036623301
      2.05346      0.97717043    0.0032163754
      2.05481      0.97806585    0.0025089868
      2.05616      0.97996912    0.0029899933
      2.05751      0.98344235    0.0018283526
      2.05886      0.98476042    0.0020984320
      2.06020      0.98202358    0.0027966725
      2.06185      0.97147832   0.00057921632
      2.06288      0.97165085   0.00057637565
      2.06425      0.97635544    0.0026493912
      2.06560      0.98108255    0.0013886824
      2.06695      0.98349344    0.0018558825
      2.06830      0.98292456    0.0021699852
      2.06964      0.98103277    0.0024039188
      2.07099      0.98954388    0.0037243796
      2.07234      0.99722642   0.00096194151
      2.07369      0.99221192    0.0011172015
      2.07473      0.99125801    0.0013973432
      2.07638      0.99716870    0.0020653480
      2.07773      0.99310881    0.0020755040
      2.07908      0.99622533    0.0024750034
      2.08027       1.0035236   0.00065721546
      2.08177      0.99757456    0.0022399494
      2.08312      0.99164348    0.0014757058
      2.08446      0.99594701    0.0020685634
      2.08581      0.99686968    0.0020482590
      2.08716      0.99322367    0.0012733383
      2.08865      0.99515818   0.00071799425
      2.08985       1.0001119    0.0015910948
      2.09120       1.0031357   0.00079693400
      2.09254       1.0067478    0.0020709619
      2.09389       1.0087102    0.0021336520
      2.09524       1.0024615    0.0022490524
      2.09658      0.99882843   0.00081247162
      2.09793       1.0050659    0.0018268910
      2.09927       1.0085602    0.0014773472
      2.10122       1.0011598   0.00017501361
      2.10197       1.0031350   0.00092297758
      2.10331       1.0053765   0.00065181890
      2.10473       1.0071059   0.00061684616
      2.10624       1.0111824    0.0012859752
      2.10777       1.0098914    0.0019656127
      2.10914       1.0064078    0.0014418310
      2.11085       1.0143153    0.0027024463
      2.11238       1.0108566    0.0032879661
      2.11392       1.0051562    0.0017624171
      2.11579       1.0124092   0.00081220183
      2.11699       1.0161797    0.0012880515
      2.11852       1.0145106    0.0017167223
      2.12006       1.0164458    0.0030259441
      2.12160       1.0205277    0.0030772527
      2.12313       1.0097427    0.0047326754
      2.12466      0.99961686   0.00090242187
      2.12620       1.0018871   0.00082551709
      2.12773       1.0002486    0.0011293512
      2.12927      0.99815927   0.00070163218
      2.13080      0.99833722   0.00046215962
      2.13234      0.99985577    0.0010156748
      2.13387      0.99902821    0.0013570600
      2.13540      0.99599267    0.0012720416
      2.13694      0.99758838    0.0014090432
      2.13847       1.0040294    0.0013572736
      2.14000       1.0053357    0.0013404843
      2.14153       1.0030137    0.0015596223
      2.14307       1.0078974    0.0025096314
      2.14460       1.0186645    0.0017294231
      2.14613       1.0190765    0.0018784056
      2.14766       1.0120189    0.0022036987
      2.14903       1.0079718   0.00078837070
      2.15073       1.0017389    0.0022680452
      2.15226       1.0018149    0.0022945522
      2.15379       1.0081600    0.0017473778
      2.15532       1.0032015    0.0024483018
      2.15702      0.99492706   0.00042927427
      2.15838      0.99354524   0.00066403986
      2.15991      0.99507200    0.0013016215
      2.16145      0.99760587   0.00095094606
      2.16298      0.99479534    0.0015911585
      2.16451      0.99252762    0.0020677314
      2.16604       1.0074156    0.0061444017
      2.16757       1.0168016    0.0029483384
      2.16944       1.0088438   0.00058101521
      2.17062       1.0064303    0.0011717480
      2.17215       1.0018055    0.0013798455
      2.17368      0.99836429   0.00079885282
      2.17538      0.99668766   0.00062406403
      2.17674      0.99194804    0.0018447334
      2.17827      0.98725287    0.0013344432
      2.17980      0.98876313    0.0014137090
      2.18133      0.99653851    0.0021196697
      2.18286       1.0011165    0.0013004486
      2.18438      0.99879473    0.0013500670
      2.18540      0.99571966   0.00058532119
      2.18744      0.98862036    0.0018952251
      2.18897      0.99744499    0.0040972670
      2.19049       1.0063369    0.0015535587
      2.19270      0.99861866   0.00037935230
      2.19355      0.99766642   0.00039271255
      2.19508      0.99710754   0.00055487557
      2.19660      0.99269205    0.0020016311
      2.19813      0.98398805    0.0017417152
      2.19966      0.98335550    0.0019049275
      2.20118      0.99086623    0.0020678252
      2.20271      0.98974102    0.0024302007
      2.20423      0.98201597    0.0014927649
      2.20576      0.98952357    0.0042963406
      2.20729       1.0075461    0.0036213652
      2.20881       1.0128526    0.0017332269
      2.21034       1.0007574    0.0030705820
      2.21186      0.98790131    0.0025531300
      2.21339      0.98730956    0.0018303575
      2.21525      0.99404711   0.00030692964
      2.21627      0.99534164   0.00045038460
      2.21796      0.99196474    0.0014388368
      2.21949      0.99128301    0.0010322654
      2.22101      0.99287202   0.00072367189
      2.22254      0.99408109    0.0010213824
      2.22406      0.99222037    0.0018796837
      2.22558      0.98877351    0.0018703220
      2.22711      0.99567212    0.0031574667
      2.22863      0.99629694    0.0024415634
      2.23032      0.98909997   0.00077183625
      2.23168      0.98924948   0.00050552698
      2.23286      0.98818801   0.00057167616
      2.23472      0.97958269    0.0021509210
      2.23625      0.98227421    0.0035810933
      2.23811      0.99649642   0.00077731527
      2.23929      0.99165777    0.0024332964
      2.24082      0.98270221    0.0019041856
      2.24234      0.98323904    0.0019104441
      2.24386      0.98503023    0.0013052455
      2.24538      0.97977097    0.0013609163
      2.24690      0.97935258    0.0011059324
      2.24843      0.98559198    0.0015041015
      2.24995      0.98824438   0.00075388895
      2.25130      0.98786133   0.00061243521
      2.25299      0.99370700    0.0017650441
      2.25451      0.99249223    0.0025460021
      2.25603      0.98715391    0.0018863544
      2.25772      0.98962286    0.0011101447
      2.25908      0.98359357    0.0024906573
      2.26026      0.97539992   0.00025408828
      2.26212      0.98342830    0.0018699660
      2.26364      0.98170797    0.0024164095
      2.26516      0.98459600    0.0036191240
      2.26668      0.99173263    0.0032690182
      2.26820      0.98223234    0.0041933188
      2.26972      0.97517421    0.0016842080
      2.27124      0.97840950   0.00049409678
      2.27276      0.97994602   0.00097008511
      2.27428      0.98002703    0.0013160611
      2.27580      0.98533848    0.0032959672
      2.27732      0.99014628    0.0023026620
      2.27884      0.97945662    0.0037735108
      2.28035      0.97243902    0.0014450203
      2.28187      0.97708935    0.0018194970
      2.28339      0.98321107    0.0011670822
      2.28491      0.98686186   0.00076243349
      2.28643      0.98743439   0.00049911110
      2.28795      0.98492495   0.00071618042
      2.28947      0.98699758    0.0015470117
      2.29098      0.99076357    0.0011817990
      2.29250      0.98866611    0.0012893781
      2.29402      0.98815970    0.0012389764
      2.29554      0.99537957    0.0016180439
      2.29706      0.99342761    0.0028766653
      2.29857      0.98668937    0.0022767583
      2.30009      0.98493306    0.0016897695
      2.30161      0.98657423    0.0014049433
      2.30313      0.99237388    0.0025153953
      2.30464       1.0026064    0.0016601896
      2.30616       1.0037485    0.0015020440
      2.30768      0.99741252    0.0015884377
      2.30915      0.99399218   0.00082788560
      2.31071      0.99122779    0.0019758062
      2.31223      0.98614253   0.00095612524
      2.31374      0.98415976   0.00064781270
      2.31526      0.97961468    0.0014663330
      2.31644      0.97593059    0.0012629199
      2.31829      0.99209595    0.0046567487
      2.31981      0.99565580    0.0035529412
      2.32166      0.98040047    0.0015865752
      2.32284      0.99156647    0.0043112186
      2.32452       1.0045540   0.00081428174
      2.32570       1.0014728   0.00095082979
      2.32739      0.99363023    0.0017634326
      2.32890      0.99246295    0.0013105784
      2.33042      0.99311405    0.0014476174
      2.33193      0.98875412    0.0016805316
      2.33345      0.98143048    0.0019969016
      2.33496      0.98745169    0.0043529671
      2.33648      0.99337984    0.0038535973
      2.33799      0.98596970    0.0034005219
      2.33951      0.98780566    0.0034017849
      2.34102      0.99769829    0.0017727942
      2.34254      0.99621019    0.0017269421
      2.34422      0.99183566   0.00053219125
      2.34523      0.99206086   0.00031667346
      2.34708      0.98299772    0.0019939485
      2.34859      0.97962573   0.00093268764
      2.35011      0.98121242   0.00064430867
      2.35162      0.98068856   0.00065248221
      2.35313      0.98336323    0.0011636906
      2.35465      0.98399584    0.0010669197
      2.35616      0.98609323    0.0016442472
      2.35767      0.99257330    0.0011227104
      2.35919      0.99795568    0.0020023992
      2.36070      0.99814709    0.0020045391
      2.36221      0.99402654   0.00047785086
      2.36373      0.99478215   0.00048585202
      2.36524      0.98811292    0.0024917404
      2.36675      0.98308301    0.0020271336
      2.36826      0.97809234    0.0032110499
      2.36978      0.96820740    0.0036193190
      2.37129      0.97698494    0.0055010112
      2.37280      0.99597630    0.0024817867
      2.37431      0.99225125    0.0030720098
      2.37616      0.97961746   0.00090697898
      2.37734      0.98186993    0.0012358585
      2.37885      0.98525506   0.00092816429
      2.38036      0.98931993    0.0011426403
      2.38187      0.98683184    0.0024800889
      2.38339      0.98526533    0.0026670799
      2.38490      0.99428167    0.0033040321
      2.38641       1.0022238   0.00076593376
      2.38792       1.0018701   0.00094612658
      2.38943      0.99482832    0.0023838953
      2.39094      0.99265240    0.0024210415
      2.39245       1.0030998    0.0030777512
      2.39396       1.0047642    0.0023683201
      2.39593      0.99476657   0.00040651127
      2.39665      0.99569255   0.00092225804
      2.39850       1.0043109    0.0016671527
      2.40001       1.0031258    0.0018032960
      2.40152      0.99240197    0.0024085320
      2.40303      0.98579772    0.0010538368
      2.40461      0.98862880    0.0014720781
      2.40631      0.99746349    0.0023749348
      2.40808       1.0024059    0.0017229435
      2.40983      0.99636051    0.0028061653
      2.41159      0.98118040    0.0032664884
      2.41393      0.96525585   0.00055785492
      2.41509      0.97247843    0.0031458303
      2.41704      0.98241267    0.0014639982
      2.41860      0.98359914    0.0021603912
      2.42035      0.98762782    0.0029692351
      2.42210      0.98728681    0.0022475945
      2.42386      0.98502085    0.0015932834
      2.42561      0.99124554    0.0014303447
      2.42736      0.99937733    0.0022228976
      2.42911       1.0002014    0.0018165664
      2.43106      0.99312098   0.00099646454
      2.43203      0.99167507   0.00095491849
      2.43436      0.97064456    0.0048215687
      2.43612      0.98702132    0.0095222023
      2.43787       1.0114914    0.0038685879
      2.43962       1.0013592    0.0042741920
      2.44137      0.99399981    0.0018271383
      2.44292      0.99198025    0.0028388032
      2.44487      0.97373708    0.0043220493
      2.44662      0.98176767    0.0066519787
      2.44836      0.99481827    0.0043369648
      2.45011      0.99214865    0.0042390021
      2.45186      0.99567283    0.0042087963
      2.45361      0.99608611    0.0033856515
      2.45536      0.99586882    0.0033671157
      2.45711       1.0025314   0.00047552735
      2.45827       1.0018132   0.00038921978
      2.46060      0.97925426    0.0057514270
      2.46235      0.97478401    0.0059548848
      2.46410      0.99816903    0.0063283721
      2.46585       1.0051909    0.0031878673
      2.46759      0.99503967    0.0016907664
      2.46895      0.99157458    0.0020636127
      2.47109      0.96341011    0.0080056170
      2.47284      0.98430923     0.015325533
      2.47458       1.0117911    0.0065916421
      2.47672      0.99195317    0.0011815704
      2.47807      0.97891147    0.0047052054
      2.47982      0.96590866    0.0039064012
      2.48157      0.97337779    0.0046735756
      2.48331      0.98427405   0.00076761644
      2.48447      0.98413391    0.0013008758
      2.48680      0.97067471    0.0063459110
      2.48855      0.99237927    0.0098191256
      2.49029       1.0011114    0.0066406233
      2.49204      0.97706585    0.0049725978
      2.49378      0.96345537    0.0047140872
      2.49553      0.98307393    0.0098209615
      2.49727       1.0088964    0.0024873519
      2.49901       1.0087840    0.0017794012
      2.50076      0.98742473    0.0092364836
      2.50250      0.96568148    0.0058269039
      2.50424      0.97538602    0.0061678618
      2.50599       1.0034002    0.0057440814
      2.50773      0.99874767    0.0090923132
      2.50947      0.97499968    0.0074073108
      2.51122      0.98859457    0.0099696675
      2.51296      0.99204245    0.0096041994
      2.51470      0.95117643     0.012217186
      2.51644      0.99056005     0.023419369
      2.51819       1.0487958     0.010737666
      2.51993       1.0288461    0.0088742021
      2.52167      0.99179037    0.0072969058
      2.52341      0.98258845    0.0054123425
      2.52567      0.99687106   0.00039875746
      2.52689      0.98528035    0.0042174534
      2.52864      0.94973714     0.010303542
      2.53018      0.92911348    0.0068952741
      2.53212      0.99789535     0.023425591
      2.53386       1.0085113     0.019215407
      2.53560      0.98207935     0.015238588
      2.53734       1.0055221     0.013091993
      2.53908      0.99337432     0.014698632
      2.54082      0.92245043     0.014689451
      2.54237      0.88672902    0.0045989229
      2.54430      0.95485427     0.018954461
      2.54604      0.95761096     0.022518968
      2.54778      0.93632005     0.019022481
      2.54952      0.92816903     0.023918552
      2.60162      0.29372230      0.39423034
      2.60355     -0.83958074      0.13904963
      2.60509      -1.7263768      0.36697392
      2.60683      -1.5019813      0.45898911
      2.60914      0.95027749      0.11129666
      2.61030      0.84503549      0.12031530
      2.61203      0.19309272      0.23983049
      2.61377     -0.31568151     0.083274620
      2.61535     -0.25061292     0.041246997
      2.61723     -0.33241981     0.092330734
      2.61866     -0.41239640     0.026057316
      2.62070      0.78315004      0.45356632
      2.62224       2.1481661      0.17188847
      2.62417       1.0211444      0.39111233
      2.62609      0.31935256     0.083882110
      2.62763     0.038966869     0.051390666
      2.62936    -0.079834982     0.067873797
      2.63063    -0.058257760     0.090848556
      2.63283       2.6807378      0.83871620
      2.63456       2.9358081      0.70811182
      2.63674      0.34271901     0.042791015
      2.63822      0.25550478     0.040452877
      2.63976      0.24003584     0.033409873
      2.64168      0.34216322     0.020922334
      2.64322      0.22613687     0.052529565
      2.64515     0.048319888     0.014161449
      2.64669     0.073417849     0.019703009
      2.64842      0.13662181    0.0097539917
      2.64976      0.15363307    0.0076645091
      2.65188    -0.026609893     0.047964222
      2.65400     -0.20008550    0.0070103630
      2.65477     -0.20484617    0.0059608435
      2.65707    -0.055349470     0.035484254
      2.65880    -0.079991776     0.036617381
      2.66053     -0.14095904     0.024828923
      2.66227     -0.11987089     0.018029775
      2.66432     -0.17627790    0.0060706486
      2.66573    -0.054077674     0.061116480
      2.66746     0.062365292     0.070585950
      2.66919     -0.29252106      0.14276613
      2.67092     -0.46980276     0.097900813
      2.67284     -0.19456237     0.024584690
      2.67438     -0.24046902     0.028766804
      2.67604     -0.27986214     0.047814316
      2.67784     -0.71509506      0.24324230
      2.67956      -1.0410055      0.21224916
      2.68129     -0.34948267      0.27760944
      2.68302     -0.22259937      0.16171370
      2.68398     -0.64840618      0.12170042
      2.68648       10.029572       2.7926963
      2.68821       8.5836992       3.4363041
      2.68994       1.2356108       1.7133908
      2.69167      0.43683898      0.27776346
      2.69340     0.040187854      0.18987590
      2.69513      0.39457852      0.13703978
      2.69685      0.43938650     0.094134462
      2.69858      0.11595407      0.16376964
      2.70031      -1.7005048      0.65608365
      2.70204      -3.3923227      0.44033725
      2.70377      -1.4497735      0.81936353
      2.70564      0.21480146     0.072413285
      2.70722      0.32970732     0.080445552
      2.70895      0.45219453     0.071329852
      2.71068      0.19503639      0.10873030
      2.71241     -0.21357399     0.057207713
      2.71413     0.068330472      0.15004100
      2.71586      0.49104325     0.083440644
      2.71759      0.11936443      0.16162937
      2.71946     -0.20892253     0.018053460
      2.72104     0.019469353     0.091051674
      2.72277      0.32074888     0.073014032
      2.72450      0.28073083     0.063811384
      2.72603      0.11992875     0.018474691
      2.72797     0.045036987     0.032459816
      2.72968    -0.036862754     0.027639521
      2.73140     -0.18878884     0.044991988
      2.73332     -0.34258752     0.025365655
      2.73486     -0.26688595     0.042728055
      2.73639     -0.13646348     0.070914989
      2.73831      -1.0083220      0.27118152
      2.74003      -1.1206946      0.29102852
      2.74234      0.10623457     0.071274385
      2.74329    0.0074493700     0.087778130
      2.74521     -0.41265618      0.14883502
      2.74694     -0.73967148      0.11313674
      2.74866      -1.0867054      0.15540834
      2.75039      -1.0593484      0.18353793
      2.75211     -0.49341330      0.11016301
      2.75384    -0.046733514      0.14869149
      2.75557   -0.0010347476      0.13497184
      2.75748     -0.54386459      0.11015776
      2.75902     -0.60628420     0.065583636
      2.76074     -0.25619930      0.12847123
      2.76247     0.090604375      0.10892180
      2.76419    -0.056944426      0.14330917
      2.76592     -0.14003742      0.10141270
      2.76764      0.43505609      0.16862655
      2.76917      0.70804335      0.10680140
      2.77109      0.13742615      0.19868766
      2.77296    -0.051962186     0.061786173
      2.77454     -0.35704488      0.15035056
      2.77626     -0.49834659      0.14441021
      2.77799     -0.16356474      0.17307647
      2.77971     -0.33530465      0.18653078
      2.78125     -0.79171670     0.041857858
      2.78297     -0.34242036      0.13758730
      2.78441     -0.20975846     0.066872441
      2.78661      -2.9957472      0.75793634
      2.78833      -2.2914321      0.96429877
      2.79006      -3.1711779       1.1188317
      2.79178      -5.2887496      0.52089594
      2.79351      -2.1966527      0.98718166
      2.79523       1.3628703      0.94563934
      2.79695       6.2807265       1.5290868
      2.79829       10.563081      0.25159575
      2.85040       1.0154119     0.024693146
      2.85268      0.78998486     0.062214153
      2.85472      0.59936486     0.010058673
      2.85676      0.79499523     0.062735818
      2.85881      0.98212329     0.010087268
      2.86085       1.0159007     0.014831298
      2.86289      0.96527271     0.032499503
      2.86493      0.88938537     0.013348554
      2.86698      0.92098391     0.016136855
      2.86902      0.92815842     0.015527306
      2.87106      0.94892589     0.028867239
      2.87310       1.0518472     0.035625539
      2.87514       1.0499088     0.033725984
      2.87718      0.98637392     0.014130231
      2.87922       1.0174164     0.012841464
      2.88126      0.97896640     0.020673979
      2.88330      0.93910463     0.013047021
      2.88534      0.95198786     0.015778020
      2.88738      0.93171528     0.018608406
      2.88942      0.96792732     0.025158676
      2.89146      0.99712658     0.016149971
      2.89350      0.96584236     0.011137499
      2.89554      0.98742861     0.012056901
      2.89757      0.94851893     0.024852831
      2.89961      0.91477480     0.023596445
      2.90165      0.94172519     0.026720681
      2.90369      0.89056977     0.034783449
      2.90572      0.86776432     0.021453296
      2.90776      0.94214671    0.0098425853
      2.90980      0.96001049    0.0069015325
      2.91183      0.94563339    0.0094268630
      2.91387      0.97887581     0.020649808
      2.91636       1.0548328    0.0032698650
      2.91794       1.0285544     0.011873343
      2.91998      0.95379575     0.020472432
      2.92201      0.92535519     0.014666103
      2.92405      0.98659575     0.022006181
      2.92608       1.0214575    0.0071313734
      2.92829       1.0010492    0.0029910351
      2.93015      0.99270861    0.0022631359
      2.93218      0.98772667    0.0033932628
      2.93422      0.99288328    0.0055960133
      2.93625      0.98020814    0.0081526363
      2.93828      0.98779518     0.012475809
      2.94032      0.99726200     0.012253501
      2.94235      0.97981180     0.012199798
      2.94438      0.96726793     0.014125022
      2.94642      0.95313891     0.014501358
      2.94845      0.96843348     0.017655313
      2.95048      0.97278923     0.013222897
      2.95251      0.92165963     0.010912717
      2.95454      0.95129914     0.020304801
      2.95657      0.99902424    0.0083166688
      2.95860      0.98024875    0.0079120769
      2.96064      0.98109548     0.010141907
      2.96312       1.0155713    0.0033820688
      2.96407       1.0214176    0.0018772065
      2.96673      0.93034111     0.017130684
      2.96876      0.88135200    0.0041397275
      2.97079      0.84280147     0.011605351
      2.97282      0.81261073    0.0099881430
      2.97485      0.88437601     0.029764755
      2.97688      0.94373136     0.012603865
      2.97890      0.89011528     0.016096530
      2.98093      0.90579899     0.025224296
      2.98296      0.96336893     0.011838902
      2.98499      0.96343150    0.0064069972
      2.98702      0.97755746    0.0086702945
      2.98905      0.99143061    0.0054684071
      2.99107      0.96218140    0.0076968889
      2.99310      0.92225120    0.0063855981
      2.99513      0.94606456     0.016548492
      2.99716       1.0203434     0.016635100
      2.99918       1.0445573    0.0073307838
      3.00121       1.0113743     0.010132388
      3.00324      0.97028375    0.0049090380
      3.00526      0.95498826    0.0052284846
      3.00729      0.98957361     0.016497412
      3.00931       1.0370543     0.011455596
      3.01134      0.99909677     0.018633628
      3.01337      0.97256885     0.016288895
      3.01539      0.96665740     0.017536477
      3.01742      0.93557656     0.015709177
      3.01944      0.93922578     0.016302425
      3.02147      0.95338271     0.015274117
      3.02349      0.99975831     0.024291589
      3.02552       1.0414866    0.0082087376
      3.02754       1.0000940    0.0079085544
      3.02956      0.95298434     0.010994565
      3.03159      0.94288139    0.0088228223
      3.03361      0.95523100    0.0068492156
      3.03563      0.92447405     0.011897553
      3.03766      0.93378286     0.020718651
      3.03968       1.0120484     0.017815373
      3.04170       1.0341044     0.010125980
      3.04373      0.98146283     0.016415002
      3.04597      0.92604725    0.0036326829
      3.04777      0.93931529    0.0069728494
      3.04980      0.94071745    0.0043997372
      3.05182      0.92370444    0.0067718274
      3.05384      0.95082856     0.016963952
      3.05586       1.0143048     0.014460808
      3.05788       1.0385431    0.0038027424
      3.05991       1.0029782    0.0084869985
      3.06215      0.96679555    0.0036004946
      3.06395      0.97297480    0.0056979108
      3.06597      0.97956514    0.0028806452
      3.06821      0.96591677    0.0025899053
      3.07001      0.95397386    0.0043843343
      3.07158      0.94443598    0.0052208397
      3.07405      0.98681360     0.014839093
      3.07607       1.0016584    0.0062380923
      3.07764      0.98204151    0.0063172793
      3.08011      0.92512026     0.019272972
      3.08213       1.0029481     0.041390906
      3.08415       1.0469031     0.019711216
      3.08617      0.97565300    0.0098653338
      3.08819      0.92603895    0.0070795818
      3.09021      0.89877397    0.0029267035
      3.09223      0.92619335     0.012477870
      3.09425      0.92791201     0.014271067
      3.09627      0.90007914     0.015810362
      3.09829      0.94733452     0.027234441
      3.10030      0.97220331     0.013484705
      3.10232      0.94441946     0.010589223
      3.10434      0.96250640     0.012091155
      3.10636      0.98514061    0.0066756635
      3.10838      0.93329671     0.020129001
      3.11040      0.93702458     0.029199316
      3.11241      0.96229265     0.025107633
      3.11443      0.90240891     0.026276700
      3.11645      0.94625113     0.036229504
      3.11847       1.0195207     0.012280709
      3.12071      0.97369208    0.0055539275
      3.12160      0.95708648    0.0023144219
      3.12452      0.81915100     0.023511224
      3.12653      0.82406932     0.032757526
      3.12855      0.95471979     0.033025255
      3.13057      0.99757371     0.013074378
      3.13281      0.96487724    0.0067827706
      3.13460      0.97676679    0.0072206795
      3.13662      0.94067615     0.015941267
      3.13863      0.89273703     0.014676558
      3.14065      0.92295370     0.020631257
      3.14266      0.95094347    0.0076742154
      3.14468      0.91499534     0.011228904
      3.14670      0.94183168     0.024954655
      3.14916       1.0087114    0.0063479349
      3.15073      0.98032067    0.0076725663
      3.15274      0.96626639    0.0069830806
      3.15476       1.0096441     0.020357605
      3.15677       1.0404615     0.010774392
      3.15879       1.0096756     0.010222744
      3.16080      0.99723480    0.0083178311
      3.16282       1.0000626    0.0055638961
      3.16483      0.95769671     0.011293550
      3.16685      0.92878209    0.0052235006
      3.16886      0.92038390    0.0047568850
      3.17088      0.92276236    0.0087847839
      3.17289      0.91120530     0.014656809
      3.17490      0.87588834     0.016332779
      3.17692      0.93330551     0.030870525
      3.17916       1.0195606    0.0065022990
      3.18095      0.97450377     0.012074477
      3.18296      0.92211083    0.0090532251
      3.18497      0.93617646     0.014704178
      3.18699      0.93810795     0.012750847
      3.18900      0.87637545     0.013390977
      3.19057      0.84671656     0.010070740
      3.19303      0.94999196     0.027765215
      3.19504      0.95537242     0.022400880
      3.19705      0.84338976     0.025973294
      3.19907      0.84076409     0.030127339
      3.20108      0.93706756     0.018699023
      3.20309      0.98179958     0.018870964
      3.20511      0.90516827     0.035071114
      3.20712      0.85339217     0.026912297
      3.20913      0.89596703     0.016346346
      3.21114      0.93526197     0.023558855
      3.21316      0.99231830     0.030936746
      3.21517      0.98596539     0.029198715
      3.21718      0.95942251     0.014806713
      3.21919      0.88788290     0.043233232
      3.22121      0.80273567     0.034644789
      3.22322      0.91875778     0.056109290
      3.22523       1.1265458     0.040575049
      3.22657       1.2083343     0.018291920
      3.22925      0.85406205     0.071389438
      3.23127       1.0121943     0.097042989
      3.23328       1.1871996     0.026765164
      3.23529       1.1224475     0.020895013
      3.23730      0.98985783     0.041924567
      3.23931      0.93157919     0.035720878
      3.24132      0.98977507     0.032101731
      3.24334      0.92908794     0.036968872
      3.24535      0.89350340     0.028367983
      3.24736      0.83264097     0.044207239
      3.24937      0.81493420     0.042150546
      3.25138      0.93680615     0.030269259
      3.25384      0.94657452    0.0041849990
      3.25563      0.92299635    0.0029937259
      3.25729      0.88784542     0.011785237
      3.25942      0.92161526     0.045689044
      3.26144       1.0395015     0.038078391
      3.26345       1.0367257     0.032427810
      3.26546      0.91577975     0.024532187
      3.26747      0.78400504     0.032655667
      3.26948      0.64964861     0.032072274
      3.27149      0.82469759      0.10457082
      3.27350       1.0702827     0.050599921
      3.27596      0.98924995     0.017362886
      3.27752      0.86571541     0.039313227
      3.27953      0.90680002     0.071321231
      3.28154       1.0717151     0.050643392
      3.28355      0.98965798     0.054259467
      3.28556      0.90329426     0.021092475
      3.28757      0.89583237     0.025242321
      3.28958      0.87274683     0.028396802
      3.29160      0.94629472     0.035887010
      3.29361      0.97278865     0.015501822
      3.29562      0.92570198    0.0093805423
      3.29763      0.97932937     0.023427839
      3.29964       1.1064879     0.035599491
      3.30165       1.0856658     0.037452651
      3.30366      0.97631624     0.030338704
      3.30567      0.96533722     0.032308448
      3.30768      0.88278621     0.048024935
      3.30969      0.76724884    0.0098899181
      3.31080      0.77261438     0.010376470
      3.32175      0.73782959     0.052286348
      3.32376      0.82078141     0.027016067
      3.32577      0.83266576     0.018922569
      3.32755      0.85331270     0.020124466
      3.32979      0.93370643     0.024045071
      3.33180      0.88364624     0.033575593
      3.33381      0.84158792     0.027263410
      3.33582      0.90531346     0.024776081
      3.33783      0.88481102     0.019006740
      3.33984      0.82747751    0.0097815742
      3.34185      0.82127261     0.012100373
      3.34386      0.78557428     0.016333193
      3.34587      0.79769719     0.025369366
      3.34788      0.91971956     0.040584420
      3.34989      0.94826927     0.021870817
      3.35190      0.89894051     0.014149232
      3.35391      0.80807221     0.035936365
      3.35591      0.71688348     0.034526211
      3.35792      0.86619318     0.069171978
      3.35993      0.95535732     0.036890171
      3.36194      0.85593802     0.020966817
      3.36404      0.80086539     0.026084411
      3.36643      0.86001879     0.050663255
      3.36895       1.0612322     0.067856940
      3.37143       1.1633131     0.015732411
      3.37391       1.0888289     0.013898591
      3.37638       1.0120187     0.037066683
      3.37886       1.2510064      0.12784537
      3.38381       1.3396135     0.097859216
      3.38628       1.0700206     0.022157697
      3.38848      0.99046274     0.024824538
      3.39123       1.3107700      0.11666662
      3.39727       1.2634691    0.0081585575
      3.39809       1.2389609     0.010417394
      3.40084       1.1781188     0.054474204
      3.40880       1.2148024     0.042497204
      3.41099       1.0691094     0.019789056
      3.41319       1.0082063     0.020618102
      3.41593       1.1847969     0.065435601
      3.41840       1.2490413     0.039288118
      3.42114       1.0401183     0.028826241
      3.42360      0.92961702    0.0016414703
      3.42580      0.86695605     0.026602105
      3.42826       1.0254246     0.084090107
      3.43073       1.1660971     0.036981427
      3.43350       1.0872253    0.0036065696
      3.43511       1.0787710    0.0018753927
      3.43812      0.83191080     0.045576993
      3.44058      0.90537568     0.076223864
      3.44304       1.0857182     0.043390635
      3.44550      0.98300057     0.046949369
      3.44797      0.89507955     0.025427790
      3.45043      0.97374907     0.022433784
      3.45289       1.0082082    0.0085623999
      3.45535      0.96849428     0.010522553
      3.45726      0.93427510     0.010939063
      3.46027      0.96923656     0.019210723
      3.46272      0.92031419     0.020050263
      3.46518      0.89828558     0.019883533
      3.46764      0.94817760     0.016040467
      3.47010      0.97796904     0.014903551
      3.47255      0.93145234     0.021830643
      3.47501      0.93822274     0.037390741
      3.47801       1.0439345     0.017244986
      3.47992      0.99046030     0.015026586
      3.48238      0.94960354     0.010200782
      3.48483      0.94799895    0.0069710507
      3.48729      0.95518464     0.018791403
      3.48974      0.96573647     0.019485986
      3.49219      0.93493632     0.021187552
      3.49465      0.93700334     0.026076053
      3.49710      0.94735816     0.012468277
      3.49955      0.98891265     0.035199883
      3.50200       1.0538820     0.015694823
      3.50445       1.0055382     0.012250428
      3.50663      0.97765233     0.014949235
      3.50935       1.0230936     0.023228354
      3.51180      0.93410355     0.037201448
      3.51425      0.90367950     0.036448589
      3.51697       1.0338995     0.022518031
      3.51833       1.0594840    0.0035194637
      3.52160       1.0122019     0.019633042
      3.52405       1.0377741     0.023129641
      3.52649      0.96543338     0.033922624
      3.52894      0.96025066     0.042017882
      3.53139       1.0962250     0.033509823
      3.53383       1.1254579     0.018314931
      3.53628       1.1444303     0.033248652
      3.53873       1.1417441     0.021699890
      3.54117       1.0889681     0.013006247
      3.54361      0.98740987     0.030892224
      3.54606      0.90528915     0.030236768
      3.54850      0.95952042     0.036764739
      3.55095      0.96076372     0.021523863
      3.55339      0.92458857     0.021438942
      3.55638      0.97531149    0.0089032836
      3.55800      0.95342973    0.0057717389
      3.56045      0.90105004     0.011662690
      3.56316      0.99298514     0.041235004
      3.56560       1.0443654     0.014028596
      3.56804       1.0438139     0.026801967
      3.57048       1.0394234     0.020716402
      3.57292       1.0067514     0.022544901
      3.57536      0.92521115     0.038558459
      3.57780      0.81496004     0.022490298
      3.58024      0.89979510     0.051148946
      3.58268      0.99997868     0.029896260
      3.58512      0.96953703     0.022670296
      3.58756      0.98986360     0.038435537
      3.58999       1.0657065     0.018922906
      3.59243      0.98945211     0.020400404
      3.59487      0.86799086     0.016031172
      3.59731      0.91982542     0.053875708
      3.60082       1.2123876     0.012172403
      3.60191       1.1889923    0.0071330976
      3.60461       1.0043849     0.046983095
      3.60705      0.89115170     0.025860191
      3.61002      0.94118369     0.010582927
      3.61192      0.96364915     0.020463513
      3.61435       1.0057227     0.027930412
      3.61679      0.99216614     0.021565425
      3.61922      0.89851601     0.022940387
      3.62165      0.90584896     0.042473592
      3.62409       1.0310657     0.042180904
      3.62652      0.98751761     0.031405460
      3.62895      0.92350548     0.031145413
      3.63139      0.87587978     0.035017937
      3.63409      0.68186612    0.0073083359
      3.63625      0.83472794     0.064231497
      3.63868       1.1472609     0.080522372
      3.64111       1.2142461     0.055791490
      3.64354       1.0119481     0.064825493
      3.64597       1.0607292     0.080421190
      3.64840       1.1259297     0.057596718
      3.65083      0.86507850     0.059508004
      3.65326      0.82366835     0.058477033
      3.65569      0.89590784     0.029590903
      3.65812      0.75812552     0.038778446
      3.66055      0.73234118     0.052812139
      3.66352      0.90688935     0.029459139
      3.66541      0.84346111     0.033374346
      3.66784      0.92559388     0.074191157
      3.67053       1.0836680     0.013607627
      3.67242       1.0169829     0.019219943
      3.67512      0.80516938     0.033115534
      3.67754      0.76585410     0.045534643
      3.67997      0.95484758     0.063097462
      3.68240       1.0707523     0.036200385
      3.68482      0.92336593     0.049238410
      3.68725      0.75244776     0.010349263
      3.68968      0.70480053     0.020681661
      3.69210      0.76754648     0.053337179
      3.69453      0.92851662     0.037651161
      3.69695       1.0972308     0.056379867
      3.69938       1.0231255     0.061198172
      3.70180      0.90230758     0.058966842
      3.70423      0.92629010     0.054183013
      3.70719      0.77300202     0.020429935
      3.70907      0.71490383     0.016126100
      3.71150      0.61523719     0.023557469
      3.71392      0.68568446     0.075650851
      3.71634      0.91432458     0.070270027
      3.71877      0.82724824     0.060617669
      3.72119      0.65493283     0.024181971
      3.72334      0.68125921     0.014882828
      3.72603      0.80296153     0.056482550
      3.72846      0.87896943     0.026895694
      3.73088      0.80877192     0.020185440
      3.73330      0.68426032     0.029611740
      3.73572      0.67251624     0.047388588
      3.73814      0.96401457     0.095697970
      3.74056       1.3173846     0.094745323
      3.74298       1.2867995     0.065403372
      3.74541       1.1353777     0.041136817
      3.74783       1.1592623     0.018403974
      3.75025       1.0757930     0.030264837
      3.75267      0.78867884     0.083815028
      3.75509      0.53354876     0.028443122
      3.75751      0.60651241     0.048624177
      3.75993      0.85652851     0.080063294
      3.76261       1.0747172     0.038101625
      3.76476      0.92760697     0.059087144
      3.76718      0.82043279     0.049697495
      3.77014      0.95793056     0.018103154
      3.77121      0.93968616     0.012255187
      3.77444       1.1565731     0.075101823
      3.77686       1.1947042     0.033515857
      3.77928      0.99116717     0.030463462
      3.78169      0.79223971     0.029986727
      3.78411      0.63665514     0.018604172
      3.78653      0.64720781     0.043467085
      3.78895      0.61993174     0.043476453
      3.79136      0.50597238     0.054677699
      3.79378      0.74994550      0.14622631
      3.79620      0.90309812      0.10056275
      3.79862      0.53184520      0.11961973
      3.80103      0.48910730      0.10504002
      3.80345      0.84488983     0.081372336
      3.80587      0.79005770     0.083409162
      3.80828      0.62369486     0.077703795
      3.81070      0.90906557      0.11929182
      3.81312       1.1674959     0.043127551
      3.81553      0.74640290      0.13381008
      3.81795      0.52868767      0.12192265
      3.82036      0.99109093      0.14410553
      3.82278       1.1312580     0.062965922
      3.82471      0.90537900    0.0048680390
      3.82761      0.98543612     0.058403204
      3.83003      0.88906612     0.052086225
      3.83244      0.88189592     0.062012159
      3.83486      0.80386437     0.056538764
      3.83727      0.68914073     0.049016176
      3.83968      0.71355333     0.034797466
      3.84210      0.68298120     0.022885372
      3.84451      0.57763466     0.027189471
      3.84693      0.39123848     0.042707442
      3.84934      0.52844713      0.11142671
      3.85176      0.74779603     0.073307840
      3.85417      0.65192573     0.050555700
      3.85659      0.62246020     0.058770097
      3.85900       1.0005498      0.11947171
      3.86168       1.4000321     0.035526339
      3.86383       1.4381598     0.032199692
      3.86624       1.3140773     0.050549703
      3.86866      0.82310685      0.10972529
      3.87080      0.44898201     0.035020412
      3.87348      0.61959130     0.090444184
      3.87590      0.53732341     0.093747708
      3.87831      0.48828022     0.091353356
      3.88073      0.89959854      0.12416298
      3.88314       1.2646465      0.10486014
      3.88528       1.3592958     0.033614718
      3.88797      0.95123963     0.073775546
      3.89038       1.0065910      0.14763953
      3.89279       1.2992657      0.12239336
      3.89521       1.0426424      0.14073418
      3.89762       1.0053032      0.13559994
      3.90043       1.4998547    0.0054949028
      3.90244       1.1333582     0.094879111
      3.90486      0.69272944     0.043887941
      3.90673      0.53295510     0.042847980
      3.90968       1.0721097      0.20190012
      3.91210      0.63449255      0.28531603
      3.91451      0.38674669      0.27405144
      3.91692       1.0329907      0.14629713
      3.91933       1.1471864     0.086372779
      3.92175      0.71700559      0.15973533
      3.92416      0.21702975      0.13097689
      3.92657      0.33800377      0.14678695
      3.92899      0.82396741      0.10159259
      3.93140       1.1976143      0.12057126
      3.93381       1.0789059      0.13759217
      3.93622      0.94828006      0.13913469
      3.93864       1.1383550      0.12962325
      3.94105      0.78630348      0.16300813
      3.94346      0.70918370      0.16955709
      3.94614       1.3492658     0.095241509
      3.94829       1.4192956     0.053231121
      3.95070      0.85620777      0.15163224
      3.95311      0.51185927     0.095962921
      3.95553      0.73656919     0.075862213
      3.95794       1.0528950      0.11314948
      3.96035       1.0723871     0.078925141
      3.96276      0.56329548      0.12930845
      3.96518      0.25389582     0.056514779
      3.96786      0.31663050     0.028239664
      3.97000      0.60348564      0.13204571
      3.97241      0.86238392      0.10361443
      3.97483      0.64778964      0.10180171
      3.97724      0.54945590      0.10898888
      3.97992      0.95058100     0.093914849
      3.98207       1.3182312      0.11839614
      3.98448       1.2501149      0.13948921
      3.98689       1.2003799      0.18236418
      3.98930       1.2777183      0.15361773
      3.99199       1.0625733     0.058493147
      3.99413      0.96382061     0.043004255
      3.99654      0.95276385     0.032949290
      3.99815      0.92459941     0.078743384
      4.00137       2.2591153      0.31387324
      4.00378       1.9354941      0.30991126
      4.00673      0.50799937     0.055020981
      4.00861      0.49776028     0.054135794
      4.01038      0.50956913     0.018709780
      4.01344     -0.20626709      0.15985001
      4.01585      0.31263930      0.25773058
      4.01853      0.81790306     0.056714155
      4.02068      0.53927428     0.066819599
      4.02309      0.77977137      0.15707453
      4.02524       1.0122155     0.076821979
      4.02792      0.64152419      0.15280450
      4.03033       1.1203458      0.28266834
      4.03275       1.0498791      0.23207817
      4.03516      0.63167277      0.16546468
      4.03758      0.91250729      0.14204960
      4.03999      0.51437708      0.21610470
      4.04241      0.25137172      0.15329655
      4.04482       1.5772854      0.51167311
      4.04777       3.5786668      0.20949391
      4.04965       2.9671110      0.30468557
      4.05153       2.3881967      0.19468185
      4.05448       4.2238124      0.44056211
      4.05689       4.1134481      0.36727936
      4.05931       3.9888906      0.42022753
      4.06172       3.7888391      0.41202025
      4.06414       2.8547290      0.30415117
      4.06656       3.0524322      0.30355004
      4.06897       3.5618363      0.30021505
      4.07139       4.8788641      0.52574162
      4.07380       6.4395896      0.21223154
      4.07622       7.8299328      0.46602714
      4.07864       8.5368504      0.24030717
      4.08105       8.2509860      0.32478216
      4.08347       9.5002585      0.51486978
      4.08588       7.8831287      0.96910692
      4.08830       6.0295024      0.67031712
      4.09072       7.1101692      0.50852883
      4.09313       8.3658832      0.48682642
      4.09555       13.411126       1.7145413
      4.09797       17.327390      0.80231184
