# Supplementary material for: Near-infrared observations of active asteroid (3200) Phaethon reveal no evidence for hydration
Source: Nat Commun. 2020 Apr 28;11:2050. doi: 10.1038/s41467-020-15637-7 (PMC7188859; doi:10.1038/s41467-020-15637-7)
Supplement: Supplementary file 3 — Supplementary Data 1 [file 41467_2020_15637_MOESM3_ESM.zip › ProcessedSpectraOfPhaethon/Set g.txt]

      2.00074      0.92411266    0.0029484092
      2.00210      0.92700577    0.0021917393
      2.00345      0.92701131    0.0018170764
      2.00480      0.93381661    0.0042078089
      2.00616      0.96014362    0.0068909177
      2.00751      0.97824482    0.0042802167
      2.00886      0.95789369    0.0088906987
      2.01043      0.93261154    0.0012789095
      2.01157      0.93572398    0.0013808725
      2.01289      0.93813185    0.0011406192
      2.01428      0.94557532    0.0044032666
      2.01598      0.96169461   0.00087034229
      2.01698      0.96414852   0.00076037577
      2.01803      0.96476683   0.00044263435
      2.01969      0.97816524    0.0034766266
      2.02104      0.98586254    0.0015272575
      2.02239      0.97841477    0.0022009383
      2.02374      0.97410070    0.0011484519
      2.02510      0.97954938    0.0018467188
      2.02645      0.98502576   0.00070396661
      2.02780      0.98378950   0.00092069822
      2.02915      0.98512686    0.0015850529
      2.03050      0.99013407    0.0010980760
      2.03185      0.99208280   0.00067144456
      2.03321      0.99272845   0.00074566778
      2.03456      0.99427971   0.00036144442
      2.03591      0.99068310    0.0014415992
      2.03726      0.98904052    0.0012268099
      2.03861      0.99385220    0.0014445623
      2.03996      0.99285269    0.0018115674
      2.04146      0.98820925   0.00064809764
      2.04266      0.99284727    0.0018530143
      2.04401      0.99545381    0.0013751808
      2.04536      0.99047771    0.0018526568
      2.04671      0.98419473   0.00078023140
      2.04810      0.98169238   0.00013861989
      2.04941      0.97827724    0.0014822558
      2.05091      0.97104265    0.0010324878
      2.05211      0.97200947    0.0014187964
      2.05346      0.97530981    0.0012558406
      2.05481      0.98026225    0.0015767358
      2.05616      0.98366549    0.0013544633
      2.05721      0.98410919    0.0014531456
      2.05886      0.99507086    0.0032198659
      2.06020      0.99256336    0.0033575963
      2.06155      0.98562291    0.0016000151
      2.06290      0.99355313    0.0021262384
      2.06425      0.99938601   0.00058289465
      2.06560      0.99618650    0.0012342771
      2.06695      0.99192630    0.0010658281
      2.06830      0.99112934   0.00069054551
      2.06934      0.99330347   0.00021964699
      2.07099       1.0007318    0.0016080503
      2.07234       1.0061583    0.0012531675
      2.07337       1.0081415   0.00033483258
      2.07503       1.0048565   0.00091760412
      2.07638       1.0039192   0.00055400689
      2.07773       1.0029779   0.00063524054
      2.07908      0.99835016    0.0012295226
      2.08012      0.99534364   0.00072313906
      2.08177       1.0005892    0.0018710984
      2.08312      0.99776016    0.0020636650
      2.08446      0.99592797    0.0010927259
      2.08581       1.0013243    0.0013325025
      2.08716       1.0053461    0.0011353962
      2.08850       1.0053800    0.0010393036
      2.08985       1.0028397   0.00074492500
      2.09120       1.0024757   0.00091531626
      2.09254       1.0056269    0.0014535467
      2.09410       1.0074395   0.00039441132
      2.09524       1.0084526   0.00057802908
      2.09680       1.0084772   0.00018985762
      2.09778       1.0082297   0.00029352465
      2.09927       1.0046842    0.0011773714
      2.10062       1.0005889   0.00067149225
      2.10197      0.99882470   0.00051147163
      2.10331       1.0011674   0.00094685330
      2.10473       1.0029285   0.00058420143
      2.10624       1.0076823    0.0021690319
      2.10777       1.0097902    0.0019844809
      2.10931       1.0101936    0.0020723793
      2.11102       1.0176632    0.0013914101
      2.11238       1.0172114    0.0010514934
      2.11375       1.0137166   0.00088890698
      2.11545       1.0087571    0.0015990142
      2.11699       1.0100324    0.0019312849
      2.11852       1.0111088    0.0012849945
      2.12006       1.0116287    0.0017599086
      2.12160       1.0185984    0.0013929671
      2.12313       1.0154118    0.0028968063
      2.12466       1.0060167    0.0020144369
      2.12620       1.0049619    0.0011288584
      2.12773       1.0062982   0.00066606261
      2.12927       1.0044561   0.00053664962
      2.13080       1.0064826    0.0012940068
      2.13234       1.0101210    0.0010517476
      2.13387       1.0053426    0.0021310168
      2.13540       1.0042379    0.0024126177
      2.13694       1.0128756    0.0024508910
      2.13847       1.0136844    0.0019039303
      2.13983       1.0096036   0.00073271138
      2.14153       1.0045844    0.0018579593
      2.14307       1.0098084    0.0034895195
      2.14460       1.0182296    0.0017597656
      2.14664       1.0142208   0.00024705322
      2.14766       1.0118426    0.0010153292
      2.14954       1.0078567   0.00045196042
      2.15073       1.0066491   0.00060090730
      2.15226       1.0050586   0.00034952867
      2.15379       1.0043295   0.00035588373
      2.15532       1.0042513   0.00067271556
      2.15685       1.0022183    0.0011045582
      2.15838      0.99613357    0.0014319911
      2.15991      0.99295175    0.0012413948
      2.16145      0.99542503    0.0014507227
      2.16298      0.99480005    0.0016159187
      2.16400      0.99117911   0.00096025059
      2.16604       1.0178011    0.0063385434
      2.16757       1.0247806    0.0031834276
      2.16961       1.0100254   0.00052824108
      2.17062       1.0056723    0.0014644735
      2.17215      0.99834741    0.0013989805
      2.17368      0.99662621   0.00082462947
      2.17521       1.0007632    0.0011990621
      2.17674      0.99954126    0.0014309346
      2.17827       1.0005232    0.0024390269
      2.17980       1.0038720    0.0021958504
      2.18167      0.99547540    0.0013067764
      2.18286      0.99549404   0.00083542909
      2.18455      0.99796151   0.00033324380
      2.18591      0.99622562   0.00060364397
      2.18744      0.99412566   0.00022600206
      2.18897      0.99791551    0.0011285287
      2.19049       1.0005850   0.00044498972
      2.19202      0.99821308   0.00093655809
      2.19355      0.99725452   0.00078574837
      2.19474      0.99789695   0.00058179445
      2.19660      0.99165784    0.0014506711
      2.19803      0.98746410   0.00045791433
      2.19966      0.99082439    0.0023197106
      2.20118      0.99684554    0.0017892174
      2.20271      0.99405989    0.0021009095
      2.20423      0.98829890   0.00052105984
      2.20542      0.98837357   0.00081908071
      2.20729       1.0015152    0.0028864594
      2.20881       1.0063095    0.0014787724
      2.21034       1.0021221    0.0012328631
      2.21186       1.0019104   0.00093885785
      2.21339      0.99963593    0.0016004599
      2.21491      0.99349668    0.0010600608
      2.21644      0.99298827   0.00078033469
      2.21813      0.99609436   0.00036343037
      2.21949      0.99305011    0.0013417412
      2.22101      0.98880628   0.00097554646
      2.22254      0.99168298    0.0015526779
      2.22406      0.99552039   0.00066965326
      2.22558      0.99299404    0.0011403016
      2.22711      0.99401344    0.0017158243
      2.22863      0.99430153    0.0017531206
      2.23015      0.98830541    0.0017376301
      2.23168      0.98540596   0.00063818373
      2.23303      0.98724921   0.00070967027
      2.23472      0.98857819    0.0010942670
      2.23625      0.98620842    0.0012103145
      2.23777      0.98622944    0.0011602842
      2.23929      0.99024535    0.0011724423
      2.24072      0.99233479   0.00026055772
      2.24234      0.99373811    0.0010680603
      2.24369      0.99505180   0.00090784511
      2.24538      0.98649975    0.0025633241
      2.24690      0.98403299    0.0019636956
      2.24859      0.99031800    0.0011043319
      2.24995      0.98701626    0.0016437817
      2.25147      0.98003872    0.0012502402
      2.25299      0.98220355    0.0020283188
      2.25451      0.99103625    0.0020765498
      2.25603      0.99392203   0.00087718985
      2.25755      0.98944695    0.0015190913
      2.25908      0.98316309    0.0014341082
      2.26055      0.97930070   0.00069487489
      2.26212      0.98562725    0.0029067202
      2.26364      0.99122891    0.0014370275
      2.26516      0.99282184    0.0016607338
      2.26668      0.99127606    0.0023099158
      2.26820      0.98632130    0.0021805466
      2.26972      0.98928948    0.0024895775
      2.27124      0.99077505    0.0015422635
      2.27276      0.98611111   0.00092318467
      2.27428      0.98409139    0.0012088449
      2.27580      0.99281861    0.0042299723
      2.27732      0.99988445    0.0026852460
      2.27884      0.98880941    0.0040627940
      2.28035      0.98255993    0.0016537910
      2.28187      0.99042089    0.0022807342
      2.28339      0.99527383   0.00079361279
      2.28491      0.99429100   0.00063993532
      2.28626      0.99314470   0.00030305724
      2.28795      0.98910866    0.0014358677
      2.28947      0.98838847    0.0015670164
      2.29098      0.99066668    0.0013918748
      2.29233      0.99018337    0.0011646890
      2.29402      0.99796254    0.0031281107
      2.29554       1.0075687    0.0012919929
      2.29706       1.0037880    0.0028319290
      2.29857      0.99211088    0.0024098572
      2.30009      0.99529860    0.0038180048
      2.30161       1.0048877    0.0018973885
      2.30329       1.0042310   0.00077523474
      2.30464       1.0018840    0.0010668647
      2.30616      0.99846934    0.0011418863
      2.30768      0.99709480   0.00051178940
      2.30919      0.99730868   0.00047012003
      2.31071      0.99953020    0.0012130114
      2.31223       1.0043004    0.0010543612
      2.31341       1.0059809   0.00073859775
      2.31526      0.99385082    0.0037409935
      2.31678      0.98551756    0.0022555958
      2.31829      0.99515673    0.0044172082
      2.31981       1.0014611    0.0020006704
      2.32149      0.99623881   0.00052028534
      2.32284      0.99817909    0.0010250882
      2.32436       1.0038677    0.0014454400
      2.32587       1.0065569   0.00078206247
      2.32739       1.0060106   0.00048949899
      2.32890       1.0067707   0.00060656328
      2.33025       1.0062223    0.0010329406
      2.33193      0.99786693    0.0017509559
      2.33345      0.99731084    0.0017385516
      2.33496       1.0018423    0.0014542776
      2.33648      0.99793480    0.0023255134
      2.33799      0.99780405    0.0022114839
      2.33984       1.0086665   0.00029034709
      2.34102       1.0050836    0.0011650425
      2.34254       1.0006734   0.00077662885
      2.34405      0.99986130   0.00043053590
      2.34556      0.99959563   0.00059537837
      2.34708      0.99959753   0.00063669823
      2.34842       1.0000623   0.00061270784
      2.35011      0.99511698    0.0012260433
      2.35145      0.99146790   0.00072211035
      2.35313      0.99805847    0.0021052627
      2.35465       1.0023417   0.00083973073
      2.35616       1.0003170   0.00057623771
      2.35734       1.0004341   0.00083245418
      2.35919       1.0094439    0.0025476033
      2.36070       1.0045067    0.0033751799
      2.36221      0.99992904    0.0012172971
      2.36373       1.0026926   0.00030226285
      2.36524      0.99922752    0.0013302385
      2.36675      0.99878738    0.0018162701
      2.36826      0.99451244    0.0034347348
      2.36978      0.98497962    0.0038813333
      2.37129      0.99692246    0.0065590244
      2.37280       1.0124222    0.0021947857
      2.37431       1.0045534    0.0027467472
      2.37583      0.99455641    0.0016866625
      2.37734      0.99981885    0.0032477528
      2.37885       1.0067318    0.0015725057
      2.38036       1.0041540    0.0013600398
      2.38187      0.99427378    0.0032663772
      2.38339      0.99555122    0.0038358904
      2.38523       1.0104459    0.0010936077
      2.38641       1.0161715    0.0020122644
      2.38758       1.0211547    0.0012530284
      2.38943       1.0072962    0.0034613506
      2.39094       1.0032349    0.0019324963
      2.39245       1.0102055    0.0014274115
      2.39396       1.0106918    0.0011337320
      2.39548       1.0083706   0.00094087157
      2.39699       1.0080464   0.00090181176
      2.39850       1.0063937    0.0011465692
      2.40001       1.0060477    0.0011590529
      2.40152       1.0023369    0.0024981051
      2.40303      0.99604603    0.0020513598
      2.40461      0.99962787    0.0021934275
      2.40631       1.0046535   0.00043006723
      2.40808       1.0059512   0.00068358674
      2.40983       1.0069231   0.00051510597
      2.41159       1.0034259    0.0010510804
      2.41334       1.0014923   0.00067859800
      2.41509       1.0042383   0.00099595806
      2.41685       1.0008942    0.0023886193
      2.41860       1.0032326    0.0040087362
      2.42035       1.0129037    0.0038121304
      2.42210       1.0061836    0.0042614297
      2.42386      0.99598273   0.00095644944
      2.42561       1.0006711    0.0011547911
      2.42736       1.0054116   0.00092548837
      2.42911       1.0090564   0.00070258839
      2.43047       1.0103600   0.00049415013
      2.43261      0.99952255    0.0031804408
      2.43436      0.98900904    0.0030125042
      2.43612       1.0037394    0.0071607701
      2.43787       1.0192427    0.0031952600
      2.44020       1.0100929   0.00035628092
      2.44137       1.0095343   0.00038527590
      2.44234       1.0086408   0.00073747373
      2.44487      0.99211349    0.0027671629
      2.44662       1.0004845    0.0053508071
      2.44836       1.0031225    0.0059080671
      2.45011      0.99309643    0.0052563552
      2.45186      0.99745234    0.0048436334
      2.45361       1.0039496    0.0023427357
      2.45536       1.0071061    0.0026802256
      2.45711       1.0095916    0.0011826700
      2.45866       1.0036971    0.0012848356
      2.46060      0.99089614    0.0029988289
      2.46235      0.99636043    0.0056415120
      2.46410       1.0082034    0.0032710005
      2.46624      0.99900829    0.0015388794
      2.46759       1.0046403    0.0028240011
      2.46895       1.0097508    0.0023132522
      2.47109      0.98674302    0.0072103395
      2.47284       1.0088523     0.012890140
      2.47458       1.0217412    0.0066841005
      2.47652       1.0025428    0.0012741670
      2.47807      0.99671415    0.0025371888
      2.47943      0.98984538    0.0012366086
      2.48157      0.99797317    0.0021527749
      2.48331       1.0042902    0.0020901855
      2.48506      0.99250423    0.0070218722
      2.48680      0.98149474    0.0077659709
      2.48855       1.0039414     0.010566093
      2.49029       1.0121150    0.0073393075
      2.49223      0.98832750    0.0011031165
      2.49320      0.98767213    0.0016248992
      2.49553       1.0173622    0.0058735907
      2.49727       1.0252984    0.0029533027
      2.49901       1.0227522    0.0018862235
      2.50076       1.0134934    0.0057994351
      2.50250       1.0007851    0.0033934784
      2.50424       1.0015167    0.0018572683
      2.50599       1.0189543    0.0055331579
      2.50734       1.0310867    0.0041001303
      2.50947      0.99971087    0.0071008733
      2.51122       1.0075092    0.0090320991
      2.51296       1.0099989    0.0085377142
      2.51470      0.97177125     0.010828517
      2.51644       1.0003183     0.019044388
      2.51819       1.0507741    0.0087446910
      2.51993       1.0458866    0.0062612102
      2.52167       1.0217660    0.0059191488
      2.52341       1.0154420    0.0043276812
      2.52515       1.0198848    0.0033365371
      2.52689       1.0064677    0.0056179582
      2.52864      0.97288492    0.0083230321
      2.53038      0.95113967    0.0060911725
      2.53212      0.99250665     0.019341963
      2.53386       1.0200259     0.011062423
      2.53560       1.0189338     0.010393155
      2.53734       1.0386249    0.0091387849
      2.53908       1.0252677     0.011895494
      2.54082      0.96307403     0.014196385
      2.54256      0.90166085     0.010598822
      2.54430      0.91573601     0.016931883
      2.54604      0.97370666     0.015687402
      2.54778       1.0550062     0.019903632
      2.54952       1.0257058     0.035915740
      2.60162      0.73078044      0.19042520
      2.60336     0.093055840      0.20555503
      2.60509    -0.094848990      0.13381110
      2.60683      0.20612417     0.062627595
      2.60856      0.31539869     0.052236663
      2.61030      0.57714929      0.10715755
      2.61203      0.32815161      0.20485121
      2.61377     0.039540962      0.11479435
      2.61550    -0.037732973      0.14984889
      2.61723      0.52003155      0.31574316
      2.61897       1.0336638      0.22930748
      2.62070       1.2298534      0.21802685
      2.62243       1.0683082      0.22861161
      2.62417     -0.66824294      0.89190582
      2.62648      -5.3181592      0.29233864
      2.62763      -2.7816138       1.0208263
      2.62970     -0.37331705      0.19227015
      2.63110     0.056068677      0.18644614
      2.63283      0.74458984      0.11523761
      2.63404       1.0290744     0.045859749
      2.63630      0.62965204      0.15675923
      2.63822      0.42189399     0.019304866
      2.63976      0.37225559     0.026872598
      2.64149      0.34551277     0.017956043
      2.64322      0.38504018     0.025676614
      2.64496      0.61680125     0.075820318
      2.64630      0.80472318     0.036460168
      2.64842      0.35000677      0.10437363
      2.65015      0.10931122     0.014212352
      2.65118      0.11016536     0.019238376
      2.65361      0.97768107      0.24600384
      2.65534       1.0172350      0.21144021
      2.65746      0.14756547     0.058415774
      2.65880      0.22903310     0.053550175
      2.66053      0.12465864     0.095019764
      2.66227     -0.19170620     0.091974103
      2.66400    -0.028838690      0.15205251
      2.66573      0.49535762      0.15470257
      2.66746      0.79813230     0.080699419
      2.66919      0.47798864      0.12904161
      2.67092      0.27520957      0.22750344
      2.67265      0.54715916      0.25559959
      2.67438      0.54516768      0.24378869
      2.67611      0.28033251      0.16701671
      2.67764      0.38128537      0.12060606
      2.67956     -0.56896339      0.27920827
      2.68129     -0.81382008      0.23187930
      2.68302     -0.50427522      0.26127664
      2.68475      -1.0865168      0.32682319
      2.68648     -0.83279086      0.36684621
      2.68821      0.22101644      0.20474278
      2.68994      0.20032486      0.15411394
      2.69167      0.37357916      0.39903861
      2.69340       2.0217134      0.60037504
      2.69513       1.7216577      0.72682499
      2.69714     0.082842349      0.11870827
      2.69858     -0.18502805      0.14570937
      2.70031     -0.52486804      0.14908589
      2.70204    -0.066034885      0.25174086
      2.70377      0.23630107      0.13688336
      2.70569     -0.22482264     0.071089760
      2.70722     -0.20812699     0.026377181
      2.70895     -0.19624682     0.019806478
      2.71068    -0.059941567     0.060916889
      2.71241     -0.14049818      0.10773506
      2.71413     -0.36273122     0.076675469
      2.71586     -0.32793302     0.066122087
      2.71759     -0.23825592     0.038556945
      2.71931     -0.25644945     0.031918362
      2.72104     -0.34378054     0.046413436
      2.72277     -0.33871162     0.049035694
      2.72397     -0.17188108     0.054899039
      2.72622      0.97550373      0.35156109
      2.72780       1.2212576      0.26927251
      2.72987     -0.12226706      0.17812298
      2.73169     -0.13758261    0.0047246743
      2.73327     -0.14208841    0.0030265012
      2.73409     -0.14877584    0.0031779346
      2.73658    -0.064245959     0.040100868
      2.73812     0.021821502     0.089116706
      2.74003      0.73805412      0.23087004
      2.74176      0.84184768      0.16255705
      2.74349      0.12595537      0.14054111
      2.74521     -0.44852352      0.11982319
      2.74694     -0.67707126      0.10634926
      2.74866      0.78152565      0.51012915
      2.75039       2.0670660      0.30970028
      2.75211      0.59878236      0.63693653
      2.75384      -2.7660846      0.83034107
      2.75537      -4.3008671      0.51640478
      2.75729      -1.5606012      0.89557583
      2.75902     -0.55936984      0.41918416
      2.76074      0.33945785      0.88920888
      2.76266       2.8542453      0.62056037
      2.76419       1.0136349      0.92019379
      2.76592     -0.97867531      0.49490478
      2.76778      -2.6023544      0.54107435
      2.76922      -2.5563230      0.47411976
      2.77136     -0.85564948      0.17435642
      2.77279     -0.85145371     0.035602235
      2.77454     -0.80872625     0.076124564
      2.77626     -0.50119369     0.068822589
      2.77799     -0.37811105     0.031282458
      2.77971     -0.32387202     0.037812487
      2.78144     -0.21771394     0.042977331
      2.78316     -0.26527280     0.094708763
      2.78489   -0.0092948525      0.18777396
      2.78661     0.012565923      0.16544383
      2.78795     -0.38224176      0.14454917
      2.79006      -5.5218759       3.0426550
      2.79178      -9.1559398       2.1187195
      2.79351       1.9667064       2.9824844
      2.79509       12.282477       1.5566935
      2.79695       6.9066634       3.6552396
      2.79882      -1.1921609      0.64787123
      2.79995     -0.19341447      0.44827845
      2.85040      0.95138549     0.018672338
      2.85744       1.0019867     0.022158927
      2.85881       1.0095491     0.016755133
      2.86085       1.0603282     0.025597971
      2.86289       1.1073421    0.0096676050
      2.86493       1.0497379     0.015511646
      2.86698       1.0095715     0.010199723
      2.86902       1.0072528     0.011500884
      2.87106       1.0190806     0.015594459
      2.87310       1.0768285     0.025217222
      2.87514       1.0880387     0.020815027
      2.87718       1.0462966    0.0074879365
      2.87900       1.0524812    0.0043567157
      2.88126       1.0044259     0.012505937
      2.88330       1.0117593     0.017275374
      2.88534       1.0256102     0.014921537
      2.88738      0.99403957     0.013842130
      2.88942      0.99162207     0.010125011
      2.89146       1.0158927    0.0074407901
      2.89350       1.0414838     0.011030490
      2.89554       1.0694039    0.0031459963
      2.89757       1.0218034     0.019564231
      2.89961      0.99734194     0.021648653
      2.90165       1.0569860     0.026661332
      2.90369       1.0501009     0.025695004
      2.90572       1.0141365     0.010508420
      2.90776       1.0486517    0.0056435373
      2.90957       1.0474285    0.0050011195
      2.91183      0.99946023     0.012861622
      2.91387      0.99227040     0.011540166
      2.91591       1.0397289     0.011982280
      2.91726       1.0636653    0.0028638156
      2.91998      0.95486375     0.027532611
      2.92201      0.92048404     0.019841034
      2.92405       1.0158681     0.031212511
      2.92608       1.0676535     0.010635721
      2.92812       1.0377160    0.0074945700
      2.93015       1.0310754    0.0048580910
      2.93218       1.0442892    0.0031922454
      2.93422       1.0438456    0.0028255938
      2.93625       1.0297575    0.0045027632
      2.93828       1.0329521    0.0067607979
      2.94032       1.0336794    0.0077832089
      2.94235       1.0090517    0.0077801904
      2.94438      0.98753736    0.0060986794
      2.94642       1.0076612     0.015209700
      2.94845       1.0581760     0.018013755
      2.95048       1.0420752     0.018911526
      2.95251      0.98262609     0.011665161
      2.95454       1.0319859     0.023701300
      2.95657       1.0623976     0.014451342
      2.95883       1.0227602    0.0062800369
      2.96064       1.0261262    0.0029555271
      2.96267       1.0381324    0.0048511797
      2.96470       1.0252192    0.0095248545
      2.96673      0.96882441     0.013716816
      2.96876      0.93530627     0.011003282
      2.97079       1.0081356     0.029679710
      2.97282       1.0914203     0.011341491
      2.97485       1.1060504    0.0051219055
      2.97688       1.0818684    0.0096291571
      2.97890       1.0675033    0.0092611588
      2.98093       1.0765934    0.0088519724
      2.98319       1.0742785    0.0034834980
      2.98476       1.0704321    0.0026211234
      2.98702       1.0350934    0.0088539579
      2.98905       1.0174200    0.0064234631
      2.99107       1.0260939    0.0052294255
      2.99310       1.0213391    0.0032291602
      2.99513       1.0088494    0.0027717226
      2.99716       1.0297386     0.013048898
      2.99918       1.0701202     0.010750271
      3.00121       1.0565176     0.012373036
      3.00324       1.0203255    0.0067176234
      3.00526       1.0302617    0.0090848460
      3.00684       1.0509456    0.0035525537
      3.00931       1.0852371     0.010075600
      3.01134       1.0635349     0.013161065
      3.01337       1.0246825    0.0032036209
      3.01539       1.0088521    0.0052010661
      3.01742      0.99722840    0.0073817676
      3.01944       1.0108062    0.0086977823
      3.02147       1.0763692     0.024987367
      3.02349       1.1273266     0.018438512
      3.02597       1.0554125     0.010834475
      3.02754       1.0486799    0.0061793095
      3.02956       1.0430302    0.0062741585
      3.03159       1.0359596    0.0053436576
      3.03294       1.0429235    0.0043103240
      3.03563      0.98882514     0.014885473
      3.03766       1.0544889     0.031389182
      3.03968       1.1085734    0.0098449120
      3.04148       1.0858470    0.0046641819
      3.04373       1.0254185     0.013837164
      3.04553      0.99034227    0.0068060776
      3.04777       1.0141663    0.0082124141
      3.04980       1.0049796    0.0079836715
      3.05182       1.0251600     0.016754220
      3.05384       1.0560364    0.0089239437
      3.05586       1.0620192    0.0097906558
      3.05788       1.0722406     0.010121199
      3.05991       1.0362640     0.015681365
      3.06193       1.0244361     0.016707311
      3.06395       1.0732383     0.011122876
      3.06597       1.0569586     0.014565932
      3.06844      0.99286453    0.0054573339
      3.07001      0.98422423    0.0040933382
      3.07203       1.0047613     0.014838445
      3.07450       1.0668744    0.0073150791
      3.07607       1.0470881    0.0084519211
      3.07809       1.0129810    0.0070815300
      3.08011       1.0057879     0.012706400
      3.08213       1.0424621     0.022001320
      3.08415       1.0543979     0.013064985
      3.08617       1.0495163     0.015391971
      3.08819       1.1251197     0.017678167
      3.08976       1.1665675     0.013511189
      3.09223       1.0317475     0.034999775
      3.09425       1.0364352     0.037351667
      3.09627       1.0998550     0.014129934
      3.09829       1.0615249     0.010802501
      3.10030       1.0303914    0.0030078809
      3.10232       1.0102861    0.0054853757
      3.10331      0.99545183    0.0015969011
      3.10636       1.0646067     0.017358825
      3.10838       1.0268868     0.024419265
      3.11040      0.97910225     0.016610872
      3.11264       1.0069577    0.0088962196
      3.11376       1.0072534    0.0086021781
      3.11645       1.1511908     0.029745763
      3.11847       1.1596036     0.019374334
      3.12048       1.0872237     0.010276222
      3.12250       1.0309842     0.013821436
      3.12452      0.95879464     0.012655638
      3.12653      0.96975999     0.024544856
      3.12855       1.0616770     0.024621038
      3.13057       1.0876651     0.010456349
      3.13258       1.0488837    0.0029514955
      3.13460       1.0253196    0.0054541563
      3.13662      0.99026902    0.0080348694
      3.13863      0.98599672     0.013804118
      3.14065       1.0513557     0.023139751
      3.14244       1.0895199    0.0099585485
      3.14468       1.0431057     0.014850083
      3.14670       1.0752101     0.022313195
      3.14871       1.0785975     0.013857501
      3.15073       1.0480604    0.0080759391
      3.15297       1.0590346    0.0023933022
      3.15476       1.0497040    0.0029478652
      3.15677       1.0733555     0.012813920
      3.15879       1.1005384    0.0072967684
      3.16103       1.0895908    0.0031178035
      3.16282       1.0653760    0.0054843034
      3.16483       1.0367564    0.0078735307
      3.16685       1.0560095     0.018108525
      3.16886       1.0848449    0.0086317296
      3.17110       1.0603908    0.0047622487
      3.17289       1.0410425    0.0031083305
      3.17468       1.0340560    0.0044431054
      3.17692       1.0531769    0.0068840068
      3.17893       1.0462814    0.0054156687
      3.18095       1.0109713    0.0057802111
      3.18274      0.99313541    0.0059677254
      3.18497       1.0639217     0.024074025
      3.18699       1.1099328    0.0087247915
      3.18900       1.0145874     0.027308159
      3.19101      0.94965326     0.022712491
      3.19303       1.0159697     0.031334490
      3.19504       1.0126802     0.028178563
      3.19728      0.91752575    0.0094353280
      3.19907      0.94654238     0.017737864
      3.20108       1.0336892     0.024787422
      3.20309       1.0728219     0.019017140
      3.20511       1.0104018     0.024325607
      3.20712      0.98845329     0.019409128
      3.20913       1.1139135     0.046186638
      3.21137       1.2614654     0.024083398
      3.21316       1.1412399     0.047463610
      3.21517       1.0411312     0.025470393
      3.21718       1.0814902     0.020146475
      3.21919       1.0075998     0.036202113
      3.22121      0.98713471     0.030564454
      3.22322       1.0493422     0.019314278
      3.22523       1.0284368     0.015553946
      3.22724      0.91340448     0.038310487
      3.22925      0.86506604     0.043920263
      3.23127       1.0205485     0.067163919
      3.23328       1.1492856     0.014461074
      3.23529       1.0715641     0.026383179
      3.23730      0.96573196     0.021102555
      3.23931      0.97572987     0.028279530
      3.24132       1.0131289     0.013431473
      3.24334      0.99679892     0.014200277
      3.24535       1.0255247     0.015360673
      3.24736      0.98042970     0.029031494
      3.24937      0.93948449     0.022342469
      3.25138       1.0078019     0.024586760
      3.25339       1.0734809     0.014100026
      3.25563       1.0936997    0.0067593284
      3.25741      0.95144788     0.045292161
      3.25942      0.82493125     0.026701369
      3.26144      0.96347704     0.055297817
      3.26345       1.1154519     0.018447288
      3.26546       1.0620219     0.024907174
      3.26747      0.92147734     0.029465108
      3.26948      0.91076624     0.035236143
      3.27149       1.0565152     0.046757800
      3.27350       1.1116700     0.017755182
      3.27551       1.0574271     0.011575158
      3.27752       1.0214342     0.012881482
      3.27953       1.0247446     0.019848302
      3.28154       1.0515779     0.011473715
      3.28355       1.0236721    0.0088102674
      3.28556       1.0170734     0.010692796
      3.28757       1.0354729    0.0060837451
      3.28958       1.0161041    0.0061614357
      3.29160      0.99387341    0.0049688279
      3.29361      0.96946788     0.011718465
      3.29562      0.97772715     0.018870656
      3.29763       1.0196535     0.011323260
      3.29964       1.0700709     0.025221473
      3.30165       1.0542876     0.022131520
      3.30366      0.98111658     0.012969142
      3.30567       1.0073873     0.019436137
      3.30768       1.0029914     0.017195421
      3.30946      0.87201190     0.033499424
      3.32223      0.95367457     0.022669039
      3.32420      0.97182381     0.010224747
      3.32554      0.96559682    0.0082903040
      3.32778       1.0785074     0.042154347
      3.32979       1.1193472     0.028429391
      3.33180       1.0031688     0.033084159
      3.33381      0.99757063     0.029733371
      3.33582       1.0571927     0.016793144
      3.33783      0.98276398     0.024314287
      3.33917      0.91517481    0.0081256277
      3.34185      0.98081859     0.027350340
      3.34386      0.86899569     0.046239066
      3.34587      0.92148014     0.067596459
      3.34810       1.1267626     0.023832135
      3.34989       1.0727860     0.020112674
      3.35190       1.0116681    0.0059835734
      3.35391      0.93491720     0.025920966
      3.35591      0.99211399     0.069197541
      3.35792       1.2171490     0.073172240
      3.35993       1.1991729     0.064780373
      3.36194       1.0767852     0.022358277
      3.36373       1.0941806     0.017114036
      3.36607      0.91388945     0.049244618
      3.36840      0.94427180     0.073732674
      3.37088       1.1326349     0.037094962
      3.37336       1.1027869     0.028625325
      3.37583      0.99657503     0.017025978
      3.37776      0.96999685     0.024312062
      3.38078       1.2723422     0.083957980
      3.38326       1.3405740     0.053956503
      3.38601       1.1536239     0.013204478
      3.38821       1.1037208     0.027666623
      3.39068       1.3148493     0.099546559
      3.39315       1.5417711     0.051478026
      3.39562       1.4392795     0.048322338
      3.39782       1.2844784     0.017196492
      3.40029       1.1548579     0.038737985
      3.40304       1.4202002      0.11365997
      3.40551       1.5481583     0.054414067
      3.40825       1.3544987     0.029953455
      3.41044       1.2147243     0.039098477
      3.41236       1.0754462     0.017722374
      3.42114       1.1896510     0.013465235
      3.42278       1.1856918     0.019061824
      3.42525       1.1604201     0.020503392
      3.42771       1.2893518     0.071804307
      3.43018       1.4227618     0.039271056
      3.43264       1.3179525     0.040699832
      3.43483       1.1816957     0.010615226
      3.43757       1.0678867     0.030852458
      3.44003       1.2120525     0.080794745
      3.44250       1.3330740     0.047993862
      3.44496       1.1960222     0.041309125
      3.44742       1.1487416     0.021954729
      3.44988       1.1326422     0.015196195
      3.45207       1.0958138     0.018025829
      3.45480       1.1868300     0.030788193
      3.45726       1.1982279     0.013009815
      3.45972       1.0954549     0.019109407
      3.46218      0.95807113     0.027852231
      3.46464      0.94849777     0.036647048
      3.46709       1.0765904     0.038318947
      3.46955       1.1174357    0.0084428647
      3.47201       1.0579675    0.0092913456
      3.47447       1.0007003    0.0046676378
      3.47692       1.0172114     0.025640827
      3.47938       1.0783524     0.022902986
      3.48183       1.0360005     0.024323700
      3.48429      0.98303176     0.018661732
      3.48674       1.0067616     0.016502996
      3.48892       1.0134888     0.010174462
      3.49165       1.0983804     0.038718006
      3.49410       1.1101613     0.020752946
      3.49655       1.0565868     0.019495597
      3.49901       1.0958687     0.026034206
      3.50146       1.1196195     0.012387892
      3.50391       1.1341578     0.022099149
      3.50636       1.0951211     0.028458187
      3.50881       1.0102250     0.020317625
      3.51126       1.0600619     0.036689944
      3.51371       1.1688163     0.027108729
      3.51616       1.1217356     0.034268704
      3.51861      0.95084117     0.029966204
      3.52106      0.88317471     0.017347187
      3.52350      0.91917773     0.016213125
      3.52541      0.93392503    0.0049211252
      3.52840      0.99764477     0.025163840
      3.53084      0.95854170     0.027224549
      3.53329      0.93211116     0.032287591
      3.53601       1.0039689     0.016494019
      3.53818      0.96826621     0.014504566
      3.54063       1.0084666     0.041897365
      3.54362       1.1034815    0.0071173173
      3.54552       1.0379382     0.014214377
      3.54796       1.0265553     0.023771326
      3.55040       1.0356711     0.016557808
      3.55285      0.99232761     0.015803581
      3.55529      0.96136689     0.015806958
      3.55773      0.99884456     0.024529048
      3.56017       1.0469732     0.023831580
      3.56262      0.96943989     0.030294443
      3.56506      0.86352830     0.016456008
      3.56750      0.91362689     0.032214707
      3.56994      0.97198114    0.0024261341
      3.57238      0.95007881     0.012179803
      3.57482      0.92974141     0.013532876
      3.57726      0.96473927     0.031939732
      3.57970       1.0664386     0.035987311
      3.58214       1.0962999    0.0090988666
      3.58458       1.0369501     0.015109727
      3.58701       1.0176270     0.020897366
      3.58945      0.99804837     0.016340941
      3.59189       1.0143830     0.030912156
      3.59433       1.0673100    0.0086377666
      3.59676       1.0127485    0.0086425727
      3.59920      0.97285019     0.013186366
      3.60164      0.96139249    0.0098153605
      3.60407      0.91299066     0.011638590
      3.60651      0.90715426     0.032286518
      3.60894       1.0001025     0.046148508
      3.61138       1.0011790     0.023646170
      3.61381       1.0110114     0.049449568
      3.61625       1.0845549     0.034103234
      3.61868      0.99788598     0.035560849
      3.62111      0.98563089     0.038852136
      3.62382       1.0520918     0.010024244
      3.62598       1.0302266     0.018644335
      3.62841       1.0272414     0.017597338
      3.63085       1.0012221    0.0094542740
      3.63328      0.96276862     0.011368340
      3.63571      0.99042450     0.024574209
      3.63814       1.0459862     0.021575412
      3.64057       1.0806604     0.017704581
      3.64300       1.0086372     0.028317701
      3.64462      0.91956258     0.019020199
      3.64867       1.2294337     0.013689966
      3.65029       1.0870481     0.045506249
      3.65272      0.92565275     0.027083109
      3.65515      0.93692187     0.033070299
      3.65758      0.94167876     0.018906243
      3.66001      0.90532917     0.019162115
      3.66244      0.93433482     0.016558445
      3.66487      0.82190062     0.033972836
      3.66730      0.77649842     0.043518304
      3.66972      0.73599631     0.038429643
      3.67215      0.64588068     0.034231328
      3.67458      0.84749358     0.091664685
      3.67701       1.1815447     0.068519134
      3.67943       1.2439864     0.019356539
      3.68186       1.1336353     0.011607450
      3.68429       1.0533499    0.0080977057
      3.68617       1.0134387     0.016418077
      3.68914       1.0548421     0.033528577
      3.69156      0.90988580     0.057748890
      3.69399      0.87332580     0.054610280
      3.69641      0.95552374     0.013666729
      3.69884       1.0380590     0.052707334
      3.70126       1.0193084     0.053385341
      3.70369      0.84648571     0.038305959
      3.70611      0.86877588     0.046679951
      3.70853       1.0126280     0.033744333
      3.71096       1.0223353     0.021657631
      3.71338       1.0406334     0.062697101
      3.71581       1.0868770     0.062009961
      3.71823      0.98787405     0.044509694
      3.72065      0.90024818     0.032852952
      3.72307      0.94570781     0.013802133
      3.72550      0.95350688     0.020491515
      3.72792      0.94102815     0.012993490
      3.73034      0.92880242     0.024632874
      3.73276      0.95526299     0.033105488
      3.73491      0.99954237     0.012427968
      3.73760       1.2213801     0.069209851
      3.74003       1.3469979     0.022459600
      3.74245       1.3424640     0.017232756
      3.74487       1.3746278     0.028918453
      3.74702       1.3863153     0.011467002
      3.74971       1.1236281     0.046521073
      3.75213      0.93722360     0.014343981
      3.75455      0.86369124     0.016786352
      3.75697      0.80739612     0.023862085
      3.75939      0.84009448     0.049552837
      3.76235      0.93928254     0.020903760
      3.76423      0.93813916     0.026386595
      3.76665      0.85599356     0.026556790
      3.76906      0.82177091     0.034727818
      3.77148      0.90335199     0.041696783
      3.77390      0.99022194     0.030675153
      3.77632      0.84454908     0.056142644
      3.77928      0.52370255    0.0082913758
      3.78116      0.50386170     0.023859064
      3.78357      0.61706728     0.062838897
      3.78641      0.73123502    0.0088739767
      3.78841      0.81799694     0.074721282
      3.79083      0.90344635     0.048596799
      3.79324      0.74425262     0.047033848
      3.79539      0.58288948     0.014212591
      3.79808      0.69363526     0.059294359
      3.80050      0.81203982     0.027174265
      3.80291      0.91947626     0.057901013
      3.80533      0.97497986     0.042467734
      3.80855      0.79024522    0.0086515098
      3.81016      0.75125344     0.014546072
      3.81258      0.80139636     0.064621096
      3.81499      0.99757086     0.084896147
      3.81741       1.0481253     0.036734511
      3.81983      0.98024519     0.035348271
      3.82224       1.0283098     0.038307546
      3.82487      0.99187326     0.011057141
      3.82707      0.88707234     0.015457627
      3.82949      0.88668181     0.033762522
      3.83190      0.95516191     0.025451010
      3.83432       1.0162067     0.033395120
      3.83673      0.93098663     0.042397033
      3.83915      0.97755899     0.084167691
      3.84183       1.2107266     0.044394111
      3.84398      0.99970269     0.068296313
      3.84639      0.69524125     0.034468095
      3.84881      0.73801244     0.061596087
      3.85122      0.88901762     0.040907565
      3.85364      0.81688853     0.044016781
      3.85605      0.68829989     0.042103906
      3.85846      0.84253013     0.081260252
      3.86088       1.0795555     0.041274571
      3.86329       1.0488339     0.029147791
      3.86571       1.1404830     0.089250156
      3.86893       1.4015399     0.016938436
      3.87000       1.3306321     0.022381949
      3.87295      0.94431136     0.066730188
      3.87536      0.71348485     0.070622662
      3.87778      0.34028507      0.11821099
      3.88019      0.30567115      0.14992277
      3.88260      0.99128929      0.17167061
      3.88555       1.4283761     0.017901468
      3.88743       1.4111296     0.040010310
      3.88984       1.1908926     0.082213112
      3.89226       1.1416866     0.083523450
      3.89467       1.1759211     0.056980320
      3.89708       1.3470031      0.13638530
      3.89950       1.5448872      0.11481024
      3.90191       1.1172284      0.14634924
      3.90432      0.73099776     0.029156530
      3.90647      0.71444952     0.018973488
      3.90915      0.83294562     0.071791996
      3.91156       1.0350120     0.063159826
      3.91397      0.94431350     0.070693368
      3.91639      0.91116324     0.085496302
      3.91880       1.1781339     0.084320214
      3.92121       1.2635708     0.086838408
      3.92362      0.96242063      0.13200864
      3.92604      0.81167849      0.11179079
      3.92845      0.99510584     0.088705606
      3.93086      0.79644635     0.092531363
      3.93327      0.57130512     0.064776001
      3.93569      0.58045878     0.023951016
      3.93810      0.86458552      0.14940127
      3.94078       1.2920765     0.071803515
      3.94293       1.2510637     0.085922887
      3.94534       1.0965474     0.070914998
      3.94775      0.95838677     0.046028160
      3.95016      0.81871425     0.035375160
      3.95258      0.56792794     0.085620623
      3.95499      0.55074160      0.10781768
      3.95740      0.74253659     0.073504689
      3.95981      0.63843833     0.059321766
      3.96223      0.57021338     0.053441742
      3.96464      0.63771296     0.047245553
      3.96705      0.97289311      0.15949350
      3.97000       1.4534895     0.047696363
      3.97188       1.4559627     0.081981154
      3.97429       1.5720934     0.093942583
      3.97670       1.3663836      0.12927119
      3.97912      0.91377151      0.12304680
      3.98153      0.99196375      0.15167160
      3.98394       1.1457119     0.049466251
      3.98636       1.2555684      0.13139419
      3.98877       1.2800903     0.079306465
      3.99091      0.97613285     0.021761695
      3.99359       1.2299258      0.11362105
      3.99601       1.3505551      0.10492930
      3.99842       1.6231228      0.13106332
      4.00083       1.4687932      0.16278820
      4.00325      0.90948105     0.065489357
      4.00566      0.53950537     0.089781204
      4.00807      0.45769388     0.086982193
      4.01049      0.55163569     0.049228730
      4.01290      0.44991434     0.076625028
      4.01531      0.81935054      0.20248870
      4.01853       1.5446536     0.043285155
      4.01934       1.5354011     0.034784456
      4.02256      0.55166544      0.16587041
      4.02497      0.43920139      0.17181002
      4.02738       1.2186484      0.23428033
      4.02980       1.6903368      0.13946751
      4.03221       1.2897054      0.16226670
      4.03463      0.87827578     0.099943351
      4.03704       1.5079757      0.23976236
      4.03999       2.2945717     0.053961267
      4.04187       2.4389920     0.095499572
      4.04428       3.2051016      0.27620629
      4.04670       4.3845396      0.29024146
      4.04911       5.0492538     0.064522595
      4.05153       5.2085626      0.11371121
      4.05394       5.3387376     0.077485343
      4.05636       4.4379395      0.31038187
      4.05877       3.5810747      0.16485757
      4.06119       3.9786962      0.19284648
      4.06360       4.2447527     0.080338368
      4.06602       4.7332282      0.28067352
      4.06843       5.1006821      0.22373092
      4.07085       4.7783729      0.20475866
      4.07327       5.4483341      0.40844412
      4.07595       6.5827327      0.15779233
      4.07810       6.1439800      0.20065290
      4.08025       5.9325992      0.18288651
      4.08293       8.3954644      0.77874985
      4.08562       11.209286      0.35758807
      4.08723       11.866064      0.19578809
      4.09018       15.332584      0.90183560
      4.09260       15.505144      0.84830609
      4.09501       14.872685      0.61277537
      4.09770       16.458652      0.22093826
      4.09985       15.967283      0.20333076
