# Supplementary material for: Near-infrared observations of active asteroid (3200) Phaethon reveal no evidence for hydration
Source: Nat Commun. 2020 Apr 28;11:2050. doi: 10.1038/s41467-020-15637-7 (PMC7188859; doi:10.1038/s41467-020-15637-7)
Supplement: Supplementary file 3 — Supplementary Data 1 [file 41467_2020_15637_MOESM3_ESM.zip › ProcessedSpectraOfPhaethon/Set h.txt]

      2.00074      0.83025106    0.0072912241
      2.00210      0.82478971    0.0051468648
      2.00345      0.83755077    0.0027460389
      2.00480      0.85994278    0.0088823903
      2.00616      0.90377787     0.010176461
      2.00751      0.93881738    0.0052019980
      2.00886      0.90767034     0.015796089
      2.01037      0.85121264    0.0054979265
      2.01157      0.86068959    0.0058629695
      2.01292      0.88330368    0.0036062968
      2.01428      0.88662347    0.0029068905
      2.01563      0.88056089    0.0029691861
      2.01698      0.90701404     0.010744055
      2.01834      0.94811127    0.0068845504
      2.01969      0.95925649    0.0018321150
      2.02104      0.95941186    0.0020236391
      2.02239      0.96878348    0.0028641183
      2.02374      0.97735759   0.00093154690
      2.02510      0.97554780    0.0011082290
      2.02645      0.97579161    0.0011664555
      2.02780      0.97771907   0.00069945743
      2.02915      0.97965279   0.00068560403
      2.03050      0.98091654   0.00056829643
      2.03185      0.98159964   0.00084111694
      2.03321      0.98374301   0.00083528734
      2.03456      0.98490403   0.00074485098
      2.03591      0.98725752    0.0011429136
      2.03726      0.98473797    0.0020564358
      2.03861      0.98101894   0.00079172433
      2.03996      0.98305289   0.00085408383
      2.04131      0.98450629    0.0010837623
      2.04266      0.98315931    0.0012692463
      2.04401      0.98112333    0.0013358474
      2.04536      0.98424060    0.0019911422
      2.04671      0.97879820    0.0038781670
      2.04806      0.96859099    0.0023195232
      2.04941      0.97055952    0.0018267956
      2.05076      0.96857965    0.0025305072
      2.05211      0.96472444    0.0013811517
      2.05346      0.96615647    0.0014416615
      2.05481      0.96383141    0.0014281972
      2.05601      0.96958990    0.0042718924
      2.05751      0.99683746    0.0054844687
      2.05915       1.0153187    0.0010817277
      2.05960       1.0149410    0.0015220394
      2.06155      0.97659934    0.0068997943
      2.06290      0.97159394    0.0041789432
      2.06455      0.98765003   0.00088866635
      2.06560      0.99360725    0.0025373510
      2.06695      0.99812999    0.0019969081
      2.06830      0.99061058    0.0028750505
      2.06964      0.98942451    0.0028792027
      2.07099       1.0048467    0.0037944533
      2.07234       1.0127489    0.0024625540
      2.07369       1.0036528    0.0036899913
      2.07503      0.99946788    0.0021103250
      2.07653       1.0085206    0.0013490821
      2.07773       1.0116153    0.0010842215
      2.07908       1.0083861    0.0017613363
      2.08042       1.0059284    0.0018221331
      2.08177       1.0089108    0.0023432756
      2.08312       1.0039521    0.0033115288
      2.08446       1.0014298    0.0018967642
      2.08596       1.0082987   0.00040182575
      2.08716       1.0088021   0.00039225849
      2.08850       1.0053986    0.0014737055
      2.08985      0.99785516    0.0020377540
      2.09120       1.0003443    0.0034615885
      2.09254       1.0178729    0.0043091664
      2.09389       1.0260189    0.0015482474
      2.09509       1.0236630   0.00061868407
      2.09658       1.0171925    0.0024718917
      2.09793       1.0094812   0.00046688324
      2.09927       1.0069298   0.00072711328
      2.10062       1.0049327   0.00065480375
      2.10197       1.0092623    0.0021177812
      2.10331       1.0117549    0.0018906221
      2.10473       1.0064957    0.0026991848
      2.10624       1.0156549    0.0049546583
      2.10777       1.0202973    0.0041191860
      2.10931       1.0179486    0.0035570571
      2.11085       1.0232978    0.0028374830
      2.11238       1.0198576    0.0026677850
      2.11392       1.0172840    0.0015140603
      2.11545       1.0217710   0.00055872912
      2.11699       1.0218817   0.00090640410
      2.11852       1.0164367    0.0019784177
      2.12006       1.0162402    0.0021941663
      2.12160       1.0210374    0.0014488179
      2.12313       1.0183335    0.0016535513
      2.12449       1.0161634   0.00089613516
      2.12620       1.0187727    0.0011621056
      2.12773       1.0134075    0.0021413805
      2.12918       1.0081526   0.00033294134
      2.13080       1.0071654    0.0012795663
      2.13234       1.0109382    0.0027608937
      2.13387       1.0105521    0.0028197836
      2.13540       1.0095787    0.0033982212
      2.13694       1.0213098    0.0037045784
      2.13847       1.0221275    0.0030495257
      2.14000       1.0157755    0.0012157398
      2.14153       1.0187479    0.0013694604
      2.14307       1.0260182    0.0016626466
      2.14460       1.0285938    0.0011023292
      2.14613       1.0253967    0.0011251184
      2.14766       1.0200430    0.0016318909
      2.14920       1.0150073   0.00079374620
      2.15073       1.0093017    0.0019729964
      2.15226       1.0079644    0.0014253972
      2.15379       1.0107277   0.00076430446
      2.15532       1.0076097    0.0014482820
      2.15685      0.99755145    0.0028664017
      2.15838      0.98999287    0.0014001587
      2.15991      0.99101224    0.0013288378
      2.16145      0.99382283   0.00053002730
      2.16298      0.98938121    0.0021783739
      2.16417      0.98857516    0.0028562221
      2.16604       1.0191029    0.0068739628
      2.16757       1.0188623    0.0056685050
      2.16910       1.0060816    0.0026385218
      2.17062       1.0047940    0.0026478213
      2.17215      0.99766281    0.0028724228
      2.17368      0.99615019    0.0017401734
      2.17538       1.0028764   0.00082716149
      2.17674      0.99897770    0.0018989010
      2.17827       1.0003712    0.0030239556
      2.17980       1.0045514    0.0024107377
      2.18167      0.99666043    0.0013647023
      2.18286      0.99592400   0.00098336969
      2.18438      0.99995548    0.0015002132
      2.18591       1.0001460    0.0011277654
      2.18744       1.0009544    0.0017067006
      2.18897       1.0071134    0.0012488872
      2.19049       1.0056884    0.0017855669
      2.19236      0.99886229   0.00039736103
      2.19355      0.99819789   0.00053768113
      2.19508      0.99766919   0.00058679317
      2.19626      0.99632819    0.0010515589
      2.19813      0.97467529    0.0050333204
      2.19966      0.97071888    0.0049351408
      2.20118      0.98899663    0.0047076057
      2.20271      0.99586230    0.0014534293
      2.20423      0.98935906    0.0013496115
      2.20600      0.98789286   0.00023089035
      2.20729      0.99193691    0.0014387850
      2.20881      0.99435403   0.00099020067
      2.21017      0.99330942    0.0012542704
      2.21186      0.99796035    0.0019570254
      2.21339      0.99590297    0.0021303144
      2.21491      0.98969302   0.00078000116
      2.21644      0.99181152    0.0013126563
      2.21796      0.99748874    0.0014719197
      2.21949      0.99578468    0.0016814877
      2.22118      0.98855931   0.00067758664
      2.22254      0.98443351    0.0012880875
      2.22406      0.98405381    0.0013560535
      2.22558      0.98666459   0.00057786369
      2.22711      0.99104676    0.0020456119
      2.22863      0.98822114    0.0036321157
      2.23015      0.97751117    0.0037328019
      2.23168      0.98043612    0.0035225830
      2.23320      0.98164483    0.0032265906
      2.23472      0.97790943    0.0020401650
      2.23625      0.98172412    0.0012414629
      2.23777      0.98219618   0.00082901751
      2.23929      0.97877007    0.0011486030
      2.24082      0.98318736    0.0028602978
      2.24251      0.99228681    0.0013047218
      2.24369      0.99291861    0.0010369273
      2.24538      0.97542495    0.0063649455
      2.24690      0.96648251    0.0043143841
      2.24893      0.98310402   0.00083891649
      2.24995      0.98533196   0.00093699383
      2.25096      0.98739426   0.00044073270
      2.25299      0.97407878    0.0025314129
      2.25451      0.97488921    0.0026074600
      2.25649      0.98579170   0.00031316895
      2.25705      0.98644389   0.00045986727
      2.25908      0.98113297    0.0045986726
      2.26060      0.96564866    0.0038567491
      2.26212      0.97211678    0.0047955098
      2.26381      0.98627486   0.00046369416
      2.26516      0.99232686    0.0021822519
      2.26668      0.99286599    0.0023556428
      2.26820      0.99108202    0.0019573888
      2.26972      0.99379989    0.0023698152
      2.27124      0.98573083    0.0036463071
      2.27276      0.97388467    0.0011394056
      2.27428      0.96622127    0.0023622443
      2.27580      0.97329652    0.0055634115
      2.27732      0.99235490    0.0046961122
      2.27884      0.97851346    0.0092409080
      2.28035      0.95870780    0.0035506153
      2.28187      0.96206542    0.0025379569
      2.28339      0.97061355    0.0025197472
      2.28491      0.98035292    0.0023586853
      2.28643      0.98654464    0.0018086113
      2.28795      0.97786108    0.0044378082
      2.28947      0.97427217    0.0031789584
      2.29098      0.97885324    0.0023652931
      2.29301      0.97020462   0.00083962448
      2.29402      0.97418745    0.0020217767
      2.29554      0.98540918    0.0026884183
      2.29706      0.98574825    0.0028780928
      2.29857      0.97936409    0.0016177887
      2.30026      0.98250824    0.0011073999
      2.30161      0.97790423    0.0020437942
      2.30279      0.97379521    0.0014575814
      2.30464      0.99665161    0.0052471746
      2.30616       1.0039272    0.0027489410
      2.30801      0.99603006   0.00093710233
      2.30919      0.99755416   0.00079523867
      2.31071       1.0011511    0.0011401072
      2.31223       1.0044849   0.00067187179
      2.31341       1.0055844    0.0017682246
      2.31526      0.96955631     0.011408280
      2.31678      0.96077925    0.0089851430
      2.31863       1.0055456    0.0047024199
      2.31981      0.99696391    0.0056801005
      2.32132      0.97950857    0.0037127680
      2.32284      0.98738460    0.0051486762
      2.32436      0.99618996    0.0023707720
      2.32587      0.99835512    0.0028245736
      2.32739       1.0010786    0.0020341439
      2.32890       1.0040247    0.0029263374
      2.33042      0.99900153    0.0051846301
      2.33193      0.99010607    0.0027236131
      2.33345      0.99700632    0.0024653477
      2.33496       1.0029940   0.00075211574
      2.33597       1.0033424    0.0011282884
      2.33799      0.97881091    0.0043779808
      2.33951      0.97356595    0.0031076438
      2.34102      0.98702127    0.0036579538
      2.34254      0.99444607   0.00096665244
      2.34405       1.0000779    0.0023918200
      2.34523       1.0055489    0.0012050499
      2.34708      0.99186188    0.0028117980
      2.34859      0.98240981    0.0018365989
      2.35011      0.97811438    0.0016760662
      2.35162      0.98172086    0.0025941743
      2.35313      0.99338733    0.0029703725
      2.35465      0.99411176    0.0026734744
      2.35616      0.98984784    0.0012385482
      2.35717      0.99255051    0.0012346192
      2.35919       1.0080623    0.0042156369
      2.36070       1.0021912    0.0048359667
      2.36221      0.99368379    0.0012103884
      2.36356      0.99752145   0.00094398436
      2.36524      0.99729440    0.0025473776
      2.36675      0.99401699    0.0026300643
      2.36826      0.97648855    0.0074558450
      2.36978      0.94700992    0.0086425702
      2.37129      0.96888155     0.013996739
      2.37263       1.0257181  9.3759342e-005
      2.37431       1.0049066    0.0067336431
      2.37583      0.98413800    0.0038667820
      2.37734      0.98789910    0.0035435674
      2.37885      0.99611645   0.00099104900
      2.38003      0.99639540    0.0011902397
      2.38187      0.97103461    0.0081214728
      2.38339      0.97023062    0.0079181356
      2.38507      0.99459667    0.0037193375
      2.38641       1.0082405    0.0050142176
      2.38792       1.0147022    0.0050899460
      2.38943      0.99752387    0.0067166135
      2.39094      0.99757711    0.0068386278
      2.39245       1.0138092    0.0034539093
      2.39396       1.0045326    0.0047535538
      2.39548      0.99326778    0.0026270922
      2.39699      0.99885999    0.0033016110
      2.39850       1.0001252    0.0021455900
      2.40001       1.0010141    0.0031595623
      2.40152       1.0009677    0.0036011497
      2.40303      0.99043901    0.0036574500
      2.40461      0.99495902    0.0039822143
      2.40631       1.0016778    0.0015463340
      2.40808       1.0006675    0.0011966307
      2.40983       1.0024001   0.00061039246
      2.41159      0.99390253    0.0029554922
      2.41354      0.98277162   0.00088911920
      2.41509      0.99590104    0.0049293689
      2.41685      0.99797965    0.0054298907
      2.41860      0.99561741    0.0061548224
      2.42035       1.0071875    0.0058183604
      2.42210       1.0012966    0.0053855367
      2.42405      0.98371016   0.00092574913
      2.42561      0.99147759    0.0034242249
      2.42736       1.0074388    0.0033527575
      2.42911       1.0127190    0.0010957469
      2.43086       1.0075154    0.0013014498
      2.43261      0.97776452     0.011338247
      2.43436      0.94305367     0.010601758
      2.43612      0.98918587     0.021823986
      2.43787       1.0380462    0.0080192941
      2.44020       1.0087155    0.0014700764
      2.44153       1.0091706   0.00030360167
      2.44214       1.0088399   0.00038970719
      2.44487      0.96020178    0.0091215719
      2.44662      0.97146593     0.011423396
      2.44836      0.98234543     0.010270858
      2.45011      0.97442172     0.010020960
      2.45186      0.99340248    0.0099799487
      2.45361       1.0031306    0.0061632990
      2.45536       1.0135617    0.0084134022
      2.45711       1.0229230    0.0037905053
      2.45886       1.0060972    0.0034966368
      2.46060      0.97728465    0.0078363672
      2.46235      0.96878535    0.0075545153
      2.46410      0.99411123    0.0077167126
      2.46585      0.99810966    0.0050778403
      2.46759      0.99815201    0.0051042970
      2.46895       1.0028855    0.0069626834
      2.47109      0.95044889     0.017838703
      2.47284       1.0061290     0.029228103
      2.47458       1.0347700     0.014773922
      2.47652      0.98385988   0.00092986305
      2.47807      0.96205209    0.0074624148
      2.47982      0.94014623    0.0064895498
      2.48157      0.94374157    0.0064828523
      2.48331      0.95821581    0.0054204187
      2.48506      0.94797260     0.010618405
      2.48680      0.94497275     0.015344449
      2.48855      0.98785509     0.020926958
      2.49029      0.99855104     0.016304175
      2.49204      0.93971572    0.0087313546
      2.49339      0.92690608    0.0080522055
      2.49553       1.0099778     0.019516740
      2.49727       1.0295424     0.012379040
      2.49901       1.0053536    0.0035696732
      2.50076      0.98266686     0.011950234
      2.50250      0.96500420    0.0067833926
      2.50424      0.98245359    0.0057638076
      2.50599       1.0221154     0.010914863
      2.50773       1.0085551     0.019961109
      2.50947      0.95264436     0.014840126
      2.51122      0.98105596     0.020596759
      2.51296      0.97714059     0.022671008
      2.51470      0.90289305     0.021978210
      2.51644      0.97852710     0.040021781
      2.51819       1.0736045     0.013132814
      2.51993       1.0429074     0.011853158
      2.52167      0.96669607     0.022760112
      2.52341      0.91638014    0.0095978954
      2.52515      0.93934974    0.0099924498
      2.52651      0.95754064    0.0044473948
      2.52864      0.89300468     0.015538665
      2.52999      0.85206377    0.0060430510
      2.53212      0.97317391     0.038369894
      2.53386      0.97237727     0.035782903
      2.53560      0.94678182     0.034659704
      2.53734       1.0159789     0.026187685
      2.53908      0.95776435     0.038576100
      2.54082      0.78295006     0.037737942
      2.54256      0.65437058     0.023785278
      2.54430      0.77660000     0.062525362
      2.54604      0.86416948     0.043143202
      2.54778      0.93074777     0.051120911
      2.54952      0.94827688     0.053107968
      2.60162      0.31278780      0.23935548
      2.60336      0.90639816      0.25945507
      2.60509      0.50200641      0.34276247
      2.60683      0.27691745      0.23134129
      2.60856     -0.19518472      0.48692604
      2.61030      -1.4584863      0.40965050
      2.61203     -0.57652383      0.60299950
      2.61377    0.0015571069      0.37379234
      2.61550     -0.83923899      0.22946228
      2.61723      -1.5307651      0.22808141
      2.61897      -1.7286867      0.18080819
      2.62070      -1.2173832      0.20109465
      2.62243     -0.58986477      0.19837500
      2.62417     -0.39583768      0.14791398
      2.62667      -1.0219061     0.029677638
      2.62763     -0.68046622      0.13315230
      2.62956    -0.077495778     0.077253231
      2.63110     -0.14898017     0.067062169
      2.63264     -0.33697503     0.015041167
      2.63456     -0.17057517     0.070463017
      2.63630  9.1228229e-005     0.049503082
      2.63818     0.013781141    0.0080060914
      2.63976    -0.037023059     0.017381515
      2.64168    -0.084760229    0.0096820235
      2.64322    -0.056039849     0.013070817
      2.64496    -0.017043688    0.0067144446
      2.64669    -0.042227457     0.014740499
      2.64842    -0.070432418    0.0069008791
      2.65015    -0.084725455    0.0084954891
      2.65188     -0.33366182      0.14018425
      2.65419      -1.1782939     0.019134368
      2.65534     -0.58090202      0.19415646
      2.65707      0.15100668      0.11744984
      2.65842      0.34375502     0.088922761
      2.66053     -0.39951510      0.22756222
      2.66227      -1.0476149      0.12623771
      2.66380     -0.78055749      0.26114528
      2.66575     -0.11074636      0.14478164
      2.66746      0.37535614      0.16188220
      2.66899      0.85223794     0.055883818
      2.67092      0.25262746      0.17076957
      2.67275    -0.029965845     0.036164765
      2.67438     0.097953531     0.060848666
      2.67611      0.15023790     0.048688652
      2.67784    0.0082312581     0.054182565
      2.67918    -0.088412124     0.041810351
      2.68129      0.11842581     0.087073729
      2.68302      0.14926811      0.15957393
      2.68475      0.60867796      0.31056665
      2.68648      0.58189646      0.41708239
      2.68821      -1.3225407      0.59305080
      2.68994      -3.0580198      0.21868697
      2.69148      -3.3282675      0.16658931
      2.69340      -1.8467174      0.40308992
      2.69513     -0.43061120      0.20445086
      2.69685      0.22509489      0.17356895
      2.69839      0.36859626      0.17640533
      2.70031     -0.85919934      0.35603548
      2.70204      -1.1154876      0.30215638
      2.70379     -0.59029491     0.069763327
      2.70549     -0.45821790     0.068848698
      2.70722     0.051023441      0.17549963
      2.70895     0.071331285      0.20373778
      2.71087     -0.57345072     0.096970760
      2.71241     -0.47470453     0.087212134
      2.71405     -0.23031433     0.011446932
      2.71586     -0.18251716     0.057721825
      2.71759   -0.0015659260     0.035013885
      2.71931    -0.011015566     0.034728333
      2.72104     -0.16268266     0.029640007
      2.72238     -0.22858298    0.0095232062
      2.72450     -0.13244631     0.021781061
      2.72622     -0.13077508     0.020176882
      2.72795     -0.20108093     0.013830651
      2.72948     -0.22429606    0.0059531632
      2.73140     -0.28322325     0.017595247
      2.73255     -0.33241326    0.0056498102
      2.73486     -0.15117044     0.042248405
      2.73658   -0.0068212281     0.024610743
      2.73831    -0.018078109     0.026613175
      2.74003     -0.12157024     0.023258248
      2.74176     -0.20126342     0.013775990
      2.74349     -0.26564895     0.021570772
      2.74521     -0.20773827     0.040828813
      2.74675    -0.027647326     0.053509606
      2.74866     -0.49365094      0.29626037
      2.75039      -1.2569589      0.22846346
      2.75211     -0.74016672      0.39267878
      2.75384      -1.7518605      0.75880648
      2.75518      -3.2822266      0.33492559
      2.75729      -1.0419368      0.57580674
      2.75921     -0.83880353     0.080321140
      2.76074     -0.84977684     0.088770960
      2.76247      -1.0467416      0.13700344
      2.76400      -1.0880542      0.18257495
      2.76592     -0.18516521      0.20760296
      2.76764     -0.11038244      0.15540898
      2.76937    -0.045513130      0.17407665
      2.77109     -0.33874898      0.29171911
      2.77282      -1.3420804      0.15750039
      2.77454     -0.75650758      0.42060057
      2.77626     -0.85546150      0.43774451
      2.77818      -2.1000112      0.20063989
      2.77971      -1.2544985      0.35697818
      2.78158     -0.50729457     0.066739428
      2.78316     -0.42166328      0.12686596
      2.78489      -1.3889223      0.48187711
      2.78661      -2.9589578      0.31818539
      2.78833      -3.0597511      0.24513857
      2.78972      -3.6162875      0.52470406
      2.79178      -12.773688       3.3221488
      2.79351      -23.933469       2.2902217
      2.79523      -15.466427       5.6543133
      2.79695       7.9166203       5.1963915
      2.79868       13.482237       4.1988369
      2.85063      0.97396653      0.12096996
      2.85268      0.42179179      0.12822642
      2.85472      0.53411483      0.19011716
      2.85676      0.95075626      0.11331614
      2.85881      0.88486128     0.073367643
      2.86085      0.88180907     0.054210056
      2.86289      0.98001163     0.019288528
      2.86493      0.90430547     0.016450809
      2.86698      0.89598366     0.016018369
      2.86902      0.91515730     0.018203790
      2.87106       1.0716912     0.070678597
      2.87310       1.1970973     0.059350495
      2.87514       1.0343026     0.079039760
      2.87718      0.90839132     0.024488856
      2.87922      0.95399364     0.012362010
      2.88126      0.88522084     0.021052417
      2.88330      0.87691619     0.023579518
      2.88534      0.88243538     0.026384452
      2.88738      0.83692771     0.024802981
      2.88942      0.90159254     0.034959096
      2.89146       1.0045815     0.010580965
      2.89350       1.0408365     0.011894234
      2.89554       1.0435148     0.010811409
      2.89757      0.89582533     0.046062242
      2.89961      0.85177900     0.048733363
      2.90165      0.94953587     0.046760910
      2.90369      0.94706567     0.039853140
      2.90572      0.94270632     0.026577840
      2.90776       1.0219563     0.011861322
      2.90980       1.0192468     0.014738649
      2.91183      0.94731503     0.028108794
      2.91364      0.89721710     0.014009240
      2.91591       1.0078631     0.031544853
      2.91749       1.0804993     0.015690849
      2.91998      0.85046054     0.068050788
      2.92201      0.80092915     0.054918229
      2.92405       1.0354359     0.064431805
      2.92608       1.1145995     0.023179414
      2.92812       1.0580169    0.0069691255
      2.93015       1.0570822    0.0067244582
      2.93218       1.0262753     0.012684363
      2.93422      0.98055024    0.0070244884
      2.93625      0.94235931     0.010796803
      2.93828      0.99117951     0.027733502
      2.94032       1.0228264     0.022402233
      2.94235      0.97369152     0.020900361
      2.94438      0.92317931     0.020237794
      2.94642      0.97452501     0.035740487
      2.94845       1.0675011     0.034426517
      2.95048      0.99047406     0.046451247
      2.95229      0.86630115     0.015203428
      2.95454       1.0205319     0.046055036
      2.95657       1.0891172     0.022845516
      2.95883       1.0113736    0.0089171513
      2.96064      0.99449227    0.0061223194
      2.96267      0.99227942    0.0053626007
      2.96425      0.98507632    0.0091339460
      2.96673      0.87859609     0.018753272
      2.96876      0.82242508     0.011047593
      2.97056      0.85236587     0.020305148
      2.97282      0.97741510     0.030240322
      2.97485       1.0978799     0.023006757
      2.97688       1.0759261     0.031982841
      2.97890       1.0094840     0.015876391
      2.98093       1.0167401     0.010488991
      2.98296       1.0153707    0.0056044679
      2.98499       1.0140939    0.0045787471
      2.98702       1.0205816    0.0024979211
      2.98905       1.0301874    0.0063406065
      2.99107       1.0032867     0.011493428
      2.99310      0.95756631    0.0043331487
      2.99490      0.93410414    0.0045862224
      2.99716       1.0047926     0.032641006
      2.99918       1.0692093     0.017362827
      3.00121       1.0242722     0.019421004
      3.00324      0.89795923     0.027558232
      3.00526      0.86128574     0.024667828
      3.00729      0.96362787     0.030184003
      3.00931       1.0447072    0.0094220484
      3.01134       1.0007811     0.019363091
      3.01337      0.98158316     0.018728460
      3.01539      0.95660446     0.025308899
      3.01742      0.89376664     0.016996719
      3.01944      0.86645880     0.012157589
      3.02147       1.0048202     0.069013252
      3.02349       1.1662348     0.053277500
      3.02552       1.1060063     0.052003908
      3.02754       1.0176885     0.014250272
      3.02956      0.99919880     0.017393123
      3.03159       1.0023891     0.020807686
      3.03339       1.0250306     0.024122365
      3.03563      0.94429413     0.038091678
      3.03766       1.0354409     0.056529227
      3.03968       1.1592332     0.011015894
      3.04126       1.1509444     0.010441283
      3.04373      0.99900261     0.033307337
      3.04575      0.93066972    0.0088288770
      3.04732      0.93659467    0.0055799756
      3.04980      0.84203641     0.022576229
      3.05137      0.77359921    0.0070386475
      3.05384      0.98785477     0.047912619
      3.05586       1.0998519     0.010639772
      3.05766       1.0934788     0.010549839
      3.05991      0.95424023     0.033727596
      3.06193      0.92189739     0.032257804
      3.06395       1.0071263     0.024049463
      3.06597       1.0012841     0.015643650
      3.06799      0.96098955    0.0075729483
      3.07001      0.94608247    0.0097806300
      3.07203       1.0217221     0.037535692
      3.07405       1.1150971     0.021457431
      3.07607       1.0847402     0.018426582
      3.07809      0.96511434     0.033045257
      3.08011      0.96412668     0.045664754
      3.08213       1.1192579     0.057533540
      3.08415       1.1170069     0.042593275
      3.08634       1.0208551    0.0085714532
      3.08819       1.0645340     0.017015726
      3.09021       1.0435061     0.032818641
      3.09223      0.93004484     0.038108260
      3.09425      0.94800321     0.043525448
      3.09627       1.0202616     0.015926331
      3.09829       1.0144917     0.018536413
      3.10030      0.99359850     0.020637899
      3.10232      0.87854583     0.039432691
      3.10434      0.85994871     0.045867518
      3.10636       1.0599926     0.068654800
      3.10838      0.98787415     0.076083473
      3.11040      0.83381763     0.043602560
      3.11241      0.87745437     0.038608501
      3.11443      0.92009387     0.043091858
      3.11645       1.0503161     0.053578743
      3.11847       1.1241931     0.018470972
      3.12003       1.0602737    0.0033661388
      3.12250      0.90264079     0.036146140
      3.12452      0.76438353     0.020752004
      3.12653      0.84981220     0.064477087
      3.12855       1.1010444     0.061828802
      3.13057       1.1278102     0.044166327
      3.13281      0.99966586   0.00094168181
      3.13482      0.98892565    0.0045469261
      3.13662      0.90865968     0.027959483
      3.13863      0.90203731     0.037325274
      3.14065      0.98776952     0.023824122
      3.14266      0.92876392     0.037830745
      3.14468      0.85803309     0.038547846
      3.14670       1.0020721     0.066966497
      3.14871       1.0949012     0.021427646
      3.15073       1.0421569     0.016110342
      3.15274      0.95958943     0.032832160
      3.15476      0.93769956     0.034652305
      3.15700       1.0618306     0.019855614
      3.15879       1.0684913    0.0093360068
      3.16083       1.0516440    0.0031358036
      3.16282      0.99837274     0.020341950
      3.16483      0.93595125     0.019462462
      3.16685       1.0019565     0.039552602
      3.16886       1.0664590     0.016831396
      3.17088       1.0011083     0.020628778
      3.17289      0.93729737    0.0074596080
      3.17490      0.97185473     0.023124944
      3.17692       1.0135993     0.011709330
      3.17893      0.99315210    0.0097532036
      3.18095      0.95670081     0.012668673
      3.18296      0.92401880     0.015255984
      3.18497      0.96975785     0.027999665
      3.18699       1.0019721     0.020984808
      3.18900      0.77188463     0.067595380
      3.19101      0.70257147     0.074302682
      3.19303      0.96475922     0.090727788
      3.19504      0.92613513     0.096623148
      3.19705      0.67993920     0.043060159
      3.19907      0.68803628     0.035967615
      3.20086      0.75126446     0.035625489
      3.20309      0.91952446     0.064780688
      3.20511      0.91665796     0.048428423
      3.20689      0.79493982     0.024390505
      3.20913      0.71648517     0.059520027
      3.21114      0.96106621      0.13312997
      3.21316       1.0977413     0.074739592
      3.21517      0.94147636     0.046346326
      3.21718      0.92631409     0.033605517
      3.21919      0.79352587     0.059598157
      3.22121      0.70848905     0.039839047
      3.22366      0.83217248    0.0066474100
      3.22523      0.88391064     0.027441318
      3.22724      0.64836604      0.12699735
      3.22925      0.65363903      0.16273050
      3.23127       1.1632291      0.17864535
      3.23328       1.2488328     0.098802571
      3.23529      0.91559168     0.034464213
      3.23730      0.74926077     0.045885567
      3.23931      0.76422723     0.059093833
      3.24132      0.82594168     0.040415379
      3.24334      0.72210049     0.038175105
      3.24535      0.69369863     0.027801941
      3.24736      0.60348519     0.050860424
      3.24937      0.71999015     0.095781227
      3.25183       1.1002651     0.033325897
      3.25339       1.0815852     0.019797062
      3.25496       1.0139686     0.016835031
      3.25741      0.69733641     0.071401887
      3.25942      0.53136564     0.043975619
      3.26144      0.80088185     0.099090229
      3.26345       1.0730686     0.044045522
      3.26546      0.91565508     0.069038765
      3.26747      0.55703756     0.079280859
      3.26948      0.62332901      0.12222838
      3.27149       1.1454388      0.16132220
      3.27350       1.2461187     0.089446415
      3.27529      0.94173899     0.030707651
      3.27752      0.65029122     0.062265261
      3.27953      0.76668831      0.12964046
      3.28154       1.0946181     0.081369713
      3.28355       1.0477370     0.060079393
      3.28556      0.94882909     0.017826393
      3.28757      0.91072716     0.031127017
      3.28958      0.84758868     0.026161726
      3.29160      0.81343218     0.033674848
      3.29361      0.77566448     0.042278765
      3.29562      0.83772925     0.054115727
      3.29763      0.91277785     0.031198198
      3.29964       1.0224522     0.070149846
      3.30165       1.0783328     0.043005242
      3.30366      0.96907716     0.031882515
      3.30567      0.87941684     0.045818722
      3.30768      0.78457916     0.052317839
      3.30969      0.62211890     0.064561277
      3.32242      0.68045124     0.041298887
      3.32376      0.67473245     0.030185471
      3.32577      0.67422328     0.027530230
      3.32778      0.85896462      0.10317928
      3.32979       1.0592994     0.060085196
      3.33180      0.90569920     0.069175258
      3.33381      0.89450367     0.054016354
      3.33537       1.0100704     0.026977944
      3.33783      0.80157243     0.040008068
      3.33984      0.82238152     0.048065058
      3.34185      0.82779669     0.047893610
      3.34386      0.68654437     0.055065438
      3.34587      0.93300698      0.12121871
      3.34788       1.1248663     0.063259618
      3.35011      0.91319678     0.028534094
      3.35190      0.86189148     0.021944534
      3.35391      0.59277866     0.088107630
      3.35591      0.62232476      0.14182854
      3.35792       1.0838925      0.12681174
      3.35993       1.0886743     0.099590918
      3.36194      0.91755878     0.037113137
      3.36373      0.97715566     0.029536298
      3.36607      0.75931362     0.083716885
      3.36840      0.91062149      0.14389061
      3.37088       1.1877391     0.054222495
      3.37363       1.0419311     0.024793478
      3.37583      0.85484251     0.063862870
      3.37831      0.87074480      0.11819609
      3.38078       1.3547955      0.17320029
      3.38326       1.4224796      0.13780710
      3.38573       1.0962900     0.035897328
      3.38821      0.91354417     0.077641663
      3.39068       1.0967595      0.15498292
      3.39315       1.5244767      0.11526531
      3.39562       1.4245547     0.098180061
      3.39755       1.1690169     0.014554320
      3.40057      0.87796998     0.080807157
      3.40304       1.1072114      0.17874676
      3.40551       1.4589888     0.083769188
      3.40825       1.3075215     0.046948491
      3.41044       1.1053907     0.063191562
      3.41291      0.87075732     0.091523150
      3.42114       1.0320072     0.033163573
      3.42251       1.0228407     0.030268448
      3.42525      0.78249338     0.077820889
      3.42771       1.1066846      0.20514481
      3.43018       1.4948135      0.10431843
      3.43346       1.0912525     0.015774850
      3.43511      0.99644211     0.032790894
      3.43757      0.87306302     0.043877202
      3.44003       1.1257976      0.11855454
      3.44250       1.3201392     0.064195809
      3.44496       1.1108942     0.055538636
      3.44742      0.99926943     0.018342453
      3.44988      0.89197459     0.036362869
      3.45152      0.79014499     0.025791153
      3.45480       1.1414401     0.063032366
      3.45726       1.1655212     0.029237351
      3.45972      0.96491877     0.040278568
      3.46218      0.70749519     0.056123960
      3.46464      0.73992565     0.081628668
      3.46709      0.99788448     0.068189193
      3.46955      0.99256444     0.039317375
      3.47201      0.87722502     0.012026581
      3.47447      0.81031805     0.021855749
      3.47665      0.72028009     0.013024320
      3.47938      0.93590064     0.057113470
      3.48183       1.0114610     0.020213303
      3.48429      0.92739117     0.012089853
      3.48674      0.90363625     0.011686687
      3.48919      0.93165664     0.015390500
      3.49165       1.0225530     0.037010066
      3.49410       1.0411290     0.025564281
      3.49655      0.95244976     0.026209117
      3.49901      0.93724570     0.027451077
      3.50146      0.94332832     0.019596341
      3.50391      0.99512360     0.042287378
      3.50636       1.0237819     0.028780545
      3.50881      0.92850435     0.028031109
      3.51126      0.99709123     0.055823098
      3.51425       1.1430548     0.012182336
      3.51616       1.0507456     0.029492799
      3.51861      0.88820758     0.026806051
      3.52106      0.82401465     0.016926559
      3.52350      0.86382396     0.017209176
      3.52541      0.88668736    0.0082278609
      3.52840      0.97773042     0.031514300
      3.53084      0.88461991     0.051790681
      3.53329      0.78531402     0.040817714
      3.53574      0.88396334     0.046906524
      3.53818      0.91369163     0.019595894
      3.54063      0.92189571     0.035734939
      3.54307      0.97088460     0.010442048
      3.54552      0.97408158     0.019644305
      3.54796       1.0103477     0.012400789
      3.55040      0.93872083     0.028065806
      3.55285      0.85393096     0.022102010
      3.55574      0.86135414    0.0056091176
      3.55705      0.82984214    0.0033826394
      3.56017       1.0024752     0.041668373
      3.56262      0.87582839     0.061832182
      3.56506      0.69710332     0.041124187
      3.56750      0.81765277     0.060564198
      3.56994      0.87368132     0.028748338
      3.57238      0.77022305     0.016863734
      3.57482      0.75285791     0.017266963
      3.57699      0.75954345     0.010915054
      3.57970      0.86879088     0.048655357
      3.58268       1.0151180     0.012629001
      3.58451      0.99928061     0.012482239
      3.58701      0.91834397     0.022777652
      3.58945      0.83935367     0.029610922
      3.59189      0.88695177     0.051028619
      3.59433      0.94963433     0.017567822
      3.59676      0.85898323     0.014716709
      3.59920      0.84902363     0.026947008
      3.60164      0.84305627     0.019961427
      3.60407      0.76666291     0.016855825
      3.60651      0.84172807     0.059544708
      3.60948       1.0425665     0.016464524
      3.61138      0.94968013     0.029235311
      3.61381      0.95788626     0.058743608
      3.61625       1.0411008     0.040136845
      3.61868      0.88675787     0.056623052
      3.62111      0.85719223     0.053417379
      3.62355      0.93311353     0.024468381
      3.62598      0.92142146     0.032402016
      3.62895       1.0086361     0.014895426
      3.63085      0.97415087    0.0092113135
      3.63328      0.90614404     0.010638050
      3.63571      0.92789077     0.027031391
      3.63814      0.95393451     0.011466193
      3.64057      0.98167665     0.028736600
      3.64300      0.89000670     0.049441851
      3.64543      0.83990536     0.068299537
      3.64894       1.1837158    0.0095151061
      3.65029       1.0524626     0.037404364
      3.65272      0.91422114     0.020190149
      3.65515      0.96526108     0.037734307
      3.65758       1.0068629    0.0097812678
      3.66001      0.91673578     0.013824592
      3.66244      0.86051177     0.017761782
      3.66487      0.74769526     0.029647789
      3.66730      0.74783919     0.055778772
      3.66972      0.66607597     0.060007891
      3.67215      0.50315795     0.033063051
      3.67458      0.70472270     0.095041358
      3.67701       1.1485679      0.11938370
      3.67943       1.2574571     0.050809273
      3.68186       1.0730451     0.028690103
      3.68429      0.99967646     0.025514149
      3.68671      0.96361041     0.033208092
      3.68914      0.93164774     0.038491462
      3.69156      0.78395448     0.064627610
      3.69399      0.76504916     0.066833188
      3.69641      0.91858142    0.0084375118
      3.69884       1.0919970     0.069725060
      3.70126       1.0721686     0.073812204
      3.70369      0.83709967     0.055335233
      3.70611      0.90018199     0.076003744
      3.70853       1.1276916     0.043272234
      3.71096       1.0731752     0.047890869
      3.71338      0.96902643     0.063784418
      3.71581       1.0274236     0.070291442
      3.71823      0.98410994     0.036794035
      3.72065      0.85208005     0.016023217
      3.72307      0.90612499     0.030015490
      3.72550      0.91373864     0.021966793
      3.72792      0.82293893     0.021805298
      3.73034      0.79163938     0.028919399
      3.73276      0.85501888     0.039862645
      3.73518      0.93602164     0.038058194
      3.73760       1.0202312     0.041118511
      3.74003       1.1318891     0.048692988
      3.74245       1.3257213     0.055077811
      3.74487       1.4792664     0.032480150
      3.74729       1.3377688     0.054224407
      3.74971       1.0862586     0.033203945
      3.75216      0.92394119     0.013705639
      3.75455      0.86645681     0.013265352
      3.75697      0.76648608     0.025602295
      3.75939      0.82176846     0.077957382
      3.76181      0.88949386     0.059662644
      3.76423      0.87806784     0.049369396
      3.76665      0.82153866     0.039272535
      3.76906      0.81161061     0.031942659
      3.77148      0.88991319     0.046200968
      3.77390      0.97994024     0.025151803
      3.77632      0.80278377     0.060252750
      3.77874      0.52723230     0.033704314
      3.78116      0.43325740     0.025351633
      3.78357      0.50271916     0.052941115
      3.78599      0.50950712     0.028881385
      3.78841      0.62124154     0.094300847
      3.79136      0.86406738     0.030034116
      3.79324      0.76599516     0.021674737
      3.79566      0.61939338     0.015074844
      3.79808      0.61691519     0.044965512
      3.80050      0.74907064     0.049039771
      3.80291      0.94925691     0.071892365
      3.80533      0.92372658     0.072592691
      3.80828      0.56187232     0.018275354
      3.81016      0.57009760     0.031660745
      3.81258      0.66068376     0.054385837
      3.81499      0.81920853     0.080695541
      3.81741      0.92832032     0.042064269
      3.81983      0.92254600     0.024186339
      3.82224      0.94234643     0.033993439
      3.82466      0.98315801     0.024941260
      3.82707      0.88761575     0.031605000
      3.82949      0.81476790     0.029251385
      3.83190      0.85147325     0.022164325
      3.83432      0.88829017     0.027295897
      3.83673      0.79513002     0.039891793
      3.83915      0.87010256     0.088520939
      3.84183       1.0702435     0.035029000
      3.84398      0.83750243     0.060611713
      3.84639      0.60768785     0.030954996
      3.84881      0.61881099     0.040702843
      3.85136      0.67578321     0.025803464
      3.85310      0.64349160     0.019911040
      3.85605      0.49444492     0.045519523
      3.85846      0.64720762     0.078769965
      3.86088      0.78791942     0.027890152
      3.86329      0.69497813     0.031325762
      3.86571      0.78961926     0.085609934
      3.86812       1.0224462     0.059306550
      3.87000       1.0315202     0.042716756
      3.87295      0.57549697     0.078128957
      3.87536      0.37753290     0.080474853
      3.87778     -0.11926515      0.16039290
      3.87965     -0.51110395     0.075968026
      3.88260      0.40437287      0.21408637
      3.88528       1.0680853     0.055954108
      3.88716       1.1072145     0.033678994
      3.88984      0.77017411     0.089639036
      3.89226      0.80282780      0.11428626
      3.89467      0.94630724     0.051849684
      3.89708       1.1419074      0.14394610
      3.89950       1.3207035      0.12660764
      3.90191      0.80939985      0.16351182
      3.90432      0.40571333     0.044155228
      3.90673      0.33872150     0.037906138
      3.90888      0.30758522     0.061214199
      3.91156      0.58744168     0.096546609
      3.91397      0.43816993      0.12106308
      3.91639      0.42393335      0.13227977
      3.91880      0.72679915     0.074186599
      3.92121      0.85666032     0.078096429
      3.92362      0.66621348      0.11667362
      3.92604      0.43941032     0.098355462
      3.92845      0.54219134     0.098194098
      3.93086      0.36766346      0.10014901
      3.93341      0.25562316     0.070944567
      3.93569      0.26849523     0.038030129
      3.93810      0.57678316      0.16965976
      3.94105       1.2437123     0.079524506
      3.94286       1.2564829     0.065829902
      3.94534       1.0213368     0.056752719
      3.94775      0.92899883     0.028019630
      3.95016      0.80244130     0.025888613
      3.95258      0.55230123     0.071326619
      3.95499      0.47333105     0.077061251
      3.95740      0.60444465     0.061184985
      3.95981      0.56044002     0.041441756
      3.96223      0.50278295     0.039410879
      3.96491      0.50664434     0.026043348
      3.96705      0.85922350      0.19253449
      3.97000       1.7108286    0.0080746563
      3.97166       1.6365474    0.0078715114
      3.97429       1.4431827     0.093041797
      3.97670       1.3686660      0.10484080
      3.97912      0.98876107      0.12697821
      3.98153      0.89843250      0.11581702
      3.98394      0.93090805     0.056596261
      3.98636      0.99285452      0.12498567
      3.98877       1.0685888     0.057443226
      3.99065      0.90523444     0.034399026
      3.99359       1.1779970      0.12280305
      3.99601       1.1699202     0.090168422
      3.99842       1.3970754      0.13070945
      4.00083       1.3579249      0.13253617
      4.00298      0.95817592     0.044765112
      4.00566      0.33511715      0.16208949
      4.00807      0.18441397      0.13284104
      4.01049      0.34296391     0.081499832
      4.01290      0.18008991     0.083221940
      4.01531      0.34498585      0.13824592
      4.01773      0.80233295      0.10651571
      4.01987      0.90059417     0.097044109
      4.02256      0.29240313      0.15535030
      4.02497     0.093977324      0.10443260
      4.02738      0.51963673      0.16226042
      4.02980      0.69540131      0.13106025
      4.03221      0.30735394      0.13616408
      4.03463   -0.0010254641      0.10722816
      4.03704      0.67867288      0.24531207
      4.03945       1.2156045      0.10046473
      4.04187       1.2294757     0.046114289
      4.04321       1.2721991     0.044575678
      4.04670       3.1119998      0.36532212
      4.04911       4.0359361     0.078115562
      4.05126       4.0266079     0.061440750
      4.05394       4.1797250      0.11092878
      4.05636       3.2404593      0.40031031
      4.05904       1.9174484      0.17434454
      4.06119       2.3630752      0.20397695
      4.06360       2.5349293      0.10578031
      4.06602       2.6743689      0.21233557
      4.06843       2.8799212      0.20385960
      4.07085       2.6433164      0.17362635
      4.07327       3.1061383      0.31119491
      4.07595       3.9511097      0.13530110
      4.07810       3.4313168      0.21879092
      4.07971       2.9225357      0.10332662
      4.08293       5.3602400      0.68032290
      4.08562       7.6934183      0.27659389
      4.08723       8.1932698      0.20346415
      4.09018       10.959332      0.72588228
      4.09260       10.697701      0.80717227
      4.09501       9.6427687      0.45355410
      4.09770       11.031782      0.16556050
      4.09985       10.683717      0.16866222
