# Supplementary material for: Near-infrared observations of active asteroid (3200) Phaethon reveal no evidence for hydration
Source: Nat Commun. 2020 Apr 28;11:2050. doi: 10.1038/s41467-020-15637-7 (PMC7188859; doi:10.1038/s41467-020-15637-7)
Supplement: Supplementary file 3 — Supplementary Data 1 [file 41467_2020_15637_MOESM3_ESM.zip › ProcessedSpectraOfPhaethon/Set i.txt]

      2.02660      0.95950457   0.00096607005
      2.02885      0.97847197    0.0037530624
      2.03065      0.98239195    0.0023440424
      2.03245      0.97282437    0.0011535286
      2.03426      0.97196684   0.00093806517
      2.03606      0.97406571    0.0010613227
      2.03786      0.96940836    0.0018923535
      2.03966      0.96455429   0.00091306609
      2.04131      0.96643345    0.0010002133
      2.04326      0.97654769    0.0025405918
      2.04506      0.98441473    0.0011374731
      2.04656      0.98558769    0.0011532627
      2.04896      0.97643126    0.0015221231
      2.05001      0.97205366    0.0013068887
      2.05226      0.96349569    0.0018012108
      2.05361      0.96164357    0.0019050267
      2.05586      0.94149479    0.0046777304
      2.05766      0.94737095    0.0051651165
      2.05945      0.97287640    0.0037148010
      2.06170      0.98225175   0.00043348669
      2.06203      0.98180782   0.00014640399
      2.06515      0.94166992    0.0028478522
      2.06665      0.94925886    0.0039567521
      2.06844      0.95099763    0.0035388135
      2.07024      0.95308332    0.0045377876
      2.07204      0.97528874    0.0049505405
      2.07384      0.97988838    0.0037074973
      2.07563      0.97852509    0.0039112850
      2.07803      0.99638902   0.00076236816
      2.07923      0.99853001   0.00076801162
      2.08102      0.99804020   0.00092762474
      2.08282      0.99081011    0.0021224368
      2.08461      0.98536673   0.00096073331
      2.08657      0.98663780   0.00036314734
      2.08806      0.98549834   0.00061657350
      2.09000      0.98924685    0.0013514602
      2.09180      0.99551718    0.0010857941
      2.09389       1.0013299   0.00066396258
      2.09539       1.0022328   0.00045650237
      2.09718       1.0050417    0.0010635350
      2.09897       1.0038545    0.0015201029
      2.10077       1.0040283    0.0016201279
      2.10256       1.0047169    0.0014019205
      2.10443       1.0065231    0.0013916518
      2.10641       1.0136828    0.0024921640
      2.10846       1.0143211    0.0021241257
      2.11050       1.0078879   0.00089442207
      2.11255       1.0121967    0.0019022132
      2.11460       1.0153962    0.0010389081
      2.11648       1.0138193   0.00089795542
      2.11870       1.0127300    0.0013426351
      2.12074       1.0125695    0.0013641990
      2.12279       1.0108127    0.0015651528
      2.12484       1.0069896    0.0010634532
      2.12739       1.0105799   0.00071119627
      2.12893       1.0178498    0.0024337866
      2.13097       1.0169561    0.0028924031
      2.13336       1.0052573    0.0016513144
      2.13506       1.0062747    0.0017186194
      2.13745       1.0105100    0.0011679931
      2.13915       1.0100860   0.00092918687
      2.14119       1.0062546    0.0010375340
      2.14324       1.0081675    0.0018252570
      2.14528       1.0107625    0.0016990592
      2.14732       1.0072261    0.0017832047
      2.14937       1.0043344    0.0011465968
      2.15141       1.0079604    0.0015882584
      2.15373       1.0092349   0.00072220926
      2.15549       1.0060852    0.0012757963
      2.15787       1.0001282    0.0010785026
      2.15957       1.0008637   0.00099463521
      2.16162      0.99516310    0.0026696728
      2.16366      0.98798117    0.0036037915
      2.16570       1.0077150    0.0076652308
      2.16774       1.0174731    0.0045778241
      2.16978       1.0132725    0.0033834536
      2.17181       1.0173562    0.0024488195
      2.17368       1.0151563   0.00093384484
      2.17589       1.0045518    0.0029762541
      2.17793      0.99819852    0.0012634051
      2.17997       1.0029305    0.0010101057
      2.18201      0.99994400    0.0018614573
      2.18404      0.99371767    0.0011401927
      2.18608      0.98975492    0.0010850622
      2.18812      0.99082888    0.0014401819
      2.19066      0.99653323   0.00063902479
      2.19219      0.99662872   0.00047757147
      2.19423      0.99213213    0.0015647724
      2.19626      0.99335170    0.0020231970
      2.19830      0.99453632    0.0016136419
      2.20033      0.98911530   0.00076990100
      2.20237      0.98512749   0.00092978400
      2.20440      0.98126941    0.0013124505
      2.20644      0.99025825    0.0038408966
      2.20847       1.0038793    0.0024311774
      2.21051       1.0018435    0.0022516771
      2.21254      0.99118170    0.0013500861
      2.21457      0.99093410    0.0013812562
      2.21678      0.99462788   0.00062074885
      2.21796      0.99491315   0.00067268954
      2.22067      0.98739059    0.0017609619
      2.22237      0.98323539    0.0020363815
      2.22474      0.97787298    0.0036583782
      2.22677      0.98522465    0.0039365784
      2.22880      0.99448012    0.0013126100
      2.23083      0.98996425    0.0017980251
      2.23286      0.98621520    0.0014887528
      2.23489      0.98220660   0.00086950886
      2.23659      0.98161402    0.0010425069
      2.23895      0.98641471    0.0018120112
      2.24098      0.99013303    0.0017600787
      2.24301      0.98815265    0.0016829957
      2.24504      0.98261215    0.0017160716
      2.24707      0.98054967    0.0024264825
      2.24910      0.98843886    0.0036156881
      2.25113      0.99913931    0.0012269514
      2.25316      0.99691886    0.0013198688
      2.25519      0.98690971    0.0029589801
      2.25722      0.98491781    0.0026050833
      2.25924      0.98750049    0.0025164679
      2.26127      0.98211772    0.0028654739
      2.26330      0.98111655    0.0023637292
      2.26516      0.98537474    0.0011818646
      2.26735      0.97229879    0.0029606078
      2.26938      0.97380524    0.0035989905
      2.27141      0.97764847    0.0024514122
      2.27343      0.97490596    0.0013888341
      2.27546      0.97609006    0.0014280360
      2.27748      0.98168908    0.0027808580
      2.27951      0.99390544    0.0017651129
      2.28154      0.99230077    0.0022942080
      2.28356      0.99115243    0.0021020016
      2.28559      0.99019671    0.0013004396
      2.28761      0.99141474    0.0012492432
      2.28963      0.98969394    0.0015827539
      2.29166      0.98964585    0.0015299095
      2.29357      0.99163212    0.0010684384
      2.29571      0.99527179    0.0026442892
      2.29773      0.99945708    0.0018405599
      2.29992      0.99712236   0.00074679124
      2.30178      0.99659207    0.0014349023
      2.30380       1.0029972    0.0012528052
      2.30599       1.0067012   0.00073201996
      2.30785      0.99589797    0.0029823475
      2.30987      0.99220113    0.0021711877
      2.31172      0.99752658    0.0010590407
      2.31391       1.0085417    0.0032759244
      2.31593      0.99405542    0.0073897623
      2.31796      0.97621953    0.0037494678
      2.32048      0.98730084    0.0014247071
      2.32149      0.98929094    0.0019700580
      2.32402       1.0109719    0.0042530770
      2.32594       1.0193508   0.00074245635
      2.32806       1.0126753    0.0020208904
      2.32966       1.0053665   0.00061349410
      2.33210       1.0085864    0.0036557078
      2.33412       1.0022775    0.0016582379
      2.33614       1.0027578    0.0014519392
      2.33816      0.99887904    0.0010055664
      2.34018      0.99474311    0.0017829145
      2.34220      0.99951861    0.0031010533
      2.34422       1.0007081    0.0026122604
      2.34657      0.98885648   0.00068950963
      2.34825      0.99235458    0.0018299190
      2.35027      0.98943504    0.0025572565
      2.35229      0.98458536    0.0011662019
      2.35431      0.99317813    0.0020858848
      2.35650      0.99910233    0.0010483671
      2.35835      0.99913836   0.00092224705
      2.36036       1.0029156    0.0015892195
      2.36238       1.0053131    0.0011820568
      2.36457       1.0055106   0.00038155007
      2.36582       1.0056000   0.00059706660
      2.36843      0.99399760    0.0029326888
      2.37045      0.97267567    0.0050222296
      2.37247      0.97342445    0.0053707774
      2.37448      0.98178936    0.0028571313
      2.37650      0.98692981    0.0035260177
      2.37902       1.0078012    0.0017054471
      2.38003       1.0115263   0.00065937418
      2.38255       1.0014181    0.0020285460
      2.38456      0.99660880    0.0017017624
      2.38658      0.99785388    0.0015872810
      2.38842       1.0002208    0.0010317269
      2.39061      0.98815340    0.0025808325
      2.39262      0.98941477    0.0030954548
      2.39497       1.0045159    0.0011788466
      2.39665       1.0018587    0.0017340000
      2.39867      0.99882198    0.0017449025
      2.40082       1.0016394    0.0014176855
      2.40320       1.0000655   0.00048710819
      2.40472      0.99941085   0.00069525949
      2.40709      0.99517701    0.0011818646
      2.40944      0.99520563    0.0011900437
      2.41178      0.99970738    0.0011000748
      2.41412       1.0013022   0.00092614430
      2.41646       1.0045293    0.0015314144
      2.41879       1.0017888    0.0020479998
      2.42113      0.99999142    0.0016278979
      2.42347       1.0025866   0.00070778968
      2.42534       1.0029127    0.0011656907
      2.42853       1.0144062    0.0013004601
      2.43028       1.0141070    0.0011638340
      2.43242       1.0055945    0.0032736057
      2.43514      0.97169742    0.0057046029
      2.43748      0.97788407    0.0082120374
      2.44020       1.0181982    0.0037500688
      2.44214       1.0129465    0.0038664354
      2.44448      0.98761873    0.0047276632
      2.44681      0.98033609    0.0037177292
      2.44914      0.97682369    0.0039473707
      2.45147      0.96938058    0.0040785984
      2.45381      0.97706485    0.0054917037
      2.45614       1.0032605    0.0041963149
      2.45847       1.0151419    0.0011982226
      2.46060       1.0162001    0.0018145139
      2.46313       1.0044967    0.0042136542
      2.46546      0.99969768    0.0029817055
      2.46779       1.0068555   0.00092014909
      2.46957       1.0039246    0.0010760407
      2.47245      0.99630611    0.0021854477
      2.47478       1.0040848    0.0038168707
      2.47691       1.0122421    0.0016399865
      2.47943      0.98265063    0.0077309080
      2.48176      0.95916793    0.0033940454
      2.48409      0.95838781    0.0047785366
      2.48641      0.97051980    0.0068265566
      2.48874      0.98658804    0.0040731025
      2.49107      0.98584603    0.0035945165
      2.49339      0.97836986    0.0042516049
      2.49572      0.98066557    0.0069434343
      2.49882       1.0209465    0.0018648107
      2.60033     -0.64785787      0.15224380
      2.60240     -0.77150101     0.094871837
      2.60452     -0.17403150      0.19682831
      2.60702      0.78188751      0.18116799
      2.60933      0.44944676      0.24832203
      2.61160     -0.27652047     0.036757830
      2.61396     -0.42966475     0.055543548
      2.61627     -0.32688482     0.069940214
      2.61858     -0.11484588     0.031188591
      2.62070    -0.057166467     0.018189919
      2.62320     0.024751781     0.026920668
      2.62551     0.078533478     0.017700202
      2.62783     0.017081560     0.020824579
      2.63014     0.092050878     0.043263198
      2.63245     0.059292241     0.057647597
      2.63504    -0.064430338     0.025924958
      2.63764    -0.059017176    0.0045289545
      2.63918    -0.067769592    0.0015335614
      2.64122    -0.060314125    0.0067749472
      2.64399    -0.066782520     0.019937935
      2.64649     -0.11808405    0.0099507686
      2.64823     -0.12304339    0.0072437261
      2.65092    -0.082264997     0.022160454
      2.65323     -0.11490663     0.030002472
      2.65554     -0.42547586     0.099293395
      2.65784     -0.52700654      0.10789647
      2.65919     -0.47645375      0.13548667
      2.66246      -13.560724       3.7126049
      2.66476      -9.8675656       4.1343998
      2.66746     -0.29756465     0.058407425
      2.66938     -0.26896553     0.051886723
      2.67169    -0.025069182     0.039723207
      2.67322     0.080390651     0.050100836
      2.67630     -0.80026602      0.21383939
      2.67860     -0.70999886      0.19470790
      2.68149     -0.82760423     0.074116001
      2.68322     -0.66849147     0.090786833
      2.68533     -0.27556132     0.060376519
      2.68783    0.0065753719     0.065692049
      2.69013     0.035642654     0.049206872
      2.69244     -0.37276679      0.10494549
      2.69474     -0.11407774      0.18041797
      2.69705      0.11879877      0.12237861
      2.69935     0.034695281     0.099071747
      2.70165     0.036373923      0.11996499
      2.70396      0.28498898      0.19301199
      2.70626      0.44361919      0.19503220
      2.70914     -0.24055508     0.095883983
      2.71087     -0.17920134     0.077943769
      2.71328    -0.045822007     0.027862970
      2.71548     -0.31047831     0.073072768
      2.71778     -0.40397786     0.048640070
      2.72054     -0.27064350    0.0078574372
      2.72235     -0.29017036     0.010622591
      2.72469     -0.28778154     0.020699070
      2.72699     -0.26317987     0.021929397
      2.72929     -0.17146949     0.013670248
      2.73159     -0.18486689     0.025595139
      2.73390     -0.40814185     0.062769690
      2.73581     -0.47278706     0.063357352
      2.73850    -0.092524833     0.082198889
      2.74080     -0.13831423     0.081805890
      2.74310     -0.31213082     0.035375049
      2.74540     -0.18169414     0.035417702
      2.74770     -0.24561496     0.054322018
      2.75001    -0.061513905      0.11079388
      2.75154      0.22082247     0.072816355
      2.75461      -1.0614176      0.24820834
      2.75691     -0.68332733      0.27355055
      2.75921      0.45029014      0.14546751
      2.76151      0.27812961      0.18237481
      2.76400     -0.29554281     0.070320538
      2.76611     -0.27269366     0.054551439
      2.76844     -0.34966099     0.029887272
      2.77071     -0.24787977    0.0094543856
      2.77281     -0.28796421     0.022190184
      2.77531     -0.15766375     0.049094003
      2.77701    -0.026597001     0.026031162
      2.90572      0.87053906    0.0061720326
      2.90867      0.93267796     0.020932704
      2.91138       1.0080110     0.018836837
      2.91410      0.98199239     0.022747091
      2.91681      0.96926270     0.019848129
      2.91949       1.0174671    0.0062094106
      2.92224      0.98848769    0.0069157483
      2.92495      0.99161517    0.0061153110
      2.92789       1.0240461    0.0076699745
      2.93038       1.0553711    0.0079508413
      2.93309       1.0355812     0.011339234
      2.93512      0.99029735     0.010232249
      2.93851      0.93003075     0.018945332
      2.94122      0.96102613     0.023825041
      2.94393      0.98089881     0.014169739
      2.94664      0.89091175     0.016983518
      2.94935      0.92276856     0.028814433
      2.95274       1.0578381    0.0087562674
      2.95477       1.0536041    0.0061571875
      2.95748       1.0309832    0.0025283520
      2.96041       1.0123774    0.0044881006
      2.96289       1.0162851    0.0086067145
      2.96560       1.0217332    0.0088804243
      2.98183      0.94406191     0.015173425
      2.98517       1.0029565    0.0045877613
      2.98706       1.0077609    0.0029247880
      2.98995      0.97749910    0.0096216868
      2.99265      0.96837282     0.010000415
      2.99558      0.97462434    0.0062426172
      2.99806      0.98618758     0.010350599
      3.00076       1.0043626    0.0066363541
      3.00346      0.97757550    0.0071344957
      3.00616      0.94361931    0.0041815926
      3.00861      0.93143613    0.0024880337
      3.01156      0.99732265     0.019728593
      3.01427       1.0234348     0.011102535
      3.01697      0.92519753     0.023990422
      3.01967      0.86874689     0.016678686
      3.02237      0.94845634     0.028235891
      3.02507       1.0000473     0.010942267
      3.02776      0.97743597    0.0089968935
      3.03001      0.98139200     0.010981117
      3.03384       1.0617946    0.0079802035
      3.03586       1.0312547     0.011935074
      3.03856      0.98548720     0.014901228
      3.04126       1.0503922     0.031110807
      3.04395       1.0636631     0.026949296
      3.04755      0.88639665     0.012693144
      3.04935      0.89118836     0.011968527
      3.05204      0.90710972    0.0080411779
      3.05474      0.91409791    0.0070342213
      3.05743      0.92978577    0.0090096115
      3.06013      0.95819992    0.0085962045
      3.06242      0.96184046    0.0065815958
      3.06552      0.96362837     0.019564850
      3.06821      0.96189565     0.016161652
      3.07091      0.92619678    0.0082725205
      3.07360      0.97492283     0.018514952
      3.07630      0.99999892     0.015653164
      3.07899      0.98997397     0.014981300
      3.08168      0.98304285     0.018582224
      3.08438      0.96443958     0.019885343
      3.08707      0.93590199     0.015072741
      3.08976      0.98727897     0.014971649
      3.09245      0.96522360     0.020249104
      3.09604      0.83865115    0.0062491195
      3.09694      0.83557972    0.0073854271
      3.10053      0.92296135     0.022193577
      3.10322      0.89925230     0.018706586
      3.10591      0.84622213     0.010903131
      3.10844      0.86214642    0.0090096115
      3.11107      0.90078891     0.014608175
      3.11398      0.97112075     0.014591776
      3.11667       1.0065494    0.0053390838
      3.11914       1.0134872    0.0060490616
      3.12205       1.0215475     0.015450693
      3.12474      0.98253897     0.019135412
      3.12721      0.92807075     0.013542084
      3.13012      0.95023806     0.016170404
      3.13281      0.97681173    0.0091219912
      3.13550       1.0355783     0.027721351
      3.13818       1.0566014     0.027057707
      3.14087       1.0131236     0.023852932
      3.14383       1.0018847    0.0065837224
      3.14625      0.98976118     0.010014769
      3.14894      0.99864496    0.0098239533
      3.15095       1.0074947    0.0055690362
      3.15431      0.92439827     0.016124150
      3.15700      0.92978674     0.018800728
      3.15924      0.97290873    0.0041990957
      3.16237       1.0123375     0.014756459
      3.16494       1.0186094    0.0094328753
      3.16774       1.0155885     0.018510903
      3.17043       1.0217056     0.012877703
      3.17311      0.99426533    0.0090501393
      3.17580      0.97806955    0.0053365892
      3.17848      0.99845338     0.012784218
      3.18117      0.96810346     0.019217406
      3.18385      0.92790708     0.020125314
      3.18654      0.95052864     0.021611560
      3.18922      0.98198009     0.010975679
      3.19191      0.95946109     0.018883253
      3.19459      0.87400607     0.035183212
      3.19795      0.61653119     0.028161299
      3.19996      0.73129597     0.062803632
      3.20264      0.87105879     0.044205829
      3.20533      0.79835213     0.045158271
      3.20801      0.78369660     0.044817207
      3.21070      0.74122209     0.053547466
      3.21338      0.71775893     0.051936612
      3.21584      0.86361319     0.013397397
      3.21875      0.92103878     0.027601324
      3.22143      0.87243447     0.032061863
      3.22411      0.86542355     0.033209129
      3.22659      0.92499186     0.016956159
      3.22952      0.91944291     0.018833851
      3.23203      0.93642689     0.013025457
      3.23506      0.93243008     0.017920667
      3.23752      0.94799448     0.027955352
      3.24021      0.89738653     0.037522651
      3.24289      0.83534703     0.034100720
      3.24557      0.73779648     0.046646029
      3.24825      0.62085959     0.027704094
      3.25093      0.72972407     0.045011048
      3.25406      0.89322383     0.010536262
      3.25630      0.91450053     0.010097541
      3.25898      0.86151778     0.018870820
      3.26166      0.81782055     0.028148867
      3.26501      0.90825637     0.015953047
      3.26702      0.94115000     0.020652778
      3.26970      0.78039374     0.068961188
      3.27238      0.75507314     0.081747001
      3.27529      0.90341757     0.055954546
      3.27828      0.87524358     0.017511390
      3.28065      0.88879286     0.012073913
      3.28311      0.90451218    0.0062114963
      3.28579      0.97033694     0.025889707
      3.28847      0.99123806     0.022005175
      3.29115      0.93225812     0.021408232
      3.29383      0.85281986     0.027885094
      3.29651      0.82390541     0.033011525
      3.29919      0.81524882     0.027229835
      3.30187      0.88943656     0.051019747
      3.30455      0.94456318     0.033037778
      3.30723      0.82727815     0.030740135
      3.30933      0.82131353     0.038477709
      3.31131      0.84936347      0.11338417
      3.31572      -4.9297511      0.62370962
      3.31706      -5.8223490      0.43448452
      3.32147      0.78932527      0.23390573
      3.32331      0.93237024      0.11673428
      3.32666      0.84980308     0.029267181
      3.32867      0.91618970     0.040633815
      3.33135      0.94262614     0.033309403
      3.33470      0.79905340     0.016067634
      3.33671      0.81006549     0.019252002
      3.33939      0.89225653     0.024095971
      3.34207      0.90708262     0.015686493
      3.34475      0.71592321     0.045654735
      3.34743      0.73180609     0.057776413
      3.35033      0.94305155     0.021941952
      3.35257      0.92969362     0.027137616
      3.35547       1.0511046     0.061345319
      3.35815       1.0221087     0.062158312
      3.36098      0.90305324     0.024653083
      3.36306      0.96103341     0.010810013
      3.36636       1.0733584     0.034433565
      3.36950       1.0660861     0.025442601
      3.37281       1.0144460     0.026128370
      3.37556       1.0346875     0.023376629
      3.37941       1.0992443     0.060188399
      3.38271       1.0648154     0.058804925
      3.38601      0.99703944     0.034474378
      3.38930       1.1560639     0.045093658
      3.39343       1.2891105     0.010328515
      3.39590       1.3036547     0.027798152
      3.39919       1.4659200     0.060035451
      3.40166       1.5553552     0.040760673
      3.40578       1.1099303     0.080647744
      3.40907       1.0528382     0.057450073
      3.41236       1.0023937     0.054838930
      3.41565       1.0508014     0.091886091
      3.41977       1.4232978     0.036048261
      3.42223       1.3860839     0.022272464
      3.42552       1.4550964     0.045756567
      3.42881       1.4149030     0.048430686
      3.43209       1.3068907     0.035991090
      3.43538       1.3472308     0.024869909
      3.43837       1.3670113    0.0086855600
      3.44195       1.3026213     0.037649383
      3.44523       1.2787868     0.045062579
      3.44851       1.2311517     0.045002052
      3.45179       1.2204270     0.052505463
      3.45503       1.3187346     0.028710069
      3.45835       1.2756713     0.039320432
      3.46163       1.1163563     0.060014595
      3.46491       1.0295247     0.051281884
      3.46819       1.0504346     0.040829294
      3.47146      0.95512923     0.027204930
      3.47474      0.86442465     0.019109321
      3.47801      0.86135003     0.029716453
      3.48129      0.81754868     0.028479136
      3.48396      0.71628479    0.0065346890
      3.48783      0.80270613     0.041833918
      3.49110      0.99918317     0.048375887
      3.49437      0.99886811     0.041175511
      3.49764      0.93289798     0.026571875
      3.50091      0.99752190     0.041515756
      3.50473       1.1191060     0.017761708
      3.50745       1.0367909     0.026042000
      3.51072      0.95660841     0.024441001
      3.51398      0.91274791     0.020134026
      3.51725      0.89387841     0.017280701
      3.52078      0.91834376     0.013589480
      3.52377      0.91899065     0.013305915
      3.52704      0.83318865     0.019018492
      3.52921      0.76117672     0.014795024
      3.53356       1.1768185     0.096246726
      3.53682       1.1913655     0.071636949
      3.54036      0.87968755     0.036426501
      3.54334       1.0027463     0.069539850
      3.54745       1.2152704     0.010031004
      3.54954       1.1585928     0.013931036
      3.55312       1.0183471     0.046545020
      3.55638       1.1926872     0.090309999
      3.55963       1.3678902     0.041296561
      3.56289       1.2124877     0.054049246
      3.56614       1.1228307     0.040752778
      3.56940      0.98818421     0.061569423
      3.57265      0.84048024     0.041318643
      3.57590       1.0134674     0.064125768
      3.57916       1.2388767     0.054762045
      3.58241       1.2157785     0.036943821
      3.58566       1.1079024     0.027226809
      3.58891       1.0942859     0.019357471
      3.59252       1.0833646    0.0068934197
      3.59541       1.0167931     0.026059011
      3.59947       1.0927262     0.025677911
      3.60191       1.0764819     0.010117170
      3.60515       1.0926283     0.034515683
      3.60840       1.0657002     0.027103510
      3.61165      0.97344116     0.022533702
      3.61489      0.95712585     0.025089188
      3.61814      0.99734216     0.036297354
      3.62143      0.96938937     0.016860505
      3.62463      0.93163227     0.023361170
      3.62733      0.90176540     0.025954730
      3.63112      0.88059814     0.039115714
      3.63436      0.83891861     0.045091205
      3.63760       1.0592753      0.11356329
      3.64084       1.1725313     0.071526940
      3.64408      0.90633586     0.068128162
      3.64732      0.89875479     0.074475879
      3.65056       1.0114209     0.027410100
      3.65380       1.1252632     0.080635480
      3.65704       1.1815404     0.055896472
      3.66028       1.1174748     0.052482562
      3.66352       1.0426273     0.047481923
      3.66676      0.80101666     0.065079033
      3.66999      0.75957478     0.070325854
      3.67382      0.91423477    0.0085922378
      3.67620      0.86850257     0.024342487
      3.67970      0.69930134     0.053152829
      3.68294      0.58323484     0.064070558
      3.68617      0.68217787     0.097066665
      3.69135       1.2681861     0.010612368
      3.69264       1.3598230     0.038283008
      3.69587       1.1658394     0.068455728
      3.69911       1.0380057     0.055256875
      3.70234      0.85314072     0.081442333
      3.70557      0.61812155     0.054420574
      3.70880      0.75402228     0.083661293
      3.71204      0.56509547      0.10950569
      3.71527      0.55019662      0.12780946
      3.71904       1.0346743     0.030149122
      3.72173       1.0288835     0.025704697
      3.72496      0.91391438     0.031284489
      3.72792      0.87763773     0.047829123
      3.73142      0.99238779     0.047600109
      3.73464       1.0533437     0.053174093
      3.73707       1.1177373     0.074131540
      3.74110       1.6717183      0.19265089
      3.74433       1.5677201      0.26235025
      3.74756       1.3526094      0.28150217
      3.75078       1.4971114      0.21219378
      3.75401       1.0858959      0.11557655
      3.75831      0.73056016     0.026321312
      3.76019      0.62672895     0.040038548
      3.76369      0.82654132     0.096503954
      3.76691      0.98521268     0.026093281
      3.76970      0.84671534     0.016181977
      3.77336      0.84820146     0.067544587
      3.77659      0.76107899     0.079616371
      3.78062      0.34107319     0.046895899
      3.78304      0.51655211     0.090188953
      3.78626      0.87208243     0.081403485
      3.78948       1.1165403     0.076503043
      3.79271       1.2180021     0.044810664
      3.79593      0.80342505      0.10991218
      3.79996      0.17996558     0.029371340
      3.80157      0.14419040     0.032216608
      3.80560      0.47311978     0.086285523
      3.80882      0.73201334     0.048721860
      3.81204      0.47441823     0.097223292
      3.81473      0.29117224      0.11065238
      3.81848       1.1616852      0.21773382
      3.82170       1.7702704     0.053448091
      3.82493       1.5441568     0.083856775
      3.82868       1.0440719     0.025386003
      3.83083      0.91666665     0.027905910
      3.83459      0.32193023      0.11168130
      3.83781      0.28904161      0.14338308
      3.84156      0.91737595     0.068434872
      3.84425      0.86976095     0.071317556
      3.84747       1.0470615      0.13290865
      3.85069      0.98479187      0.11160688
      3.85390      0.63367648     0.083604864
      3.85712      0.83506805      0.13823113
      3.86034      0.67966045      0.13419562
      3.86356      0.77001944      0.17509631
      3.86705       1.7050109      0.18390632
      3.87000       2.0712008     0.066619133
      3.87322       1.3747706      0.21578232
      3.87697      0.30362981     0.073361486
      3.87965      0.20827088      0.10548858
      3.88287      0.16792549      0.10967009
      3.88528      0.22224621     0.082177629
      3.88931      0.96973955      0.22603550
      3.89252       1.5676849      0.15689887
      3.89574       1.6498627      0.13153827
      3.89896       1.6811795     0.072282681
      3.90218       1.1900489      0.14719081
      3.90539       1.0942318      0.17024208
      3.90861       1.1918133      0.16212239
      3.91263      0.25643817      0.11186452
      3.91505      0.78801624      0.24573216
      3.91853       1.3633810     0.076184062
      3.92175      0.99211382     0.060804686
      3.92470      0.80174778     0.075164954
      3.92791      0.51414291      0.10161296
      3.93113      0.86421850      0.22942897
      3.93435       1.3898697      0.13766555
      3.93756       1.2522639      0.21330571
      3.94078      0.59229115      0.28747978
      3.94507     0.099523144     0.040219427
      3.94695     0.050486976     0.031388117
      3.95043      0.62149120      0.23965517
      3.95365       1.1386471      0.18480070
      3.95687      0.52673394      0.24643718
      3.96008      0.65289050      0.32059857
      3.96330      0.90173013      0.26829636
      3.96652      0.56488705      0.23496696
      3.96893      0.18213149      0.24997092
      3.97349      -2.8324395      0.33879683
      3.97617      -2.3083823      0.40460299
      3.97938     -0.41792113      0.29650736
      3.98260      0.79512274      0.24664453
      3.98582       1.0299622      0.13720181
      3.98904       1.3006374      0.25001181
      3.99201       1.7221299      0.14634307
      3.99547       1.4959437      0.27100607
      3.99869       1.5610223      0.19508374
      4.00191       1.0297225     0.090930785
      4.00512      0.79242896      0.12067615
      4.00834      0.27295212      0.14972916
      4.01076     0.052724787      0.18166731
      4.01478       1.7845577      0.41741087
      4.01800       2.2406380      0.19820075
      4.02121       1.9228842      0.16131880
      4.02443       2.7376481      0.25820718
      4.02765       2.5806981      0.26541163
      4.03087       1.5521407      0.18898220
      4.03409       2.3774305      0.41486722
      4.03731       4.7054713      0.57054618
      4.04053       8.1107911      0.85672508
      4.04375       11.352640      0.74245226
      4.04697       10.690434      0.75767342
      4.04884       8.3590186      0.17520510
      4.05341       15.359463       1.0835491
      4.05663       16.313834      0.55966401
      4.05985       13.937442      0.44447516
      4.06307       14.576505      0.72267957
      4.06656       16.777968      0.63900025
      4.06951       19.329432       1.0077707
      4.07353       23.546115      0.44905132
      4.07595       23.901612      0.31109336
      4.07783       24.049687      0.25402974
      4.08239       34.170464       1.6826031
      4.08566       38.395180      0.71221043
      4.08884       34.567350       1.1046509
      4.09206       33.544210      0.77922911
      4.09394       35.275217      0.98996907
      4.09851       70.760837       6.0107428
