# Supplementary material for: Near-infrared observations of active asteroid (3200) Phaethon reveal no evidence for hydration
Source: Nat Commun. 2020 Apr 28;11:2050. doi: 10.1038/s41467-020-15637-7 (PMC7188859; doi:10.1038/s41467-020-15637-7)
Supplement: Supplementary file 3 — Supplementary Data 1 [file 41467_2020_15637_MOESM3_ESM.zip › ProcessedSpectraOfPhaethon/Set j.txt]

      2.02765      0.93239942    0.0010501717
      2.02885      0.94531935    0.0038868701
      2.03065      0.95135221    0.0026364571
      2.03260      0.94464920   0.00099830436
      2.03426      0.95669707    0.0035368498
      2.03606      0.96754420   0.00099510351
      2.03786      0.96822276   0.00066480620
      2.03966      0.96838595   0.00066243500
      2.04146      0.96177532    0.0021199357
      2.04326      0.95498304    0.0013335761
      2.04506      0.95746218    0.0015611082
      2.04686      0.95732166    0.0017876296
      2.04866      0.94657715    0.0023580143
      2.05046      0.92601689    0.0049418571
      2.05271      0.89320794    0.0032309160
      2.05406      0.88220596    0.0023937570
      2.05586      0.88576614    0.0036254990
      2.05766      0.90509782    0.0041401356
      2.05945      0.92939084    0.0050197947
      2.06125      0.94004099    0.0024248112
      2.06320      0.93632711   0.00093929170
      2.06485      0.92990715    0.0022141570
      2.06665      0.92413853    0.0013187450
      2.06844      0.92691677    0.0018655990
      2.07024      0.93922353    0.0032449649
      2.07204      0.94589421    0.0024858707
      2.07444      0.93764155   0.00064646289
      2.07563      0.94117369    0.0014799348
      2.07743      0.95140272    0.0024099102
      2.07923      0.96232089    0.0018640575
      2.08102      0.97114410    0.0013797220
      2.08282      0.97270669    0.0010134946
      2.08461      0.96667546    0.0014732853
      2.08641      0.96438772    0.0010829455
      2.08821      0.96458182    0.0011540048
      2.08955      0.96551394    0.0012628823
      2.09180      0.98410649    0.0038885545
      2.09359      0.98866310    0.0025177864
      2.09539      0.98570488    0.0015709108
      2.09726      0.98693666   0.00048203737
      2.09897      0.98653496   0.00040486257
      2.10077      0.98377184   0.00091196267
      2.10271      0.97975208   0.00067830226
      2.10393      0.97903704   0.00085094435
      2.10675      0.99289103    0.0018801344
      2.10851      0.99663248   0.00032545005
      2.10986      0.99627796   0.00025968619
      2.11255      0.99430604   0.00070364788
      2.11460      0.98983971    0.0019420363
      2.11665      0.98817267    0.0019198184
      2.11870      0.99852603    0.0036498466
      2.12074       1.0087705    0.0022298877
      2.12279       1.0039793    0.0026724699
      2.12475      0.99573170   0.00057316591
      2.12688      0.99121892    0.0010827230
      2.12893      0.99030894   0.00086105209
      2.13097      0.99592687    0.0017382956
      2.13302      0.99619088    0.0018447129
      2.13544      0.99154018   0.00067952281
      2.13711      0.99419852    0.0014523007
      2.13915      0.99709459   0.00077609625
      2.14119      0.99761207   0.00077487247
      2.14324       1.0028641    0.0018895748
      2.14528       1.0074828    0.0013370088
      2.14732      0.99886808    0.0030367489
      2.14937      0.99298543    0.0015053217
      2.15141      0.99640241    0.0010501907
      2.15345      0.99716717   0.00065169160
      2.15549      0.99415791   0.00088477980
      2.15753      0.98937384    0.0012725641
      2.15957      0.98305321    0.0012214310
      2.16162      0.97942638   0.00045187308
      2.16264      0.97949280   0.00043861222
      2.16570       1.0018477    0.0031428577
      2.16774       1.0034556    0.0018138176
      2.16978      0.99495765    0.0013806374
      2.17249      0.98578683   0.00058223428
      2.17397      0.98661115   0.00037000356
      2.17589      0.98478949   0.00080906398
      2.17793      0.98934033    0.0024066555
      2.17997      0.99339710    0.0019855091
      2.18201      0.99002740    0.0016161603
      2.18404      0.98893569   0.00091100586
      2.18608      0.99677375    0.0019235056
      2.18812       1.0028336    0.0012070990
      2.19016      0.99802128    0.0021679983
      2.19219      0.99487681    0.0012112025
      2.19372      0.99729985   0.00064008996
      2.19626      0.98992382    0.0015956494
      2.19830      0.97847498    0.0023701753
      2.20033      0.97704382    0.0023772318
      2.20305      0.98870355   0.00071271306
      2.20440      0.98796133   0.00074152013
      2.20644      0.99397516    0.0023117570
      2.20847      0.99907879    0.0013569319
      2.21051      0.99699356    0.0012240024
      2.21265      0.99602910   0.00061853945
      2.21417      0.99567185   0.00046661826
      2.21661      0.99458092   0.00085959630
      2.21864      0.99413575   0.00089316477
      2.22050      0.99058769   0.00072210244
      2.22270      0.99482300    0.0016210521
      2.22447      0.99872459   0.00031467482
      2.22677      0.99410361    0.0011572564
      2.22880      0.99458374    0.0014204931
      2.23083      0.99095211    0.0024459930
      2.23286      0.98977234    0.0021599154
      2.23489      0.99057407    0.0014647351
      2.23692      0.98775349   0.00079139135
      2.23895      0.99080482    0.0013463824
      2.24098      0.99167041    0.0011668619
      2.24301      0.99042034   0.00066192964
      2.24454      0.99038119   0.00067816558
      2.24707      0.98581593    0.0027151830
      2.24910      0.98997573    0.0031852721
      2.25113      0.99640922    0.0019552686
      2.25350       1.0000263   0.00097498341
      2.25519      0.99457845    0.0025336474
      2.25722      0.99309714    0.0025835916
      2.25924      0.98955461    0.0029488592
      2.26127      0.98210583    0.0029541737
      2.26330      0.98371047    0.0026595649
      2.26533      0.99366579    0.0011334365
      2.26735      0.99180195    0.0018634249
      2.26938      0.98757631    0.0018508093
      2.27141      0.98693683    0.0015411279
      2.27326      0.99216917    0.0015930556
      2.27546      0.98191992    0.0040215762
      2.27968      0.99626608   0.00070678509
      2.28154       1.0024161    0.0020745432
      2.28356      0.99801505    0.0035739431
      2.28559      0.99364859    0.0026059843
      2.28758       1.0000236    0.0010578574
      2.28963      0.99290997    0.0019509491
      2.29166      0.98514702    0.0020687455
      2.29395      0.98006282   0.00069701431
      2.29503      0.98025647   0.00072433381
      2.29773      0.98971658    0.0019400942
      2.29975      0.98854222    0.0017579771
      2.30178      0.98934109    0.0022507801
      2.30380      0.98571984    0.0033844074
      2.30582      0.98211175    0.0025699652
      2.30785       1.0012228    0.0044056703
      2.31020       1.0177071    0.0013334457
      2.31189       1.0211331    0.0015631711
      2.31374       1.0208893    0.0017759039
      2.31593      0.97947574     0.011927670
      2.31796      0.94975870    0.0075712353
      2.32082      0.98170570    0.0019450719
      2.32200      0.98951983    0.0022945930
      2.32436      0.99737314   0.00059511369
      2.32552      0.99793935   0.00083786462
      2.32806      0.99639897    0.0027432875
      2.33008      0.99304554    0.0018442392
      2.33210      0.98890383    0.0027983970
      2.33412      0.98628430    0.0024204851
      2.33665      0.99776555    0.0012839242
      2.33749      0.99900878    0.0010040670
      2.34018      0.98400884    0.0032096515
      2.34220      0.98842528    0.0035477838
      2.34422      0.99809240    0.0012139360
      2.34624      0.99435201    0.0018793812
      2.34825      0.98725291    0.0014115519
      2.35027      0.97973537    0.0017749186
      2.35229      0.97910508    0.0016844671
      2.35421      0.98080657   0.00068109937
      2.35633      0.98376767    0.0016187287
      2.35818      0.98772622    0.0022727438
      2.36036       1.0063687    0.0038931950
      2.36238       1.0130616    0.0018524621
      2.36440       1.0108030    0.0015198699
      2.36641       1.0030431    0.0034556382
      2.36826      0.99407865    0.0034912695
      2.37045      0.95089115     0.011662867
      2.37247      0.95432167     0.013050392
      2.37465      0.99637474    0.0043494738
      2.37650      0.99109763    0.0034493766
      2.37851      0.99528945    0.0040446842
      2.38053       1.0001810    0.0024659097
      2.38255      0.99347604   0.00091044009
      2.38456      0.99979077    0.0020491053
      2.38658       1.0020722    0.0016495222
      2.38859       1.0069510    0.0029664078
      2.39061       1.0039406    0.0035880560
      2.39262       1.0018492    0.0030414627
      2.39497       1.0108950    0.0014264465
      2.39648       1.0092125    0.0021238008
      2.39867       1.0177550    0.0043359966
      2.40068       1.0155748    0.0046461262
      2.40269       1.0047973    0.0023561676
      2.40481       1.0057968    0.0020692699
      2.40769       1.0076400   0.00071977578
      2.40944       1.0125707    0.0014960086
      2.41131       1.0167119   0.00095327402
      2.41412       1.0075427    0.0023220046
      2.41626       1.0034368    0.0016832466
      2.41879      0.99186187    0.0041228760
      2.42113       1.0000549    0.0063071647
      2.42382       1.0179865   0.00075251465
      2.42580       1.0180765   0.00084312515
      2.42814       1.0276486    0.0028879108
      2.43047       1.0312588    0.0022375860
      2.43222       1.0239014    0.0030069755
      2.43514      0.96874498     0.010510140
      2.43748      0.98092707     0.013874903
      2.44001       1.0260198    0.0025776796
      2.44214       1.0218639    0.0012980718
      2.44350       1.0187843    0.0012686195
      2.44681      0.99056187    0.0061044056
      2.44914      0.98689236    0.0061416580
      2.45147      0.99888767    0.0064199069
      2.45458       1.0255926    0.0017532187
      2.45614       1.0347340    0.0032839657
      2.45847       1.0350158    0.0030072584
      2.46022       1.0246241    0.0012707969
      2.46313       1.0095713    0.0064851624
      2.46546       1.0267295    0.0085362381
      2.46779       1.0369973    0.0051359382
      2.46992       1.0241228    0.0066246364
      2.47245      0.98856861     0.013406769
      2.47478      0.98353198     0.011050109
      2.47710       1.0144034    0.0019215825
      2.47943      0.99122364    0.0069288218
      2.48195      0.96637641    0.0039119167
      2.48409      0.95440521    0.0046832517
      2.48641      0.93988618    0.0049610554
      2.48874      0.95039079    0.0076253337
      2.49107      0.95065982    0.0070941060
      2.49339      0.92803036    0.0083823337
      2.49572      0.93857091     0.012470373
      2.49863      0.99327509    0.0029280810
      2.49998      0.99363817    0.0019034076
      2.60008     0.073167309     0.090157518
      2.60240      0.39175068      0.12414781
      2.60471       1.0789933      0.16559747
      2.60702      0.86406604      0.23551505
      2.61006    -0.063223229     0.059367380
      2.61165    -0.038023926     0.042366040
      2.61396    -0.052243251     0.020809415
      2.61662    -0.053686034    0.0058375995
      2.61858    -0.099544116     0.015031571
      2.62108     -0.15771194    0.0029329793
      2.62301     -0.16238356    0.0075613185
      2.62498     -0.14556452     0.014000932
      2.62783     -0.12070063     0.066615711
      2.63014     -0.21832362      0.10078845
      2.63245     -0.28358232     0.078019652
      2.63495     -0.16871255     0.010745764
      2.63706     -0.13682137     0.010426226
      2.64034     -0.13289840    0.0010343648
      2.64115     -0.13318694   0.00061627635
      2.64399     -0.12487520    0.0037567723
      2.64630     -0.12140940    0.0043933694
      2.64861     -0.12366736    0.0047357289
      2.65015     -0.12024875    0.0059435402
      2.65316     -0.19501386     0.030447174
      2.65554     -0.18362145     0.043529701
      2.65784    -0.072190864     0.049938263
      2.66012    -0.071447917     0.053909839
      2.66246     -0.27038250     0.047070906
      2.66476     -0.25340931     0.034348507
      2.66701     -0.26982958     0.026527026
      2.66913     -0.26321517     0.040004070
      2.67169     -0.27129558     0.084822988
      2.67399     -0.37147034     0.060162648
      2.67649     -0.29912834     0.044365655
      2.67860     -0.53513285     0.087951299
      2.68091     -0.47690163      0.10907805
      2.68322     -0.29984860     0.074486392
      2.68542     -0.42520689     0.074368787
      2.68783     -0.26988851      0.11248227
      2.69013     -0.21012606      0.10544436
      2.69186     0.073215939     0.027409926
      2.69474     -0.23042684     0.053021122
      2.69705     -0.25435727     0.031727931
      2.69922    -0.097794740     0.033510327
      2.70089    -0.057693723     0.059066057
      2.70396     -0.68030378      0.14642043
      2.70607    -0.086095531      0.29383415
      2.70857       2.0813776      0.39712917
      2.71087       1.2947898      0.65484467
      2.71367     -0.19739219      0.11976906
      2.71548     -0.66363405      0.19343348
      2.71778     -0.72446161      0.27898435
      2.72008     -0.34076580      0.25400521
      2.72238     -0.15055013     0.094011810
      2.72516    -0.074847430     0.030049573
      2.72705     -0.15009853     0.039386801
      2.72964     -0.23366387    0.0015905256
      2.73121     -0.23819205    0.0029378138
      2.73390     -0.20983179    0.0077581012
      2.73620     -0.18568711    0.0037706629
      2.73850     -0.20658134    0.0084002291
      2.73984     -0.22919877    0.0066029585
      2.74310     -0.11023255     0.058025088
      2.74540     -0.19180822     0.070976021
      2.74770     -0.16335977     0.095362367
      2.75001     0.031589940      0.10725612
      2.75231     -0.14276002      0.11513698
      2.75461     -0.31454658     0.049514880
      2.75691     -0.26953694     0.038364266
      2.75940     -0.31014880     0.030890420
      2.76151     -0.45043603     0.058083891
      2.76381     -0.51211604     0.050810450
      2.76611     -0.29717002     0.073348481
      2.76841     -0.13880960     0.079918510
      2.77032     -0.24792599      0.17593406
      2.77243      -1.4580810      0.47418955
      2.77531       2.4200943       1.1361446
      2.77761       2.0484028       1.1384332
      2.78006      -1.1523370      0.41368935
      2.78220      -1.4119395      0.41577762
      2.78541     -0.11270437     0.083587171
      2.78680     -0.11741825     0.052797985
      2.78910     -0.12442923     0.025287239
      2.79140     -0.15303930     0.015500756
      2.79370     -0.22481510     0.019601254
      2.79504     -0.26206082     0.023728994
      2.79829      0.23170555      0.15146254
      2.85154      0.83222070     0.088828892
      2.85427      0.92160255     0.061923873
      2.85749      0.73028298     0.021700263
      2.85971      0.65370181     0.025721681
      2.86244      0.65093095     0.016183219
      2.86539      0.69213804    0.0072501721
      2.86734      0.69978724    0.0096935425
      2.87083      0.77991026     0.014123306
      2.87325      0.79629754     0.011622213
      2.87605      0.85616165     0.010883204
      2.87877      0.86505451    0.0065528017
      2.88149      0.87915461     0.010509059
      2.88409      0.91578714    0.0068938584
      2.88693      0.89517838    0.0094460938
      2.88960      0.87143932    0.0067319436
      2.89236      0.89488011     0.011958534
      2.89508      0.96507480     0.025944622
      2.89712       1.0274337     0.013804054
      2.90052      0.86656410     0.030595103
      2.90323      0.76255903     0.012571736
      2.90595      0.80343763     0.021388607
      2.90867      0.92847285     0.026413169
      2.91206       1.0350930     0.011105288
      2.91410       1.0378181     0.011858760
      2.91749       1.0726732    0.0064037603
      2.91862       1.0784128    0.0052339644
      2.92224      0.80800670     0.055081763
      2.92495      0.81751348     0.054994992
      2.92789       1.0360985     0.012847315
      2.93038       1.0383717    0.0083886272
      2.93309       1.0270604    0.0096144286
      2.93580       1.0050269     0.015076962
      2.93851      0.96926548     0.016745151
      2.94122      0.95498053     0.020535489
      2.94393      0.92620642     0.023290228
      2.94664      0.86340662    0.0099388295
      2.94935      0.95748493     0.030519964
      2.95206      0.97161530     0.029451974
      2.95477      0.93917029     0.029700664
      2.95860       1.0636390    0.0034510928
      2.95951       1.0598335    0.0032750021
      2.96289       1.0374478     0.012932182
      2.96560       1.0118537     0.018928200
      2.96831      0.88822770     0.035458133
      2.97124      0.76399643    0.0067523818
      2.97372      0.81417603     0.019939800
      2.97642      0.90684677     0.019237122
      2.97913      0.91398436     0.015841271
      2.98183      0.96410818     0.031474697
      2.98499       1.0682427    0.0067337871
      2.98724       1.0866593     0.010637090
      2.98950       1.1004641    0.0065550900
      2.99265       1.0275922     0.013907484
      2.99535       1.0058212    0.0096176072
      2.99738       1.0274808    0.0035029029
      3.00076       1.0772635     0.013837874
      3.00256       1.0977945    0.0083601156
      3.00661      0.92580502     0.016715018
      3.00886      0.97218033     0.027450292
      3.01156       1.0397162     0.017197996
      3.01427       1.1018046     0.021527192
      3.01697       1.1098955     0.018345035
      3.01967       1.0531148     0.019797815
      3.02214       1.0120756     0.015526914
      3.02507       1.0682574     0.022828355
      3.02803       1.1449502    0.0040816187
      3.03046       1.0942081     0.016855033
      3.03316       1.0187480     0.016700811
      3.03586      0.84553369     0.044412380
      3.03856      0.79995044     0.035704152
      3.04126      0.94909948     0.029814678
      3.04395      0.97170126     0.022034708
      3.04665      0.95842674     0.017402726
      3.04867      0.96547061     0.014856689
      3.05204      0.79003287     0.038467569
      3.05474      0.74333810     0.026657185
      3.05743      0.92256041     0.041946156
      3.06013       1.0220372     0.016430890
      3.06283       1.0092936     0.011002399
      3.06552       1.0371479     0.016543187
      3.06821       1.0823735    0.0081331052
      3.07046       1.0764934    0.0085295317
      3.07347       1.0345730     0.012496532
      3.07697       1.0658983     0.017531235
      3.07832       1.0956853     0.013235223
      3.08168      0.94039055     0.040829219
      3.08438      0.88668690     0.028350741
      3.08707      0.91788317     0.015683998
      3.08976      0.92661331     0.021459107
      3.09245      0.92970833     0.016941839
      3.09492      0.89229599    0.0098229087
      3.09784      0.97843549     0.020827787
      3.10030       1.0337856     0.012112438
      3.10322      0.87129703     0.046652293
      3.10591      0.75703221     0.028113750
      3.10860      0.82327671     0.034102804
      3.11129      0.89736812     0.024645937
      3.11466      0.96237870     0.014878303
      3.11667       1.0223795     0.021108038
      3.11936       1.0242486     0.015887806
      3.12205       1.0012516     0.018855697
      3.12474      0.85511089     0.054371359
      3.12743      0.75417371     0.032068545
      3.13012      0.93048336     0.043757284
      3.13303       1.0815391     0.011866451
      3.13550       1.1130930     0.014872708
      3.13818       1.0742109     0.021149359
      3.14087      0.99804049     0.010038922
      3.14334      0.97572270     0.015845563
      3.14625      0.92125976     0.029827708
      3.14894      0.96336943     0.038519696
      3.15162       1.0833803     0.018224537
      3.15431       1.0288027     0.028469014
      3.15700       1.0039470     0.024919100
      3.15968       1.0562009    0.0033475998
      3.16233       1.0549061    0.0079067615
      3.16506       1.0515082     0.010325149
      3.16774       1.0700854     0.018928326
      3.17043       1.0904602     0.011606035
      3.17311       1.0100072     0.018461433
      3.17580      0.99455433     0.019722420
      3.17848       1.0368548     0.014888442
      3.18117      0.93291367     0.035877380
      3.18385      0.82028655     0.022110897
      3.18654      0.92532199     0.044994052
      3.18922       1.0601588     0.029743161
      3.19191      0.95642885     0.046730168
      3.19459      0.90930802     0.035351333
      3.19728      0.97665418     0.024309426
      3.19996       1.0434949     0.054302385
      3.20264      0.96174330     0.072309733
      3.20533      0.84627204     0.050325723
      3.20801      0.79087638     0.064039823
      3.21088      0.59508968     0.030437065
      3.21338      0.63670455     0.023880768
      3.21606      0.73698745     0.025399219
      3.21808      0.81996063     0.014670650
      3.22143      0.83308965     0.048966265
      3.22434      0.66634116     0.034171145
      3.22679      0.60238200     0.040458603
      3.22948      0.52495303     0.064044275
      3.23216      0.71497572      0.10784288
      3.23484      0.95919355     0.027794974
      3.23685      0.87276483     0.018983761
      3.24021      0.66121443     0.034422567
      3.24289      0.49849026     0.022959692
      3.24579      0.39930210    0.0092392981
      3.24754      0.38303188    0.0022494197
      3.25093      0.70373971     0.081510633
      3.25406      0.99256834     0.014330928
      3.25585       1.0018492    0.0099223335
      3.25898      0.67363179     0.081779222
      3.26166      0.54112108     0.056937709
      3.26501      0.86373052     0.030675743
      3.26702       1.0777381     0.073451462
      3.26970      0.99694052     0.099734446
      3.27252       1.0285312     0.037453616
      3.27551       1.0655662     0.015263891
      3.27708       1.0497263     0.023131778
      3.28043      0.85999339     0.057900806
      3.28378      0.96177755     0.029840073
      3.28579       1.0403660     0.023791610
      3.28802       1.0651916     0.023119160
      3.29115      0.92771773     0.041218272
      3.29383      0.99070230     0.060789142
      3.29651       1.2059976     0.075596340
      3.29919      0.93205154      0.13454097
      3.30256      0.69474921     0.014816289
      3.30455      0.76994713     0.030237391
      3.30723      0.77993775     0.032253534
      3.30924      0.74685270     0.038199300
      3.32342      0.56342440     0.083912335
      3.32599      0.70139252     0.063830042
      3.32867      0.81039451     0.039888372
      3.33135      0.89094229     0.063912367
      3.33403       1.0532196     0.024614724
      3.33671       1.0772678     0.029573969
      3.33939      0.93658413     0.054925699
      3.34207      0.81333755     0.026216100
      3.34475      0.85633239     0.013695856
      3.34676      0.86131951     0.018248343
      3.35078       1.0861681     0.025064422
      3.35267       1.0866331     0.016656534
      3.35547       1.0116193     0.024423248
      3.35784       1.0447211     0.014611433
      3.36115       1.0841679     0.020600045
      3.36361      0.95691471     0.043627282
      3.36672      0.88256921     0.041442359
      3.37005      0.98925329     0.035172064
      3.37336       1.1267930     0.031847318
      3.37666       1.0261240     0.051089524
      3.37996       1.0727743     0.088312063
      3.38326       1.2393930     0.080373356
      3.38656       1.3357766      0.11978781
      3.38985       1.4485286      0.14523451
      3.39315       1.4681367      0.11712229
      3.39672       1.3425460     0.018955981
      3.39974       1.6445434     0.095086786
      3.40304       1.6879539     0.087715770
      3.40633       1.4640289     0.075127503
      3.40962       1.2599001     0.053732793
      3.41291       1.3501891     0.067194521
      3.41648       1.5031991     0.034389510
      3.41949       1.4436181     0.034330388
      3.42607       1.3833289      0.11102300
      3.42936       1.6628558     0.039898226
      3.43264       1.5128139     0.046158347
      3.43593       1.3764007     0.020014114
      3.43921       1.4043364     0.029002500
      3.44250       1.4593490     0.046486054
      3.44578       1.4499006     0.037644963
      3.44906       1.3215510     0.020413433
      3.45234       1.2900352     0.020328089
      3.45562       1.2357547     0.019569215
      3.45890       1.2547332     0.029467580
      3.46109       1.2918820     0.022722288
      3.46546      0.91712994     0.092467358
      3.46873       1.0814952      0.11798939
      3.47201       1.2758120     0.035461629
      3.47528       1.0397790     0.041159150
      3.47856       1.0700835     0.062224882
      3.48183       1.2727400     0.028480616
      3.48510       1.2816780     0.017959764
      3.48829       1.2803284     0.027970176
      3.49230       1.3787680     0.031299433
      3.49492       1.2641505     0.047533698
      3.49819      0.99080642     0.034955605
      3.50146       1.0180511     0.060213825
      3.50516       1.1874225     0.022148404
      3.50799       1.2004782     0.039554945
      3.51126       1.1367246     0.053170194
      3.51453       1.2698062      0.10535949
      3.51752       1.5074964     0.048446257
      3.52105       1.2419114     0.062143830
      3.52432       1.1141639     0.039674776
      3.52785       1.2374221     0.029697899
      3.53107       1.2369487     0.011808888
      3.53329       1.2084496     0.014114057
      3.53682       1.2325658     0.029853901
      3.54063       1.0008831     0.056580124
      3.54389      0.95982503     0.052506200
      3.54715       1.1070155     0.028650001
      3.55040       1.2250011     0.038811487
      3.55426       1.3470318    0.0093646909
      3.55665       1.2871821     0.014577678
      3.56017       1.4165975     0.057132552
      3.56343       1.3776470     0.053338655
      3.56668       1.1798578     0.041737962
      3.56994      0.97097519     0.059159186
      3.57319       1.1279209      0.12427972
      3.57699       1.5863919     0.026941536
      3.57970       1.5624353     0.026464121
      3.58295       1.4074050     0.045005177
      3.58620       1.2963111     0.037471416
      3.58945       1.3932967     0.048525086
      3.59324       1.5445090     0.026560240
      3.59595       1.5400218     0.019471157
      3.59920       1.2193052     0.090100942
      3.60245      0.99952876     0.070012611
      3.60635       1.0339796     0.028019919
      3.60894      0.89461634     0.031883871
      3.61192      0.73451946     0.016975468
      3.61544       1.0969181      0.13761684
      3.61868       1.3341261     0.071765890
      3.62192       1.0782362     0.058907767
      3.62517      0.99620517     0.057437054
      3.62841      0.93124287     0.066073135
      3.63166      0.71867752     0.064106256
      3.63490      0.77069512     0.089261809
      3.63814       1.1727528     0.092762642
      3.64138       1.5113471     0.080064082
      3.64462       1.2172088      0.14826175
      3.64840      0.52834625     0.040225297
      3.65056      0.45296768     0.029243751
      3.65434      0.88080695      0.12724719
      3.65758       1.0397802     0.064019166
      3.66082      0.85047611     0.047963436
      3.66406      0.76536104     0.033365705
      3.66649      0.75660673     0.033712482
      3.67053      0.78749191     0.066933564
      3.67377      0.76069460     0.065325544
      3.67701      0.59335402     0.050580961
      3.67992      0.43268706     0.031729044
      3.68348      0.34908868     0.091659373
      3.68671      0.22483820     0.065788016
      3.68995      0.51523576     0.081624425
      3.69399      0.92661158     0.043171163
      3.69560      0.92839420     0.033038314
      3.69965      0.25207378      0.11582735
      3.70288      0.34370205      0.17477930
      3.70611      0.64944726      0.12172926
      3.71015      0.18217458     0.041490673
      3.71257     0.041394107     0.062803058
      3.71581      0.22172748      0.11019913
      3.71904      0.47845708     0.044477221
      3.72227      0.43463294     0.046024532
      3.72550      0.48990172     0.059228799
      3.72873      0.70463772      0.10028782
      3.73195       1.0198755     0.051463639
      3.73518       1.0891735     0.056953920
      3.73841       1.0199349     0.080914980
      3.74164      0.71166472      0.10972934
      3.74531      0.50482614     0.028372419
      3.74729      0.46837575     0.029602795
      3.75132      0.86176996      0.11521327
      3.75455       1.0521043     0.039496776
      3.75777      0.66391834     0.088952855
      3.76127      0.19980578     0.036857006
      3.76423      0.17649378     0.056079506
      3.76745      0.27749833     0.060091768
      3.77148      0.40547958     0.035164755
      3.77283      0.49588705     0.070510049
      3.77713       1.0285014      0.11663375
      3.78035      0.67146870      0.14953921
      3.78357     -0.10634304     0.090023704
      3.78680    -0.069509387      0.13759967
      3.79002      0.65552315      0.17717401
      3.79324      0.86624340      0.11691918
      3.79647      0.60448379      0.11189392
      3.79969      0.84842080      0.17728494
      3.80291      0.78566222      0.17541533
      3.80613      0.36456276      0.11141810
      3.80936      0.61081783      0.10336496
      3.81258      0.71272367     0.047367780
      3.81526      0.60921620     0.064979083
      3.81902      0.24892784      0.15169139
      3.82224      0.29368007      0.15905637
      3.82546      0.52463936     0.051096202
      3.82868      0.22171464     0.050089241
      3.83190      0.46136384      0.14499358
      3.83512      0.78516426     0.089528171
      3.83834      0.80933200     0.086724700
      3.84204      0.85600638     0.025478873
      3.84478      0.29162914      0.14476441
      3.84800   -0.0085591009      0.10736261
      3.85149      0.22201764     0.039297484
      3.85444      0.30969462     0.045891351
      3.85707      0.21044135      0.12170415
      3.86088       1.9499793      0.70791984
      3.86410       3.0333329      0.37560415
      3.86805       1.3967425     0.046706009
      3.87053       1.0881626      0.18404822
      3.87375    0.0073935910      0.20126412
      3.87697      0.14246149      0.29915723
      3.88046      0.82858252      0.19920474
      3.88341       1.1695986      0.17798899
      3.88662      0.59404802      0.29452739
      3.88984     0.025618706      0.17763553
      3.89306      0.40375882      0.11875225
      3.89628      0.67652001      0.14565758
      3.89950       1.2973796      0.15894448
      3.90271       1.0210506      0.23511771
      3.90593      0.98352498      0.28362151
      3.90915       1.0213778      0.37424055
      3.91236      0.54948342      0.40617526
      3.91558     -0.72158597      0.29598695
      3.91880      0.25644780      0.50004689
      3.92282       2.3716564      0.20212454
      3.92523       1.3840353      0.40994183
      3.92845      0.40968035      0.35069080
      3.93167    -0.037149702      0.21521152
      3.93547     -0.94669820      0.12970039
      3.93649      -1.2333308     0.042455676
      3.94185       1.0281131      0.15391985
      3.94453       1.9384296      0.29024177
      3.94775       2.0794167      0.23674419
      3.95097       1.4107521      0.14012343
      3.95418      0.52324850      0.20750931
      3.95740      0.70608280      0.28943504
      3.96062       1.0436742      0.22443880
      3.96464     -0.20933130      0.11216282
      3.96705    -0.035366370      0.12894293
      3.96979     0.048095865     0.090489675
      3.97349      0.32484985      0.40018374
      3.97778       1.9112682      0.12073596
      3.97992       1.3695508      0.14978268
      3.98260      0.83184078     0.099263063
      3.98636       1.2709252      0.19797656
      3.98909       1.5152136     0.058966883
      3.99252       1.1778080      0.10374702
      3.99601       1.7188356      0.26425249
      3.99923       1.1027853      0.37032460
      4.00217    -0.053506071     0.070608584
      4.00550     -0.17627313     0.098713495
      4.00834     0.058623366      0.20329042
      4.01210       3.0039897      0.83867516
      4.01532       3.6265556      0.59531074
      4.01880       1.7795592      0.20700138
      4.02175       2.3801716      0.19460254
      4.02492       2.7310261      0.15135192
      4.02738       2.8340307      0.25558685
      4.03141       5.6743185      0.77787619
      4.03463       9.3978759      0.63572901
      4.03785       7.9437032       1.0636455
      4.04106       8.4164653       1.2575932
      4.04428       9.0536190       1.0887845
      4.04750       8.9116170       1.1499903
      4.05072       15.326169       1.9577924
      4.05394       20.405328      0.65840146
      4.05716       19.839565      0.60813933
      4.06038       24.496919       1.4428000
      4.06360       24.811029       1.4330133
      4.06709       20.455429      0.85827716
      4.07004       25.848976       2.1410317
      4.07327       29.739830       1.3919625
      4.07649       28.733093       1.1642492
      4.07864       29.079132       1.2482960
      4.08293       14.349803       6.5881468
      4.08615       47.757154       16.407337
      4.08985       103.58380       1.8605737
      4.09179       118.03959       7.6967874
      4.09518       270.00011       38.178322
      4.09900       706.18904       82.369478
