# Supplementary material for: Near-infrared observations of active asteroid (3200) Phaethon reveal no evidence for hydration
Source: Nat Commun. 2020 Apr 28;11:2050. doi: 10.1038/s41467-020-15637-7 (PMC7188859; doi:10.1038/s41467-020-15637-7)
Supplement: Supplementary file 4 — Supplementary Data 2 [file 41467_2020_15637_MOESM4_ESM.zip › Non-processedSpectraOfPhatehon/readme.txt]

These spectra are not thermally-corrected, not normalized, and not binned.
The first column: wavelength in microns
The second column: Absolute reflectance
The third column: Uncertainty
