# Supplementary material for: Near-infrared observations of active asteroid (3200) Phaethon reveal no evidence for hydration
Source: Nat Commun. 2020 Apr 28;11:2050. doi: 10.1038/s41467-020-15637-7 (PMC7188859; doi:10.1038/s41467-020-15637-7)
Supplement: Supplementary file 4 — Supplementary Data 2 [file 41467_2020_15637_MOESM4_ESM.zip › Non-processedSpectraOfPhatehon/Set a.txt]

2.0007	0.189332	0.000147168
2.0016	0.189432	0.000262345
2.00341	0.195014	0.00132463
2.00477	0.204096	0.00251777
2.00658	0.214675	0.000236171
2.00643	0.215027	5.98E-06
2.00885	0.199333	0.00346255
2.0102	0.192254	0.00130906
2.01171	0.197772	0.000983622
2.01292	0.200991	0.000646968
2.01427	0.202269	0.000237095
2.01563	0.201974	0.0002233
2.01698	0.202186	0.000214712
2.01834	0.203315	0.000303017
2.01984	0.20442	9.67E-05
2.02105	0.204679	0.000220804
2.0224	0.204018	0.00032351
2.02376	0.20361	0.000194615
2.02511	0.203259	0.000273995
2.02616	0.202411	0.000109194
2.02782	0.20093	0.000357543
2.02917	0.201648	0.000611175
2.03052	0.202233	0.000395001
2.03187	0.200719	0.000362299
2.03323	0.200319	0.000190638
2.03458	0.200552	0.000178225
2.03593	0.200155	0.000229259
2.03728	0.200526	0.000336407
2.03863	0.201042	0.000123182
2.03998	0.201209	0.000228382
2.04134	0.201573	0.000200735
2.04269	0.201133	0.000229996
2.04389	0.20031	0.000126749
2.04539	0.198875	0.000366236
2.04674	0.19724	0.000295771
2.04794	0.196583	0.000139634
2.04944	0.197933	0.000335239
2.05063	0.198936	0.000111209
2.05213	0.19811	0.000286091
2.05348	0.199003	0.00061249
2.05528	0.201856	0.000125468
2.05573	0.202007	0.000125019
2.05753	0.204919	0.000582959
2.05843	0.20623	0.000280107
2.06022	0.200111	0.00127684
2.06157	0.196075	0.000486327
2.06292	0.19801	0.00105999
2.06456	0.201937	0.000248282
2.06561	0.202384	0.00025541
2.06696	0.202639	0.000341204
2.06831	0.201354	0.00053379
2.06965	0.201517	0.00065502
2.071	0.202946	0.000379292
2.07234	0.202743	0.000220058
2.07369	0.203035	0.000249729
2.07489	0.20378	8.04E-05
2.07638	0.201721	0.000456597
2.07743	0.200535	7.09E-05
2.07862	0.200965	0.00017336
2.08042	0.203348	0.000444017
2.08176	0.20342	0.000441567
2.08356	0.200935	1.44E-05
2.08445	0.203254	0.000781529
2.0858	0.204883	0.000446603
2.08714	0.203543	0.000422167
2.08849	0.202905	0.000212126
2.08983	0.201915	0.000492696
2.09117	0.200323	0.000216169
2.09252	0.202197	0.000538152
2.09386	0.20282	0.000323354
2.09521	0.202296	0.000187838
2.09655	0.202673	0.000152156
2.09789	0.202675	0.000130701
2.09924	0.202288	8.30E-05
2.10058	0.202239	0.000166548
2.10192	0.20297	0.00032436
2.10328	0.202415	0.000532389
2.1047	0.202132	0.000731717
2.10622	0.205922	0.00124867
2.10774	0.207067	0.000905282
2.10961	0.204165	0.000175448
2.1108	0.204135	0.000157273
2.11233	0.204321	0.000205994
2.11385	0.204759	0.00020707
2.11538	0.205232	0.000283525
2.11691	0.205747	0.000396189
2.11843	0.205002	0.000524749
2.11996	0.205609	0.000785519
2.12149	0.206545	0.00050914
2.12301	0.204944	0.000445122
2.12454	0.20373	0.000116191
2.12607	0.204348	0.000380209
2.12759	0.204817	0.000292656
2.12912	0.204029	0.000286438
2.13065	0.203633	7.43E-05
2.13188	0.203843	3.17E-05
2.1337	0.202644	0.000404023
2.13522	0.203	0.000648043
2.13675	0.204678	0.000384608
2.13845	0.204988	0.000111363
2.1398	0.204534	0.000282158
2.14133	0.204204	0.000303971
2.14285	0.20555	0.000480425
2.14438	0.206894	0.000114526
2.1459	0.205919	0.000444271
2.14743	0.204876	0.000241272
2.14895	0.204356	0.000210489
2.15048	0.203854	0.000138641
2.15201	0.203777	0.000101326
2.15353	0.204298	0.000209852
2.15506	0.204708	0.000159118
2.15658	0.204232	0.000233892
2.1581	0.20323	0.000181726
2.15963	0.203121	0.000195247
2.16115	0.203025	0.000284367
2.16268	0.201199	0.00064309
2.16386	0.19991	0.00052376
2.16573	0.207836	0.00222024
2.16725	0.210836	0.00102891
2.16928	0.206458	0.000111006
2.1703	0.205694	0.000285291
2.17182	0.204623	0.000220677
2.17335	0.204097	8.74E-05
2.17453	0.203829	0.000144453
2.1764	0.202108	0.000397657
2.17792	0.203703	0.00100793
2.17944	0.204986	0.000705424
2.18131	0.202078	0.000321356
2.18249	0.203317	0.000565264
2.18401	0.204742	0.000172052
2.18554	0.203832	0.000302191
2.18706	0.203334	0.000181718
2.18858	0.203787	0.000139334
2.19011	0.203717	0.00015864
2.19163	0.203489	7.23E-05
2.19315	0.203577	4.27E-05
2.19468	0.203796	0.000106572
2.1962	0.203412	0.000269475
2.19772	0.202781	0.000168682
2.19925	0.204087	0.000580457
2.20077	0.20574	0.000341586
2.20229	0.204915	0.000571888
2.20381	0.201609	0.000772955
2.20533	0.201756	0.0010102
2.20736	0.206869	0.000357849
2.20838	0.206341	0.000377746
2.2099	0.204674	0.000310103
2.21142	0.203491	0.000259256
2.21295	0.202779	0.000113148
2.21447	0.202432	0.000100941
2.21599	0.202916	0.000284345
2.21751	0.203758	0.000238229
2.21903	0.202911	0.000420294
2.22055	0.202656	0.000423536
2.22208	0.203214	0.000364298
2.2236	0.201878	0.00056498
2.22512	0.201624	0.000467599
2.22664	0.203558	0.000491724
2.22816	0.203432	0.000435303
2.2298	0.201675	5.73E-06
2.2312	0.202473	0.000334218
2.23289	0.203891	0.000200943
2.23425	0.203706	0.000181249
2.23577	0.202922	0.00014881
2.23729	0.202759	0.000137875
2.23881	0.203663	0.000355078
2.2405	0.204862	8.14E-05
2.24185	0.204513	0.000190062
2.24337	0.203247	0.000315833
2.24489	0.201699	0.000318428
2.24641	0.202309	0.000544951
2.24793	0.203927	0.000386322
2.24945	0.20378	0.000288628
2.25097	0.202895	0.000140936
2.25249	0.202699	0.000113657
2.25401	0.202864	0.000123708
2.25536	0.203705	0.000319907
2.25705	0.205361	0.000372241
2.25857	0.203313	0.000996892
2.26009	0.200255	0.000557916
2.26161	0.202679	0.00111371
2.26313	0.2051	0.000439107
2.26465	0.205237	0.000377668
2.26617	0.205254	0.000424853
2.26819	0.203981	0.000127085
2.26921	0.204223	0.000156578
2.27072	0.203966	0.000191497
2.27174	0.203504	8.49E-05
2.27376	0.201537	0.000430951
2.27528	0.203775	0.00126161
2.2768	0.206714	0.000707197
2.27832	0.203546	0.00144509
2.27984	0.200629	0.000687122
2.28136	0.203223	0.00101332
2.28321	0.20629	8.65E-05
2.28439	0.206622	0.000168125
2.2854	0.206944	0.00015729
2.28743	0.203381	0.000789044
2.28895	0.202571	0.000394169
2.29063	0.204003	0.000131752
2.29198	0.203909	0.000134889
2.29333	0.204151	0.00029588
2.29502	0.206625	0.000568107
2.29654	0.206483	0.000680535
2.29805	0.205032	0.000354801
2.29957	0.205531	0.000289409
2.30109	0.205077	0.000381302
2.30261	0.204508	0.000331118
2.30412	0.205642	0.000432096
2.30564	0.206141	0.000247685
2.30716	0.206982	0.000517017
2.30884	0.2087	0.000156046
2.31019	0.208227	0.000193202
2.31171	0.207526	0.000106555
2.31238	0.207321	9.39E-05
2.31474	0.201134	0.00110666
2.31626	0.202538	0.00164671
2.31778	0.210054	0.00179066
2.31929	0.211958	0.000933573
2.32148	0.206598	0.000119871
2.32233	0.207322	0.000280904
2.32384	0.208223	0.000257367
2.32536	0.208172	0.000417042
2.32687	0.207119	0.000591751
2.32839	0.207544	0.000610627
2.32991	0.207932	0.00054828
2.33142	0.206817	0.000188613
2.33277	0.206958	0.000142771
2.33445	0.209086	0.00066883
2.33597	0.209641	0.00055121
2.33765	0.207353	0.000284761
2.33883	0.207894	0.000580895
2.34052	0.211035	0.000628782
2.34203	0.210441	0.000774573
2.34372	0.208148	0.00012884
2.34506	0.207823	0.000133836
2.34658	0.208547	0.000379613
2.34809	0.209422	0.000313108
2.34961	0.209139	0.000220459
2.35104	0.20864	0.000105744
2.35264	0.209701	0.00052836
2.35415	0.209684	0.00064213
2.35567	0.208311	0.000306829
2.35685	0.208497	0.000364888
2.3587	0.21255	0.00123138
2.36021	0.212083	0.00129075
2.36173	0.209799	0.000311201
2.36324	0.210285	0.000190152
2.36475	0.208822	0.000511846
2.36627	0.207811	0.000437461
2.36778	0.204146	0.00159563
2.3693	0.201629	0.00182579
2.37081	0.2103	0.0033254
2.37233	0.217178	0.0009833
2.37384	0.212757	0.00104469
2.37535	0.209547	0.000551963
2.37687	0.210701	0.000743436
2.37838	0.212528	0.000284444
2.37956	0.212286	0.000245513
2.38141	0.206666	0.00171255
2.38292	0.208284	0.00205617
2.38443	0.213556	0.000864237
2.38595	0.214376	0.000591946
2.38746	0.213841	0.000773125
2.38897	0.209758	0.00122091
2.39049	0.209537	0.00128075
2.392	0.21213	0.000736337
2.39385	0.209625	0.000333405
2.39502	0.210354	0.000595302
2.39654	0.213101	0.000847301
2.39805	0.212164	0.000967884
2.39956	0.211094	0.000748184
2.40108	0.211094	0.000950226
2.40259	0.209254	0.000953826
2.4041	0.210254	0.000965425
2.40565	0.21081	0.000811259
2.40732	0.210355	0.000524111
2.40905	0.211694	0.000178152
2.41075	0.210782	0.000638284
2.41245	0.207943	0.00105293
2.41416	0.207746	0.00116254
2.41586	0.21003	0.00116857
2.41757	0.211234	0.00148453
2.41928	0.215968	0.00245907
2.42098	0.215243	0.00223246
2.42288	0.208686	0.000428371
2.4244	0.211312	0.000825441
2.4261	0.21457	0.000481798
2.42781	0.215034	0.000272702
2.42952	0.213855	0.000370373
2.43123	0.210947	0.00087647
2.43294	0.20388	0.00201579
2.43465	0.208019	0.00389522
2.43636	0.220913	0.00344169
2.43807	0.219769	0.00273138
2.43997	0.211938	9.77E-05
2.44149	0.212359	0.000204516
2.4432	0.209291	0.0015816
2.44491	0.207182	0.00186404
2.44662	0.214309	0.00313969
2.44834	0.214276	0.00266253
2.45005	0.21322	0.00293849
2.45176	0.216943	0.00242755
2.45348	0.215184	0.00204439
2.45519	0.21594	0.00150866
2.4569	0.217073	0.000852673
2.45824	0.21437	0.000417723
2.46033	0.207277	0.00170428
2.46205	0.212366	0.00345647
2.46377	0.221279	0.00212207
2.46548	0.217373	0.00222602
2.4672	0.21429	0.00104899
2.46834	0.216269	0.000952129
2.47063	0.200967	0.00434583
2.47235	0.217966	0.00805685
2.47407	0.229883	0.00462213
2.47617	0.212441	0.000199116
2.4775	0.208829	0.00132497
2.47903	0.206275	0.00118274
2.48094	0.21203	0.00231837
2.48266	0.214288	0.00177192
2.48438	0.213331	0.00248958
2.4861	0.209996	0.00386787
2.48782	0.217439	0.00610821
2.48954	0.220866	0.00405843
2.49145	0.207249	0.00115548
2.49279	0.206937	0.00151256
2.4947	0.222023	0.00543989
2.49643	0.225595	0.00357288
2.49815	0.218164	0.00136941
2.49987	0.214482	0.00241707
2.50159	0.209276	0.00222636
2.50332	0.21035	0.00162095
2.50504	0.219784	0.00302635
2.50676	0.223748	0.00339728
2.50849	0.212636	0.00506001
2.51021	0.212065	0.00447598
2.51194	0.22138	0.00406351
2.51366	0.203809	0.00723828
2.51538	0.206496	0.00990914
2.51749	0.249183	0.0041783
2.51883	0.241529	0.00497092
2.52056	0.22085	0.00403217
2.52229	0.211385	0.00324731
2.52401	0.215802	0.00306677
2.52574	0.222387	0.000676594
2.52651	0.221191	0.000740559
2.52919	0.195317	0.00407869
2.53092	0.21617	0.0121163
2.53265	0.24634	0.0101048
2.53437	0.23142	0.0113536
2.5361	0.230087	0.010151
2.53783	0.238643	0.00572384
2.53956	0.205928	0.00793302
2.54128	0.18187	0.00581536
2.54301	0.217434	0.0190038
2.54474	0.253602	0.0145295
2.54647	0.241041	0.0144955
2.5482	0.23845	0.0114555
2.54993	0.226905	0.014274
2.55166	0.239391	0.0164994
2.55339	0.282056	0.00853435
2.55512	0.254206	0.0121759
2.55685	0.206597	0.00759225
2.55839	0.147042	0.0219282
2.56415	0.365846	0.0387153
2.5655	0.308265	0.0409653
2.56723	0.16036	0.0254399
2.56896	0.206342	0.0354327
2.57069	0.246873	0.0280207
2.57243	0.209956	0.0199762
2.57435	0.226648	0.00539874
2.57589	0.28005	0.0191957
2.57762	0.274743	0.0272353
2.57974	0.153836	0.0122623
2.58109	0.163321	0.0152842
2.58282	0.10609	0.0330553
2.58455	0.00728021	0.0203202
2.58802	0.0765529	0.0302396
2.58975	0.171833	0.0283637
2.59148	0.364583	0.0822254
2.59321	0.0357337	0.183885
2.59668	0.415511	0.179087
2.59861	0.246896	0.10296
2.60015	0.0744785	0.024017
2.60188	0.0584745	0.0219351
2.60708	0.0265531	0.040004
2.60882	0.181948	0.0709426
2.61055	0.175093	0.0900966
2.61248	-0.123096	0.0281485
2.61402	-0.137795	0.0272159
2.61595	-0.172347	0.0181725
2.61749	-0.0948782	0.0366562
2.61922	0.0289156	0.0295828
2.62096	0.137289	0.0357167
2.62269	0.192471	0.0189229
2.62443	0.1768	0.0127284
2.62616	0.185905	0.0190825
2.6279	0.332366	0.0524117
2.63137	0.402841	0.0298387
2.63291	0.365961	0.0192014
2.63484	0.283546	0.0295406
2.63657	0.222138	0.023256
2.63831	0.146619	0.0121342
2.64004	0.136807	0.0124301
2.64178	0.171032	0.0125836
2.64332	0.191207	0.0115554
2.64525	0.280844	0.0290651
2.64699	0.290379	0.028814
2.64872	0.180579	0.0232416
2.65046	0.112637	0.0125791
2.65219	0.157188	0.0234494
2.65393	0.251734	0.0146317
2.65547	0.289466	0.0143049
2.6574	0.173868	0.0528101
2.65913	0.279838	0.0763841
2.66087	0.274762	0.102259
2.66261	0.137635	0.0824639
2.66434	0.339599	0.0902908
2.66608	0.283149	0.106541
2.668	-0.0870223	0.0545041
2.66955	0.00441981	0.0653421
2.67128	0.17311	0.0308882
2.67302	0.159816	0.0388003
2.67514	-0.00434138	0.00598296
2.67649	0.279763	0.0950758
2.67822	0.351455	0.132709
2.67996	-0.22105	0.18228
2.68169	-0.334245	0.147226
2.68362	0.155322	0.0770153
2.68517	0.126003	0.0657742
2.6869	0.243058	0.0932957
2.68864	0.202416	0.125748
2.69037	-0.0461361	0.0713134
2.6923	0.087527	0.0399218
2.69384	-0.301635	0.15639
2.69558	-0.662648	0.0878552
2.69731	-0.285851	0.147313
2.69943	-0.0603897	0.027575
2.70078	-0.10996	0.0414257
2.70251	-0.227382	0.0459504
2.70425	-0.154645	0.0576978
2.70598	-0.0687944	0.0335997
2.70772	0.00370484	0.0555649
2.70945	0.142998	0.03593
2.71119	0.371126	0.164011
2.71331	1.23942	0.101481
2.71466	0.75796	0.22464
2.71639	0.112739	0.106009
2.71812	0.00678663	0.0320741
2.71971	-0.102386	0.0225607
2.72159	-0.144468	0.0299215
2.72332	-0.0337745	0.043359
2.72506	0.0929105	0.0278715
2.72679	0.178933	0.0299206
2.72853	0.190957	0.0171308
2.73026	0.135712	0.00571696
2.7318	0.129011	0.00904513
2.73372	0.0444077	0.0275798
2.73546	0.0388056	0.022602
2.73719	-0.00258933	0.0468485
2.73931	-0.187754	0.0179134
2.74065	-0.0435761	0.0694837
2.74239	0.181239	0.0550074
2.74412	0.386267	0.0547398
2.74585	0.264268	0.0998993
2.74758	-0.0271458	0.0745953
2.74931	0.0470904	0.0634465
2.75105	0.115752	0.0524697
2.75278	-0.00235914	0.0483099
2.75451	0.140339	0.0844119
2.75605	0.338072	0.0356894
2.75797	0.0867703	0.082675
2.7597	0.174414	0.1776
2.76201	1.14711	0.0731346
2.76316	0.631999	0.206199
2.76522	0.198625	0.0266477
2.76662	0.156703	0.0331993
2.76835	0.000126975	0.0406125
2.77008	-0.0648488	0.017433
2.77162	-0.0307479	0.0196223
2.77354	0.28344	0.138207
2.77527	0.521113	0.114341
2.777	0.0760751	0.174451
2.77873	-0.0497225	0.134395
2.78065	0.322568	0.0441518
2.78218	0.201545	0.061431
2.78391	-0.0478088	0.0423333
2.78564	-0.0501312	0.0517942
2.78737	-0.0689785	0.0566791
2.7889	-0.0926328	0.0717946
2.79082	0.511637	0.136325
2.79236	0.739976	0.0823044
2.79427	0.460427	0.0929208
2.796	0.427428	0.0603786
2.79773	0.485975	0.0683119
2.79945	0.316256	0.104327
2.80155	0.0858069	0.0154555
2.80354	0.0706008	0.0189091
2.80562	0.2003	0.044987
2.80748	0.317804	0.0103019
2.80983	0.306622	0.00787105
2.81189	0.265434	0.0172054
2.81397	0.23703	0.0131033
2.81606	0.245966	0.01222
2.81814	0.245716	0.0104527
2.82023	0.280948	0.0205657
2.82231	0.327226	0.00863674
2.8244	0.296686	0.013006
2.82648	0.276699	0.00564202
2.82856	0.277838	0.00812539
2.83064	0.220579	0.0200625
2.83272	0.209439	0.0217038
2.83481	0.290897	0.0235491
2.83689	0.321495	0.0120158
2.83896	0.308517	0.00654839
2.84104	0.314796	0.00460126
2.84312	0.2883	0.00786468
2.84589	0.24587	0.00192552
2.84635	0.244497	0.00112778
2.84935	0.291244	0.00967718
2.85143	0.25769	0.0170932
2.85351	0.255854	0.0198079
2.85558	0.31171	0.011625
2.85765	0.302355	0.0109498
2.85973	0.293861	0.00627425
2.8618	0.302243	0.00427632
2.86387	0.286703	0.00396381
2.86549	0.277093	0.00109982
2.86802	0.280938	0.0035775
2.87009	0.281733	0.00444292
2.87216	0.305173	0.00847116
2.87423	0.307081	0.00892463
2.8763	0.290281	0.00560939
2.87837	0.300762	0.00564031
2.88044	0.298483	0.00471803
2.88251	0.288668	0.00172553
2.88457	0.28525	0.0026601
2.88641	0.282333	0.00320792
2.88871	0.30111	0.00541825
2.89077	0.311916	0.0021282
2.89284	0.311089	0.00176909
2.8949	0.302793	0.00429102
2.89697	0.275852	0.00631611
2.89857	0.262835	0.00452759
2.90109	0.296229	0.00729742
2.90316	0.306385	0.00394584
2.90522	0.311942	0.00407785
2.90728	0.31925	0.00154363
2.90934	0.3114	0.00198587
2.9114	0.307787	0.00195876
2.91346	0.318178	0.00374213
2.91507	0.327778	0.000801681
2.91736	0.308175	0.00724198
2.91964	0.268446	0.00852615
2.9217	0.302866	0.0186877
2.92376	0.352299	0.00877386
2.92582	0.334178	0.00908952
2.92787	0.316345	0.00222493
2.93016	0.32158	0.000729166
2.93199	0.323082	0.00104993
2.93404	0.321409	0.00152278
2.9361	0.327734	0.00428672
2.93815	0.334135	0.00453561
2.94021	0.323402	0.0057453
2.94226	0.318053	0.00339226
2.94431	0.320939	0.00434958
2.94637	0.339708	0.00904719
2.94842	0.344744	0.00872141
2.9507	0.312589	0.00506366
2.95252	0.333727	0.0115515
2.95457	0.356334	0.00571425
2.95708	0.339757	0.00235438
2.95867	0.336474	0.00119866
2.96072	0.339636	0.00214163
2.96277	0.342104	0.00245743
2.96482	0.330726	0.00491738
2.96687	0.311533	0.003228
2.96892	0.326615	0.00971604
2.97097	0.362239	0.00725692
2.97301	0.374939	0.00313823
2.97506	0.359224	0.00408341
2.97688	0.349691	0.00230588
2.97915	0.361198	0.00364423
2.9812	0.366374	0.00140926
2.98342	0.361873	0.000613486
2.98529	0.363756	0.00109641
2.98733	0.362617	0.00163844
2.98938	0.355353	0.0020485
2.99142	0.3509	0.00184865
2.99346	0.347019	0.00251962
2.99551	0.360987	0.00687899
2.99778	0.387742	0.00083609
2.99959	0.372298	0.00505299
3.00163	0.34946	0.00418157
3.00367	0.354589	0.00607518
3.00571	0.380902	0.00606347
3.0073	0.393402	0.00112915
3.0098	0.377602	0.00388989
3.01183	0.372285	0.00158833
3.01387	0.365446	0.00443489
3.01591	0.36608	0.00499128
3.01795	0.376005	0.00356717
3.01999	0.394929	0.00718184
3.02203	0.409265	0.00637971
3.02406	0.399144	0.00626806
3.0261	0.387862	0.00185622
3.02814	0.376672	0.00498614
3.03017	0.374643	0.00541295
3.03221	0.379624	0.00568365
3.03425	0.375194	0.0073692
3.03628	0.402286	0.0118386
3.03832	0.428146	0.00277256
3.04035	0.411899	0.00523274
3.04239	0.39434	0.00467896
3.04442	0.393714	0.00344858
3.04645	0.400413	0.00128052
3.04826	0.394355	0.00191345
3.05052	0.383406	0.00393473
3.05255	0.403539	0.00923325
3.05458	0.431971	0.0042674
3.05661	0.422743	0.00608362
3.05865	0.398313	0.00420258
3.06068	0.402261	0.00595063
3.06271	0.417632	0.00468378
3.06474	0.413792	0.00391803
3.06677	0.407013	0.000998302
3.06857	0.41188	0.00138621
3.07083	0.428624	0.0049575
3.07286	0.445018	0.00514022
3.07489	0.437874	0.00694493
3.07624	0.421628	0.00155469
3.07894	0.398007	0.00944722
3.08097	0.433779	0.0156082
3.083	0.451105	0.010076
3.08503	0.431671	0.0037565
3.08705	0.432904	0.00393963
3.08908	0.433338	0.00457033
3.09111	0.430419	0.00540134
3.09313	0.433125	0.00521672
3.09516	0.444541	0.00246234
3.09718	0.455065	0.00556807
3.09921	0.458632	0.00681997
3.10124	0.42286	0.0114945
3.10326	0.417564	0.0124073
3.10528	0.466625	0.0140199
3.10731	0.465564	0.0135692
3.10933	0.461042	0.01082
3.11136	0.470356	0.0107232
3.11338	0.466022	0.011615
3.1154	0.487665	0.0115391
3.11743	0.48732	0.00809166
3.11922	0.465832	0.000732061
3.12147	0.449598	0.00489754
3.12349	0.435616	0.00278938
3.12552	0.462106	0.0113304
3.12754	0.507455	0.00950115
3.12956	0.503828	0.00870789
3.13158	0.480031	0.00317284
3.1336	0.482154	0.00208495
3.13562	0.465368	0.0085435
3.13764	0.473096	0.0121024
3.13966	0.510154	0.0106188
3.14168	0.496362	0.0117589
3.1437	0.466286	0.00656254
3.14572	0.503842	0.0149286
3.14774	0.526043	0.0083469
3.14976	0.510024	0.00409157
3.15178	0.497233	0.00574614
3.1538	0.486141	0.00327613
3.15581	0.497069	0.00467407
3.15783	0.514972	0.00295481
3.1594	0.522784	0.000406702
3.16187	0.511476	0.00362697
3.16389	0.499711	0.00278668
3.1659	0.510791	0.00571894
3.16792	0.52368	0.00252052
3.17038	0.515058	0.00111741
3.17195	0.512176	0.000905773
3.17397	0.526183	0.00537439
3.17599	0.541119	0.00351538
3.178	0.528024	0.00601452
3.18002	0.511383	0.00165201
3.18203	0.519531	0.00417679
3.18405	0.545175	0.00797072
3.18606	0.546764	0.00655577
3.18808	0.503333	0.0114135
3.18965	0.48524	0.00935605
3.19211	0.575007	0.021004
3.19412	0.567785	0.0208375
3.19614	0.525188	0.0166542
3.19815	0.55056	0.0189661
3.20017	0.552916	0.0191734
3.20218	0.561588	0.0193171
3.20419	0.580975	0.0136412
3.20621	0.556175	0.00708305
3.20822	0.551236	0.0105207
3.21023	0.598546	0.0234099
3.21225	0.64888	0.0119258
3.21426	0.615916	0.0135718
3.21627	0.597205	0.00784586
3.21828	0.566738	0.015783
3.2203	0.539962	0.00954716
3.22253	0.578073	0.00687731
3.22432	0.621364	0.0121198
3.22633	0.582136	0.0269219
3.22835	0.552202	0.0295039
3.23036	0.671277	0.042332
3.23237	0.708929	0.0286502
3.23505	0.597267	0.0028874
3.23639	0.568631	0.0110408
3.2384	0.605785	0.0248367
3.24041	0.663299	0.0201511
3.24242	0.617911	0.023539
3.24444	0.579604	0.00805272
3.24645	0.596209	0.00512544
3.24846	0.646689	0.0230451
3.25047	0.68932	0.0169554
3.25315	0.627513	0.0026672
3.25449	0.629743	0.00271912
3.2565	0.591796	0.018087
3.25851	0.580792	0.0170064
3.26052	0.653632	0.0223902
3.26253	0.714117	0.00305701
3.26454	0.664505	0.0186838
3.26677	0.583459	0.00938632
3.26811	0.566903	0.00593687
3.27057	0.7034	0.0361228
3.27257	0.75675	0.0212877
3.27503	0.661201	0.00837955
3.27659	0.614987	0.0152493
3.2786	0.697954	0.0434306
3.28061	0.801751	0.0276163
3.28262	0.748039	0.0282628
3.28463	0.689462	0.00208186
3.28664	0.684824	0.0044859
3.28865	0.678702	0.00480963
3.29065	0.681313	0.00651187
3.29266	0.67822	0.00894585
3.29467	0.675248	0.0078349
3.29646	0.691904	0.00872432
3.29869	0.758203	0.0195761
3.3007	0.772836	0.0145773
3.30271	0.734185	0.00864499
3.30471	0.731517	0.0108962
3.30672	0.711355	0.0151094
3.30873	0.672858	0.0168792
3.31007	0.665612	0.0293925
3.32301	0.769855	0.00458871
3.32479	0.755773	0.00763347
3.3268	0.770404	0.0135515
3.32881	0.805057	0.0128691
3.33082	0.770527	0.0190807
3.33282	0.756544	0.0170277
3.33499	0.793141	0.00923108
3.33758	0.811171	0.0116111
3.34055	0.82435	0.00985481
3.34351	0.863376	0.0185448
3.34647	0.89658	0.0192334
3.34943	0.854114	0.0251265
3.35205	0.79281	0.00701988
3.35532	0.882373	0.0327139
3.35825	0.926626	0.0187128
3.36151	0.881336	0.00996227
3.36411	0.85312	0.012944
3.36702	0.893722	0.0304005
3.36994	0.955862	0.0170219
3.37349	0.908655	0.00443262
3.37575	0.87433	0.0126731
3.37864	0.902048	0.0254315
3.38153	0.952926	0.0141265
3.38442	0.949806	0.0114984
3.3873	0.913151	0.0125042
3.39017	0.922107	0.018687
3.39304	0.966616	0.0131828
3.39654	0.947353	0.00393183
3.39876	0.931127	0.00630004
3.40161	0.926375	0.00739924
3.40445	0.955592	0.0107225
3.4073	0.967565	0.00750333
3.41013	0.954689	0.00496711
3.41296	0.971687	0.0105365
3.41579	1.01674	0.0167706
3.41861	1.01279	0.0183214
3.42173	0.960337	0.00163173
3.4233	0.963207	0.00144934
3.42704	1.01704	0.0131598
3.42983	1.03934	0.00757093
3.43387	0.997779	0.0013183
3.43542	0.996852	0.00181075
3.4382	1.02793	0.0118694
3.44098	1.06895	0.00810719
3.44375	1.06805	0.00602699
3.44652	1.05882	0.00336777
3.44929	1.0564	0.00416153
3.45205	1.07238	0.0108722
3.4548	1.09702	0.00567401
3.45755	1.08729	0.0055139
3.4606	1.07503	0.000796665
3.46182	1.07593	0.000933324
3.46577	1.11804	0.00874489
3.46851	1.13339	0.00331976
3.47123	1.12925	0.00190906
3.47395	1.14337	0.00495209
3.47667	1.15252	0.00378824
3.47938	1.14617	0.00405341
3.48209	1.14455	0.00286342
3.4848	1.14401	0.0033265
3.48749	1.1578	0.00881901
3.49019	1.19364	0.00840403
3.49288	1.2128	0.00113288
3.49549	1.2151	0.000738427
3.49817	1.21321	0.00133028
3.50093	1.21135	0.0038935
3.5036	1.22562	0.00574066
3.50597	1.23888	0.000810736
3.50893	1.24497	0.00227232
3.51159	1.24609	0.00201586
3.51425	1.24804	0.0024038
3.5169	1.25742	0.00253936
3.51955	1.27413	0.00595865
3.52219	1.29425	0.00470325
3.52483	1.28664	0.00623396
3.52747	1.28294	0.00632263
3.5301	1.2986	0.00447431
3.53273	1.30316	0.00419854
3.53536	1.32128	0.00818473
3.53798	1.33388	0.0046598
3.54059	1.33508	0.00446163
3.54321	1.3514	0.0046831
3.54582	1.38002	0.00709784
3.54842	1.38728	0.00644904
3.55189	1.35555	0.00155858
3.55362	1.36385	0.00429166
3.55679	1.38541	0.00228858
3.55881	1.40113	0.00565548
3.56139	1.41263	0.00391564
3.56398	1.41727	0.00179263
3.56656	1.4245	0.00244092
3.56913	1.42999	0.0016486
3.57171	1.43995	0.00395438
3.57428	1.46245	0.00564191
3.57684	1.48815	0.0052079
3.57941	1.4988	0.00312222
3.58197	1.50235	0.00422953
3.58452	1.50157	0.0049389
3.58708	1.50359	0.00508333
3.58991	1.51985	0.00158611
3.59217	1.50946	0.00412249
3.59472	1.51164	0.00660877
3.59726	1.54461	0.00920192
3.59979	1.56569	0.0019864
3.60233	1.56648	0.00236076
3.60486	1.57406	0.00281623
3.60739	1.58223	0.00300876
3.60991	1.59575	0.00401084
3.61244	1.60816	0.00207545
3.61495	1.61655	0.00243244
3.61747	1.62436	0.0020687
3.61999	1.63018	0.00171109
3.62175	1.63031	0.000301197
3.625	1.67174	0.0107197
3.62751	1.68728	0.00484445
3.62973	1.68008	0.00264748
3.63251	1.69732	0.00594668
3.63501	1.72362	0.0056038
3.6375	1.75019	0.00569448
3.63999	1.74353	0.00976305
3.64248	1.71417	0.00791751
3.64497	1.74101	0.0158486
3.64773	1.78599	0.00441879
3.64994	1.78642	0.0048018
3.65241	1.78626	0.0041702
3.65489	1.78425	0.00288285
3.65736	1.78688	0.00434489
3.65984	1.81402	0.00859486
3.66258	1.84044	0.00231171
3.66477	1.84301	0.0023067
3.66724	1.84872	0.00269792
3.6697	1.87088	0.00727559
3.67216	1.87406	0.00654399
3.67462	1.88674	0.0130195
3.67708	1.92402	0.0115599
3.67953	1.9219	0.00960556
3.68198	1.90281	0.00227442
3.68443	1.89234	0.00654464
3.68688	1.88631	0.00611516
3.68933	1.89368	0.005202
3.69177	1.91461	0.00887641
3.69475	1.95736	0.00315326
3.69557	1.96262	0.0028522
3.69909	2.037	0.0123621
3.70153	2.03663	0.00941493
3.70396	2.02449	0.00607821
3.70693	2.04925	0.00232181
3.70883	2.06697	0.0073472
3.71125	2.07646	0.00730808
3.71368	2.05691	0.00927111
3.71584	2.05486	0.00933758
3.71853	2.11923	0.0145655
3.72095	2.15184	0.00683845
3.72338	2.1816	0.0138286
3.7258	2.19514	0.00877274
3.72848	2.16391	0.00322847
3.73063	2.16289	0.00310933
3.73305	2.1821	0.00928965
3.73546	2.21433	0.0109911
3.73787	2.23796	0.00924564
3.74028	2.29298	0.0213959
3.74269	2.31084	0.017947
3.7451	2.27224	0.00897969
3.74751	2.27384	0.00797243
3.74991	2.25038	0.0115101
3.75232	2.24805	0.013474
3.75472	2.31536	0.0169612
3.75713	2.35235	0.00496739
3.75953	2.32965	0.0072851
3.76193	2.3143	0.00385888
3.76433	2.33383	0.00597772
3.76619	2.3521	0.00272329
3.76912	2.40043	0.00989658
3.77152	2.40326	0.00973696
3.77392	2.39737	0.00771913
3.77631	2.39948	0.00686055
3.7787	2.43715	0.0180518
3.78136	2.49392	0.00465342
3.78349	2.48113	0.00526709
3.78588	2.49291	0.0103173
3.78827	2.50725	0.00724186
3.79013	2.50728	0.00493752
3.79305	2.56027	0.0106069
3.79544	2.57271	0.00491163
3.79756	2.55769	0.00156943
3.80022	2.54696	0.00338411
3.8026	2.55105	0.00702976
3.80499	2.54423	0.00840242
3.80738	2.55493	0.0137408
3.80976	2.60163	0.0203882
3.81215	2.62931	0.00901063
3.81453	2.62731	0.00757645
3.81692	2.64215	0.00615634
3.8193	2.65577	0.00750917
3.82168	2.68008	0.0094462
3.8246	2.71729	0.00339431
3.82645	2.74919	0.0111622
3.82883	2.7914	0.00805625
3.83122	2.77178	0.0157593
3.8336	2.73448	0.01277
3.83598	2.76959	0.0184661
3.83837	2.79924	0.00946109
3.84075	2.79158	0.00642352
3.84313	2.82558	0.0113664
3.84551	2.83456	0.0100199
3.8479	2.81471	0.0116161
3.85028	2.84957	0.0176663
3.85273	2.88438	0.00348364
3.85478	2.91229	0.0150071
3.85743	3.02517	0.0258098
3.85981	3.02083	0.0229486
3.8622	2.99024	0.0169483
3.86458	3.027	0.013119
3.86696	3.0426	0.0120293
3.86935	3.0912	0.0215525
3.87173	3.14719	0.00862499
3.87412	3.12634	0.010946
3.87651	3.14302	0.0187322
3.87889	3.15367	0.0217553
3.88128	3.05468	0.0365358
3.88367	3.04309	0.0331246
3.88605	3.22845	0.0513663
3.88844	3.28513	0.0272123
3.89083	3.27284	0.0292147
3.89349	3.35239	0.0184322
3.89561	3.37745	0.00849197
3.898	3.3801	0.00726879
3.90013	3.37461	0.00577761
3.90279	3.37438	0.0107362
3.90518	3.42059	0.0156094
3.90757	3.3928	0.0229888
3.90997	3.33156	0.0103018
3.91236	3.35498	0.0122008
3.9145	3.38754	0.0070413
3.91716	3.4456	0.0180927
3.91956	3.52287	0.0180612
3.92196	3.57125	0.0177954
3.92436	3.53411	0.0276624
3.92676	3.52653	0.0206421
3.92916	3.61843	0.0207632
3.93103	3.66408	0.0100467
3.93397	3.54644	0.0313216
3.93635	3.47253	0.0064558
3.93879	3.54679	0.0440726
3.9412	3.66449	0.0345599
3.94361	3.66819	0.0224582
3.94602	3.6593	0.01503
3.94843	3.68737	0.00938358
3.95085	3.634	0.0178505
3.95326	3.65348	0.0286829
3.95568	3.75504	0.0248414
3.9581	3.72205	0.0347374
3.96052	3.75786	0.0467472
3.96294	3.87418	0.02864
3.96536	3.87349	0.0201829
3.96779	3.8428	0.0142032
3.97049	3.81571	0.00474063
3.97241	3.80917	0.00440686
3.97507	3.80249	0.0152636
3.97751	3.84406	0.0337843
3.97994	3.99792	0.0331131
3.98238	4.08227	0.00735112
3.98481	4.09796	0.0085404
3.98698	4.06136	0.0257853
3.98969	3.94963	0.0272925
3.99214	4.00266	0.0397239
3.99458	4.09459	0.0176806
3.99703	4.11955	0.0162236
3.99458	4.09459	0.0176806
3.99703	4.11955	0.0162236
