# Supplementary material for: Near-infrared observations of active asteroid (3200) Phaethon reveal no evidence for hydration
Source: Nat Commun. 2020 Apr 28;11:2050. doi: 10.1038/s41467-020-15637-7 (PMC7188859; doi:10.1038/s41467-020-15637-7)
Supplement: Supplementary file 4 — Supplementary Data 2 [file 41467_2020_15637_MOESM4_ESM.zip › Non-processedSpectraOfPhatehon/Set b.txt]

2.00119	0.22186	0.000164747
2.00164	0.221923	0.000148838
2.00345	0.228347	0.00148453
2.00435	2.33E-01	2.10E-05
2.00616	0.252845	0.00464454
2.00751	0.264962	0.00173944
2.00886	0.249198	0.00595454
2.01022	0.231138	0.00289053
2.01157	0.233204	0.0022558
2.01292	0.240286	0.000544833
2.01428	0.242027	0.000350951
2.01563	0.241953	0.000317237
2.01638	0.241264	0.000107261
2.01834	0.246359	0.00103437
2.01969	0.248088	0.000278236
2.02104	0.248631	0.000536365
2.02239	0.249009	0.000510167
2.02374	0.246867	0.00073397
2.0251	0.245719	0.000281248
2.0263	0.245765	0.000379536
2.0278	0.243413	0.000589647
2.02915	0.243277	0.000504177
2.0305	0.244932	0.000359419
2.03185	0.244021	0.000634351
2.03336	0.241489	0.000240469
2.03456	0.241453	0.000226967
2.03591	0.241968	0.000286972
2.03726	0.241669	0.000339987
2.03861	0.241635	0.000265396
2.03996	0.24126	0.000415455
2.04131	0.241338	0.000433257
2.04266	0.242516	0.000276029
2.04401	0.242558	0.00015821
2.04506	0.242226	0.000126468
2.04671	0.239761	0.000624245
2.04806	0.23732	0.000373208
2.04941	0.237324	0.000493519
2.05076	0.238905	0.000569466
2.05211	0.238563	0.000560545
2.05346	0.237527	0.000336451
2.05481	0.240399	0.000925644
2.05616	0.243841	0.000469352
2.05751	0.246698	0.000750086
2.05886	0.249112	0.000543986
2.0602	0.244477	0.00196876
2.06185	0.234786	0.000765812
2.0629	0.236146	0.0010461
2.06425	0.240755	0.00113282
2.06568	0.242534	0.000222866
2.06695	0.242694	0.000252282
2.0683	0.242261	0.000383231
2.06949	0.241548	0.000362344
2.07099	0.244174	0.000780111
2.07234	0.245621	0.000269094
2.07369	0.245207	0.000154656
2.07503	0.245108	0.000161266
2.07638	0.245168	0.000149797
2.07773	0.245485	0.000119184
2.07908	0.244747	0.000279151
2.08042	0.24356	0.00024341
2.08162	0.24325	0.000122391
2.08312	0.242329	0.00039792
2.08446	0.242582	0.000575329
2.08581	0.243828	0.000517505
2.08716	0.243293	0.000447119
2.0885	0.242661	0.00016897
2.08985	0.242466	0.000261127
2.0912	0.241666	0.00034644
2.09254	0.243388	0.000775122
2.09389	0.244849	0.000382495
2.09524	0.243855	0.000231042
2.09658	0.243109	0.000192292
2.09793	2.43E-01	9.51E-05
2.09927	0.242723	0.000124683
2.10062	0.241995	0.000326398
2.10197	0.241494	0.000293129
2.10331	0.241826	0.000368154
2.10473	0.240804	0.000551827
2.10624	0.242863	0.00122217
2.10777	0.244454	0.00101244
2.10931	0.242988	0.000885247
2.11085	0.243729	0.000767586
2.11238	0.244429	0.000349866
2.11392	0.244034	0.000242689
2.11545	0.243901	0.000267189
2.11699	0.244266	0.000394945
2.11852	0.244026	0.000437881
2.12006	0.244093	0.000578874
2.1216	0.245896	0.000495748
2.12313	0.244707	0.000863993
2.12484	0.242066	0.000301679
2.1262	0.24289	0.000421004
2.12773	0.243715	0.000187322
2.12927	0.242917	0.000315003
2.1308	0.24206	0.000179827
2.13234	0.24198	0.000199683
2.13387	0.240121	0.000753347
2.1354	0.239352	0.000683759
2.13762	0.243916	0.000225274
2.13847	0.243893	0.000125086
2.14	0.242484	0.000468633
2.14153	0.240552	0.0004416
2.14307	0.24186	0.000848351
2.1446	0.245484	0.000690213
2.14579	0.246636	0.000253885
2.14766	0.243478	0.000733989
2.1492	0.242233	0.000248942
2.15073	0.242493	0.000144486
2.15226	0.242373	0.000109154
2.15379	0.241887	0.000234005
2.15532	0.241478	0.000146959
2.15685	0.241532	0.000115746
2.15838	0.241275	0.000146282
2.15991	0.240855	0.000139689
2.16145	0.241337	0.000221915
2.1623	2.42E-01	3.03E-05
2.16451	0.238458	0.000892538
2.16604	0.244253	0.00284877
2.16757	0.250019	0.00146605
2.16961	2.45E-01	1.08E-05
2.17011	2.44E-01	7.75E-05
2.17215	0.242791	0.000346922
2.17368	0.241582	0.000189724
2.17521	0.241668	0.000250312
2.17674	0.241116	0.000400942
2.17827	0.241526	0.000705513
2.1798	0.241888	0.000793294
2.18133	0.239855	0.000901709
2.18286	0.240493	0.000871023
2.18455	0.243658	0.000163244
2.18591	0.242186	0.000697421
2.18744	0.240422	0.000564625
2.18897	0.241825	0.000747845
2.19049	0.24295	0.000357792
2.19202	0.242375	0.000124874
2.19355	0.242314	0.000137421
2.19508	0.241759	0.000136173
2.1966	0.240545	0.000405632
2.19813	0.23834	0.000529561
2.19966	0.238821	0.000898144
2.20118	0.242281	0.000908271
2.20271	0.24262	0.000726282
2.20423	0.239042	0.000727097
2.20576	0.239605	0.00114481
2.20729	0.243281	0.000921777
2.20881	0.243561	0.000627508
2.21051	2.42E-01	5.52E-05
2.21178	2.42E-01	7.09E-05
2.21339	2.42E-01	8.76E-05
2.21491	0.241802	0.000160143
2.21644	0.241856	0.000228917
2.21796	0.241739	0.000311661
2.21949	0.240224	0.000514087
2.22101	0.239011	0.000186364
2.22254	0.239712	0.000260322
2.22406	0.239409	0.000420606
2.22558	0.238522	0.000427161
2.22711	0.240941	0.00107661
2.22863	0.242161	0.000671582
2.23015	0.239959	0.000589435
2.23168	0.239743	0.000367883
2.2332	0.240864	0.000135641
2.23456	2.41E-01	7.12E-05
2.23625	0.239844	0.000486171
2.23777	0.239076	0.000310149
2.23929	0.239864	0.000312953
2.24082	0.240647	0.000171987
2.24234	0.241037	0.00022529
2.24386	0.241284	0.000179974
2.24538	0.239581	0.00067458
2.2469	0.240124	0.000862083
2.24843	0.24226	0.000583987
2.24995	0.242175	0.000420339
2.2513	0.241432	0.000330122
2.25299	0.239865	0.000559617
2.25451	0.240163	0.000605414
2.25603	0.242153	0.000284884
2.25755	0.243502	0.000368534
2.25908	0.241816	0.000931469
2.2606	0.238874	0.00061163
2.26212	0.241719	0.00127446
2.26364	0.244528	0.000432383
2.26516	0.244224	0.00034472
2.26668	0.243231	0.000615762
2.2682	0.242255	0.000396412
2.26972	0.242705	0.000301428
2.27124	0.243295	0.000146787
2.27259	0.242941	0.000240699
2.27428	0.239986	0.000767557
2.2758	0.241468	0.00149279
2.27732	0.244955	0.000791023
2.27884	0.241699	0.00151268
2.28035	0.239145	0.00105233
2.28187	0.243162	0.00157572
2.28356	0.246826	0.000212308
2.28491	0.246861	0.00023086
2.28592	0.246977	0.00024669
2.28795	0.241128	0.00124081
2.28947	0.240933	0.00112378
2.29098	0.24329	0.000905171
2.2925	0.241983	0.000896548
2.29402	0.241419	0.000584454
2.29554	0.244994	0.000829722
2.29706	0.244901	0.00111168
2.29857	0.242313	0.000947516
2.30009	0.244659	0.00139571
2.30161	0.246314	0.000948465
2.30313	0.243472	0.00102249
2.30464	0.243971	0.000881332
2.30616	0.245173	0.00053666
2.30768	0.244957	0.000372492
2.30919	0.245329	0.000326204
2.31088	0.243842	0.000283558
2.31223	0.243704	0.000194235
2.31341	0.243666	0.000282852
2.31526	0.237059	0.0018758
2.31678	0.23883	0.00284574
2.31829	0.249936	0.00295877
2.31981	0.251212	0.0018359
2.32132	0.243762	0.00125237
2.32284	0.244364	0.00120257
2.32436	0.246862	0.000580431
2.32621	0.245071	0.000189959
2.32739	0.243905	0.000488627
2.3289	0.244925	0.0007633
2.33042	0.245723	0.000590582
2.33193	0.246117	0.000626603
2.33345	0.246474	0.000571215
2.33496	0.247177	0.00074669
2.33648	0.247646	0.000735921
2.33799	0.245121	0.000817974
2.33951	0.245034	0.000768485
2.34102	0.248101	0.000599901
2.34254	0.247248	0.000943914
2.34405	0.244962	0.000382021
2.34556	0.244818	0.000297004
2.34708	0.245178	0.000377801
2.34859	0.244536	0.000598556
2.35011	0.243136	0.000608749
2.35162	0.243563	0.000648649
2.35313	0.247567	0.00090504
2.35465	0.247705	0.00101012
2.35616	0.246429	0.000585256
2.35767	0.247149	0.000722322
2.35919	0.250635	0.00162864
2.3607	0.250564	0.00181735
2.36221	0.246658	0.000516082
2.36373	0.246635	0.000380946
2.36524	0.245325	0.000683402
2.36675	0.244737	0.000882088
2.36793	0.24405	0.00111047
2.36978	0.234385	0.00299954
2.37129	0.24627	0.00612252
2.3728	0.261566	0.00225858
2.37431	0.254307	0.00274368
2.37583	0.245645	0.00100735
2.37734	0.246808	0.00116311
2.37885	0.249049	0.000653447
2.38019	0.248693	0.000467627
2.38187	0.241956	0.00253115
2.38339	0.242073	0.00274396
2.38523	0.253066	0.000863641
2.38641	0.253183	0.000725005
2.38792	0.252789	0.00068045
2.38943	0.248699	0.00170161
2.39094	0.246656	0.00142001
2.39245	0.250356	0.00135373
2.39396	0.249901	0.00124805
2.39548	0.247072	0.000317582
2.39699	0.249288	0.00100901
2.3985	0.249077	0.00105324
2.40001	0.247421	0.000735943
2.40135	0.247623	0.000790525
2.40303	0.244203	0.00135375
2.40461	0.24523	0.00134585
2.40631	0.247238	0.000708672
2.40808	0.246719	0.000444378
2.40983	0.247222	0.000409952
2.41159	0.245815	0.000776204
2.41334	0.24224	0.0014228
2.41509	0.243455	0.00184683
2.41685	0.246702	0.00157293
2.4186	0.248512	0.00210727
2.42035	0.25323	0.00266421
2.4221	0.251332	0.00250668
2.42386	0.245829	0.000540648
2.42561	0.248382	0.000471221
2.42736	0.251052	0.000598927
2.42911	0.251166	0.000481608
2.43086	0.247965	0.000887286
2.43222	0.244607	0.00112977
2.43436	0.234865	0.00249936
2.43612	0.250894	0.00717506
2.43787	0.265093	0.00380883
2.44039	0.247911	0.000420283
2.44117	0.247563	0.00027311
2.44292	0.247741	0.000984964
2.44487	0.23943	0.00282775
2.44662	0.245146	0.00460129
2.44836	0.252544	0.00358383
2.45011	0.249035	0.00348164
2.45186	0.253116	0.00369854
2.45361	0.253607	0.00282774
2.45536	0.252561	0.00255921
2.45711	0.255946	0.00101462
2.45866	0.252818	0.000322393
2.4606	0.243898	0.00277513
2.46235	0.243094	0.00348483
2.4641	0.256027	0.00357802
2.46585	0.257033	0.00293445
2.46759	0.251806	0.00114166
2.46895	0.253635	0.00141493
2.47109	0.237109	0.00582321
2.47284	0.256294	0.0121081
2.47458	0.272852	0.00636871
2.47672	0.247788	0.000397236
2.47807	0.24207	0.00180342
2.47963	0.238006	0.00148741
2.48157	0.247552	0.00339232
2.48331	0.251139	0.00269708
2.48506	0.249027	0.00356984
2.4868	0.245695	0.00531247
2.48855	0.256922	0.00757929
2.49029	0.263117	0.00597431
2.49223	0.241933	0.00219638
2.49359	0.24036	0.00244923
2.49553	0.263217	0.00706227
2.49727	0.270148	0.005111
2.49921	0.258117	0.00109293
2.50076	0.252014	0.00371463
2.5025	0.246521	0.00284854
2.50483	0.255146	0.000464916
2.50599	0.266895	0.00432922
2.50773	0.268798	0.00572846
2.50947	0.250372	0.00618064
2.51122	0.256623	0.0080598
2.51296	0.262457	0.00748474
2.5147	0.232115	0.00976977
2.51644	0.25209	0.0149467
2.51838	0.300588	0.0050858
2.51993	0.287284	0.00572424
2.52167	0.258206	0.00639119
2.52341	0.249274	0.00437639
2.52593	0.266371	0.000791778
2.52651	0.266806	0.000605967
2.52864	0.249509	0.00629694
2.53038	0.237888	0.00503306
2.53212	0.279481	0.0172348
2.53386	0.286764	0.0165191
2.5356	0.264529	0.0151515
2.53734	0.289242	0.0147201
2.53908	0.290632	0.0121697
2.54082	0.223856	0.0138137
2.54256	0.179608	0.00500024
2.5443	0.281978	0.0312742
2.54604	0.31466	0.0269009
2.54778	0.294877	0.0223731
2.54952	0.29883	0.0216703
2.55126	0.271948	0.0232215
2.55299	0.312997	0.0303488
2.55473	0.349483	0.0157362
2.55686	0.272669	0.00669966
2.55821	0.22428	0.0153436
2.55976	0.13097	0.0283245
2.56169	-0.027637	0.0377376
2.56343	0.18351	0.121235
2.56516	0.524427	0.0776673
2.5669	0.397818	0.0966518
2.56864	0.340394	0.0660356
2.57038	0.480077	0.05254
2.57211	0.296664	0.0773832
2.57385	0.109392	0.00902237
2.57559	0.198148	0.0322854
2.57732	0.342955	0.0361679
2.57906	0.289561	0.0459863
2.5808	0.17325	0.0179328
2.58253	0.0962297	0.0302181
2.58427	0.0581671	0.0340904
2.58639	0.187236	0.0116411
2.58774	0.133722	0.026643
2.58948	0.145129	0.0348116
2.59102	0.20628	0.0344637
2.59295	-0.106829	0.0999167
2.59468	-0.222152	0.0704684
2.59642	0.0297355	0.0603686
2.5983	0.232417	0.019232
2.59989	0.146211	0.0422163
2.60162	-0.0569844	0.0442101
2.60336	-0.100918	0.0315597
2.60509	-0.0509903	0.0246283
2.60644	-0.0239638	0.0110181
2.60856	0.161717	0.0573991
2.6103	0.0981188	0.0682301
2.61209	0.0438543	0.0149551
2.61377	0.189502	0.0828758
2.6155	0.253015	0.0758546
2.61723	0.176923	0.0953294
2.61897	0.354693	0.106008
2.6207	0.354046	0.063649
2.62243	0.235708	0.0353326
2.62417	0.13004	0.0676454
2.6259	-0.148322	0.0541346
2.62725	-0.268044	0.0158773
2.62936	-0.138869	0.0345388
2.6311	-0.127052	0.029723
2.63283	-0.0313268	0.0650965
2.63456	0.262405	0.0581673
2.6363	0.327723	0.0382031
2.63841	0.129278	0.0191508
2.63957	0.0887673	0.00466003
2.64149	0.16645	0.0267975
2.64322	0.217833	0.0177075
2.64496	0.222885	0.0222954
2.64669	0.260949	0.0258268
2.64842	0.170323	0.0484465
2.65015	0.0549602	0.0188327
2.65188	0.102718	0.0172585
2.65361	0.131034	0.00835853
2.65534	0.167146	0.0184242
2.65669	0.213092	0.0143863
2.6588	0.0897631	0.0389851
2.66053	0.0243406	0.0619517
2.66227	-0.300992	0.147579
2.664	-0.836492	0.108354
2.66492	-1.13648	0.0261899
2.66746	0.299963	0.275515
2.66919	0.522143	0.138056
2.67111	-0.00411472	0.0496973
2.67265	-0.00225234	0.0312218
2.67438	0.0258018	0.0327871
2.67611	-0.00545693	0.0244578
2.67784	-0.0436563	0.0241176
2.67956	0.0139471	0.0377888
2.68129	-0.0389568	0.0679354
2.68302	-0.0811899	0.0558658
2.68494	0.0508725	0.0208427
2.68648	0.00890335	0.0265005
2.68835	0.00643825	0.0168602
2.68994	0.0148627	0.0308515
2.69167	-0.106784	0.0596799
2.6934	-0.335861	0.0485347
2.69474	-0.506225	0.0642695
2.69685	1.05245	0.610735
2.69858	2.2424	0.388665
2.70031	0.75593	0.492597
2.70223	-0.140919	0.0279079
2.70377	-0.117505	0.0590594
2.70549	-0.243705	0.0917635
2.70703	-0.324349	0.0647153
2.70895	-0.311679	0.123445
2.71068	-0.490754	0.117235
2.71241	-0.317683	0.131874
2.71413	-0.0663942	0.0679918
2.71663	0.181702	0.014615
2.71759	0.160065	0.0217012
2.71931	0.109796	0.0266107
2.72104	0.0202136	0.0347055
2.72277	-0.05299	0.0127978
2.7245	-0.0168935	0.0111266
2.72622	0.00761424	0.023128
2.72795	0.120284	0.0438595
2.72968	0.216635	0.0148224
2.73121	0.169277	0.0114665
2.73274	0.113428	0.0166059
2.73486	-0.0294202	0.026878
2.73658	-0.00821446	0.0300712
2.73831	-0.00866814	0.0260086
2.74003	-0.00920893	0.0280818
2.74176	0.165458	0.0403108
2.74329	0.286404	0.017111
2.74521	0.315081	0.0320902
2.74694	0.101972	0.0943664
2.74866	-0.0880323	0.0423871
2.75039	-0.055107	0.0445154
2.75211	0.1465	0.100616
2.75422	0.619624	0.0466237
2.75557	0.38954	0.107745
2.75743	0.16037	0.0330173
2.75902	0.0020487	0.0688872
2.76093	-0.288398	0.0365713
2.76247	-0.1706	0.0681959
2.76419	0.0842475	0.0466638
2.76606	0.222352	0.00976613
2.76764	0.176084	0.026971
2.76937	0.114877	0.0241745
2.77109	0.0656513	0.012059
2.77282	0.095784	0.0122783
2.77416	0.116669	0.0104353
2.77607	0.033527	0.0232512
2.77799	0.228774	0.118139
2.77971	0.425348	0.100346
2.78144	0.186892	0.139648
2.78316	0.280602	0.151244
2.78489	0.893104	0.111672
2.78661	0.852458	0.123361
2.78833	0.293265	0.140184
2.79006	0.377417	0.151762
2.79178	0.704342	0.0954676
2.79351	0.382016	0.131845
2.79504	0.102948	0.0555665
2.79695	-1.48146	0.808876
2.79868	-3.59207	0.546274
2.8004	-2.10563	0.774205
2.80227	-1.19343	0.226496
2.80385	-0.0795868	0.521523
2.80566	1.29746	0.297691
2.80764	0.778042	0.318617
2.80987	0.354734	0.0300322
2.81175	0.365857	0.0205898
2.81379	0.259946	0.0264996
2.81584	0.228636	0.0125269
2.81766	0.262554	0.00609387
2.81994	0.315091	0.0287089
2.82244	0.467389	0.0161673
2.82404	0.397699	0.0311541
2.82586	0.289219	0.000172257
2.82813	0.346438	0.012485
2.83018	0.313658	0.0270376
2.83222	0.242689	0.0184156
2.83427	0.29235	0.0286189
2.83632	0.331642	0.0124903
2.83836	0.351037	0.0204989
2.84041	0.376504	0.0117708
2.84245	0.364476	0.00720155
2.8445	0.330657	0.0137381
2.847	0.275788	0.0024699
2.84859	0.319002	0.0167672
2.8504	0.354055	0.0133131
2.85268	0.270757	0.0278862
2.85472	0.337608	0.0516174
2.85676	0.424908	0.0286227
2.85949	0.304213	0.0100412
2.86085	0.339124	0.0144211
2.86289	0.357307	0.00991969
2.86584	0.298294	0.00244446
2.86698	0.316964	0.00943006
2.86902	0.320778	0.01115
2.87106	0.321096	0.0159331
2.8731	0.390898	0.0264619
2.87514	0.396357	0.0261153
2.87718	0.339848	0.0118842
2.87945	0.355468	0.00557415
2.88126	0.345347	0.00643468
2.8833	0.337575	0.00518078
2.88534	0.339532	0.00842953
2.88738	0.333268	0.0117744
2.88942	0.364301	0.0167915
2.89146	0.381899	0.010694
2.8935	0.368992	0.00492514
2.89554	0.371594	0.00427687
2.89757	0.329699	0.0132108
2.89961	0.313683	0.014568
2.90165	0.365116	0.0200115
2.90369	0.386494	0.0128108
2.90572	0.385491	0.0103984
2.90776	0.398395	0.00678335
2.90934	0.381544	0.00191093
2.91183	0.353371	0.0077174
2.91387	0.356535	0.00774045
2.91613	0.383728	0.00200419
2.91749	0.384295	0.00154818
2.91998	0.331334	0.016909
2.92179	0.30622	0.0140595
2.92405	0.407342	0.0295833
2.92608	0.435158	0.0162148
2.92857	0.368208	0.00485
2.93015	0.37362	0.00399773
2.93218	0.376589	0.0030538
2.93422	0.373935	0.00303193
2.93625	0.364166	0.00615934
2.93828	0.370183	0.00818148
2.94032	0.380244	0.00817919
2.94235	0.371276	0.00859663
2.94438	0.372371	0.00885384
2.94642	0.378024	0.010207
2.94845	0.404165	0.0158566
2.95048	0.397511	0.0155711
2.95251	0.346509	0.00802297
2.95454	0.380148	0.0163855
2.95657	0.415464	0.00715739
2.95906	0.394575	0.00253522
2.96064	0.390895	0.00206032
2.96267	0.393688	0.00206873
2.96425	0.397058	0.0019633
2.96673	0.375628	0.0050445
2.96876	0.355069	0.00363983
2.97079	0.378432	0.0124477
2.97304	0.428898	0.0076451
2.97485	0.430055	0.00508022
2.97688	0.409244	0.00608253
2.9789	0.395307	0.00589989
2.98093	0.407786	0.00840996
2.98296	0.424253	0.00242239
2.98499	0.418681	0.00194619
2.98702	0.417092	0.000911583
2.98905	0.414626	0.00198798
2.99107	0.405339	0.00240732
2.9931	0.404693	0.00255042
2.99513	0.405703	0.00212337
2.99716	0.418385	0.00781282
2.99918	0.438232	0.00567666
3.00121	0.42579	0.00771467
3.00324	0.396561	0.0043768
3.00459	0.386562	0.00182384
3.00729	0.427732	0.00792903
3.00954	0.450658	0.000694024
3.01134	0.437933	0.00474432
3.01337	0.429683	0.00269428
3.01539	0.412834	0.00891954
3.01742	0.400389	0.00893105
3.01944	0.413406	0.0093282
3.02147	0.438624	0.0118225
3.02349	0.472849	0.0153449
3.02552	0.46884	0.0154305
3.02754	0.43641	0.00253136
3.02956	0.425158	0.00716254
3.03159	0.425999	0.00851741
3.03361	0.444122	0.00920604
3.03563	0.428349	0.0133172
3.03766	0.445799	0.0193782
3.03968	0.486677	0.00458363
3.0417	0.484542	0.00395984
3.04373	0.466329	0.00811851
3.04575	0.44586	0.00283138
3.04777	0.450261	0.00285798
3.0498	0.443979	0.00439619
3.05182	0.430332	0.00636497
3.05384	0.445905	0.0113919
3.05586	0.49708	0.00885273
3.05788	0.509893	0.00585237
3.05991	0.465894	0.0118731
3.06193	0.447779	0.00798323
3.06395	0.466868	0.00695234
3.06597	0.47051	0.00488196
3.06799	0.467581	0.00244548
3.07001	0.469942	0.00146665
3.07158	0.476051	0.00444544
3.07405	0.516488	0.00838958
3.07607	0.503563	0.0105487
3.07787	0.471836	0.000616102
3.08011	0.439419	0.0143945
3.08213	0.500448	0.028889
3.08415	0.524727	0.0165473
3.08617	0.484675	0.00595032
3.08819	0.482058	0.00404429
3.09021	0.487244	0.0066955
3.09223	0.478514	0.00823572
3.09425	0.472082	0.00665089
3.09627	0.493959	0.00517116
3.09829	0.519684	0.00901419
3.1003	0.529002	0.00790421
3.10232	0.486577	0.0152207
3.10434	0.471567	0.0147337
3.10636	0.535352	0.0231011
3.10838	0.524356	0.0229624
3.1104	0.492881	0.017499
3.11241	0.523213	0.014774
3.11443	0.52683	0.0145454
3.11645	0.551655	0.0169062
3.11847	0.56504	0.0119487
3.12071	0.522445	0.00342701
3.1225	0.50395	0.00507093
3.12452	0.47553	0.00625635
3.12564	0.458251	0.0023866
3.12855	0.576359	0.0218877
3.13057	0.596917	0.015102
3.13303	0.542053	0.00353538
3.1346	0.545161	0.00292466
3.13662	0.515643	0.0135007
3.13863	0.500693	0.0140917
3.14065	0.563032	0.0206794
3.14266	0.573506	0.0185417
3.14468	0.518786	0.0140569
3.1467	0.563797	0.0264745
3.14871	0.599091	0.0122553
3.15095	0.570298	0.00395246
3.15274	0.558196	0.00627147
3.15476	0.546556	0.00488457
3.15677	0.56914	0.00830256
3.15879	0.589345	0.00139058
3.1608	0.587824	0.000799922
3.16259	0.585863	0.0013724
3.16483	0.571556	0.00346012
3.16685	0.577953	0.00694708
3.16886	0.593783	0.00488214
3.17088	0.586588	0.00511181
3.17289	0.578124	0.00175449
3.1749	0.593478	0.00581614
3.17692	0.611336	0.00543186
3.17893	0.597874	0.00907255
3.18139	0.56981	0.00155547
3.18296	0.580715	0.00569785
3.18497	0.619851	0.0116198
3.18699	0.632715	0.00834887
3.189	0.565484	0.0189557
3.19079	0.519449	0.0131623
3.19303	0.628639	0.0332484
3.19504	0.654045	0.0287529
3.19705	0.583771	0.0217386
3.19907	0.60059	0.0218471
3.20108	0.623409	0.0181774
3.20309	0.647191	0.0259287
3.20511	0.643617	0.0226773
3.20712	0.608944	0.0132437
3.20913	0.610641	0.0136036
3.21114	0.649409	0.0285987
3.21316	0.713144	0.0126084
3.21517	0.6835	0.0141703
3.21718	0.667252	0.00720633
3.21919	0.646049	0.0162895
3.22121	0.62237	0.0120055
3.22389	0.677772	0.00153788
3.22523	0.729855	0.0172683
3.22724	0.690527	0.0414384
3.22925	0.635045	0.0426287
3.23127	0.784808	0.0651367
3.23328	0.840254	0.0353676
3.23596	0.683613	0.00506357
3.2373	0.637503	0.0161672
3.23931	0.64349	0.0262691
3.24132	0.718607	0.0275623
3.24334	0.693579	0.0307941
3.24535	0.640836	0.00921284
3.24736	0.655915	0.0056654
3.24937	0.721729	0.0273892
3.25138	0.806335	0.0216596
3.25339	0.785114	0.0208686
3.2554	0.721281	0.00508803
3.25741	0.653988	0.0222007
3.25942	0.640008	0.0260182
3.26144	0.75723	0.035775
3.26345	0.838874	0.00635134
3.26546	0.770409	0.0213753
3.26747	0.681811	0.0174566
3.26926	0.637592	0.0112762
3.27149	0.778054	0.0522552
3.2735	0.866144	0.0249472
3.27596	0.767734	0.0107153
3.27752	0.687242	0.0245404
3.27953	0.737708	0.0537478
3.28154	0.889093	0.0420694
3.28355	0.865634	0.0384365
3.28579	0.777031	0.00210345
3.2869	0.780391	0.00129815
3.28958	0.750948	0.00864633
3.2916	0.76577	0.0107754
3.29361	0.763925	0.0112605
3.29562	0.751154	0.0114561
3.29763	0.77666	0.0175725
3.29964	0.865155	0.0365858
3.30165	0.900024	0.0203458
3.30388	0.8205	0.00791697
3.30567	0.814692	0.010067
3.30768	0.785607	0.0180205
3.30946	0.758155	0.0122012
3.31103	0.785372	0.0493702
3.32376	0.897432	0.00589718
3.32577	0.875261	0.0122047
3.32778	0.864432	0.0140388
3.32979	0.899418	0.0163281
3.3318	0.87392	0.0236346
3.33381	0.85134	0.0158249
3.33582	0.883718	0.0146276
3.33783	0.860742	0.0162322
3.33984	0.872013	0.0190514
3.3414	0.915943	0.00917859
3.34386	0.82218	0.0261977
3.34587	0.890163	0.0477284
3.34788	1.00253	0.0274802
3.35078	0.894481	0.00556224
3.3519	0.893718	0.00411196
3.35391	0.845484	0.0209107
3.35591	0.848208	0.0325622
3.35792	0.982457	0.0420002
3.35993	0.990931	0.0379768
3.36194	0.930887	0.0173499
3.36404	0.966888	0.0168937
3.36643	0.944725	0.0219884
3.36895	0.997148	0.0397509
3.37143	1.07183	0.0149392
3.37391	1.02867	0.0132155
3.37638	0.950828	0.0220926
3.37886	0.956513	0.0328948
3.38133	1.09256	0.0426471
3.38381	1.11938	0.0327854
3.38628	1.04703	0.00613531
3.38875	0.994901	0.0245652
3.39123	1.02531	0.0363014
3.3937	1.12519	0.028496
3.39617	1.10875	0.0238151
3.39837	1.06232	0.00462242
3.40111	1.00118	0.0214218
3.40358	1.03833	0.0418961
3.40605	1.1356	0.0265545
3.40907	1.09522	0.00746086
3.41072	1.0989	0.00426891
3.41346	1.01482	0.0247326
3.41593	1.07583	0.0437526
3.4184	1.17691	0.0257871
3.42086	1.1262	0.0249868
3.42306	1.06435	0.0044958
3.42552	1.03873	0.00968102
3.42826	1.14279	0.040204
3.43073	1.20461	0.0207995
3.43401	1.12788	0.00299776
3.43511	1.1299	0.00302502
3.43812	1.1042	0.009635
3.44058	1.16087	0.0258253
3.44304	1.20811	0.0146912
3.4455	1.18074	0.011441
3.44797	1.17384	0.00751021
3.45043	1.14179	0.0150573
3.45289	1.15362	0.0237043
3.45535	1.23686	0.0184486
3.45781	1.24843	0.0119084
3.46027	1.20434	0.00673403
3.46272	1.18784	0.00206017
3.46518	1.22139	0.0136821
3.46764	1.27124	0.0109209
3.4701	1.2648	0.00995069
3.47255	1.24004	0.00291544
3.47447	1.24253	0.0010386
3.47747	1.27071	0.00967763
3.48074	1.31417	0.00136141
3.48238	1.31433	0.000714564
3.48483	1.31202	0.00107969
3.48729	1.31128	0.00182047
3.48974	1.32379	0.00438371
3.49219	1.34155	0.00272028
3.49465	1.35491	0.00442849
3.4971	1.35371	0.00591207
3.49955	1.35694	0.00611022
3.502	1.3689	0.00262746
3.50445	1.36898	0.00255771
3.5069	1.37332	0.00196364
3.50935	1.37984	0.00339772
3.5118	1.40085	0.00614923
3.51425	1.40982	0.00326366
3.5167	1.41064	0.00212608
3.51915	1.40763	0.0026973
3.5216	1.41172	0.00530542
3.52405	1.42995	0.00422935
3.52649	1.44568	0.00336115
3.52873	1.4489	0.00261389
3.53146	1.44697	0.00269837
3.53383	1.45945	0.00535638
3.53628	1.49013	0.00898102
3.53873	1.51912	0.00492635
3.54117	1.52795	0.00110214
3.54361	1.53492	0.00230719
3.54606	1.53434	0.00253484
3.54796	1.52801	0.00119797
3.55095	1.54206	0.00445142
3.55339	1.56633	0.00536955
3.55583	1.58682	0.00354962
3.55828	1.59052	0.00276846
3.56072	1.5919	0.00304397
3.56316	1.59233	0.00253317
3.5656	1.59811	0.00493067
3.56804	1.62017	0.00420075
3.57048	1.62046	0.00457709
3.57292	1.62259	0.00707685
3.5759	1.66165	0.00453661
3.5778	1.66167	0.0030757
3.58024	1.66524	0.0044874
3.58268	1.68563	0.0041386
3.58512	1.70225	0.00286479
3.58756	1.70737	0.00152861
3.58913	1.70863	0.000800988
3.59243	1.74496	0.00710922
3.59487	1.751	0.00297912
3.59731	1.74254	0.00292594
3.59974	1.7473	0.00456688
3.60245	1.76689	0.00404105
3.60461	1.76952	0.00332462
3.60705	1.79101	0.00992245
3.60948	1.81026	0.00630024
3.61192	1.80271	0.0055853
3.61435	1.81182	0.00603
3.61664	1.82564	0.00127706
3.61895	1.82871	0.002999
3.62165	1.87367	0.0145055
3.62409	1.8942	0.0096146
3.62652	1.90262	0.0103901
3.62895	1.92386	0.00660734
3.63139	1.92659	0.00502423
3.63382	1.9381	0.00686113
3.63625	1.96113	0.00531113
3.63868	1.96783	0.00303336
3.64084	1.96148	0.00120789
3.64354	1.94459	0.00551588
3.64543	1.93584	0.0039592
3.6484	1.99178	0.0133844
3.65083	2.01003	0.00486072
3.65326	2.00121	0.00226668
3.65596	2.00601	0.00171728
3.65812	2.01642	0.00490707
3.66055	2.02824	0.00374375
3.66298	2.03787	0.00669501
3.66541	2.07355	0.0129228
3.66784	2.12821	0.00943791
3.67026	2.13386	0.00801876
3.67269	2.10078	0.00964876
3.67512	2.10694	0.00993551
3.67754	2.16236	0.012702
3.68051	2.20802	0.00266626
3.6824	2.19613	0.00557841
3.68482	2.15833	0.00955167
3.68725	2.17389	0.0176958
3.68968	2.21209	0.0108044
3.6921	2.22147	0.00902044
3.69507	2.24843	0.00346429
3.69695	2.27772	0.0109456
3.69938	2.274	0.0126018
3.7018	2.25005	0.0105372
3.70423	2.25612	0.00886766
3.70638	2.26486	0.0039408
3.70907	2.31319	0.0166416
3.7115	2.37177	0.00622066
3.71392	2.38189	0.00343508
3.71634	2.37157	0.00579563
3.71877	2.39428	0.0119799
3.72146	2.43459	0.00367179
3.72361	2.43204	0.00267911
3.72603	2.4162	0.00553515
3.72846	2.43455	0.0110338
3.73088	2.46423	0.00525034
3.7333	2.45826	0.00453596
3.73518	2.45472	0.00497968
3.73814	2.53804	0.0193617
3.74056	2.6019	0.00778607
3.74298	2.60414	0.00535056
3.74541	2.5787	0.00630309
3.74783	2.58762	0.0125026
3.75025	2.61357	0.0126183
3.75267	2.58038	0.0179812
3.75509	2.55373	0.0109156
3.75724	2.57954	0.00230009
3.75993	2.63628	0.0185262
3.76234	2.66378	0.0103377
3.76476	2.66394	0.0130231
3.76718	2.69653	0.0149725
3.7696	2.6961	0.0128647
3.77175	2.67358	0.00420025
3.77444	2.7005	0.00802124
3.77686	2.71588	0.00523629
3.77928	2.73146	0.00671731
3.78169	2.77127	0.010076
3.78411	2.78957	0.00448785
3.78653	2.7893	0.00414606
3.78895	2.79936	0.00295482
3.79136	2.82421	0.0109726
3.79378	2.87884	0.013324
3.7962	2.90917	0.00559648
3.79862	2.90196	0.00549926
3.80103	2.9093	0.00658933
3.80345	2.92667	0.00243856
3.80587	2.91786	0.00439268
3.80828	2.93727	0.0128861
3.8107	2.96912	0.00740828
3.81312	2.97704	0.00386493
3.81553	2.9851	0.00308053
3.81795	3.00371	0.00527202
3.82036	3.02006	0.00454415
3.82278	3.04154	0.00731126
3.82519	3.07581	0.00839024
3.82761	3.08862	0.00700262
3.82976	3.09455	0.00477706
3.83244	3.12387	0.00802063
3.83486	3.15502	0.00602078
3.83727	3.16863	0.00458432
3.83968	3.19982	0.013119
3.84291	3.26699	0.00333638
3.84451	3.26041	0.00399029
3.84693	3.30104	0.0212404
3.84934	3.329	0.0187761
3.85176	3.26461	0.025646
3.85417	3.23771	0.0127886
3.85659	3.31455	0.0203663
3.859	3.34247	0.0148407
3.86141	3.34934	0.0200539
3.86383	3.45154	0.0369366
3.86624	3.5745	0.0160325
3.86866	3.58686	0.00948432
3.87107	3.57586	0.00807504
3.87348	3.60297	0.0112667
3.8759	3.58768	0.0173136
3.87831	3.57555	0.0120714
3.88073	3.61603	0.00302134
3.88314	3.69919	0.0325742
3.88555	3.75396	0.0288849
3.88797	3.72776	0.0242524
3.89038	3.76494	0.0306287
3.89279	3.78472	0.0203532
3.89574	3.69595	0.00632104
3.89762	3.71905	0.0140095
3.90003	3.80296	0.0242903
3.90244	3.82689	0.0141587
3.90486	3.82401	0.0125111
3.907	3.84608	0.00759816
3.90968	3.95655	0.0369832
3.9121	4.04232	0.0175178
3.91451	3.93727	0.0443195
3.91692	3.87923	0.0305453
3.91933	3.97029	0.0311387
3.92175	4.01564	0.00940335
3.92416	3.94829	0.0205843
3.92657	3.95874	0.0260728
3.92899	4.04401	0.0224173
3.9314	4.09131	0.0113817
3.93381	4.11971	0.0128018
3.93622	4.16941	0.0102136
3.93864	4.15275	0.0177159
3.94105	4.15306	0.0196468
3.94346	4.2452	0.0277722
3.94587	4.29186	0.00855226
3.94829	4.29091	0.00735511
3.9507	4.28695	0.00875287
3.95311	4.25046	0.010546
3.95553	4.20836	0.0123383
3.95794	4.20782	0.0133359
3.96035	4.22234	0.00800029
3.96276	4.22881	0.011639
3.96464	4.28136	0.0203021
3.96759	4.47589	0.0366878
3.97	4.41217	0.0524027
3.97268	4.25118	0.0175734
3.97483	4.29996	0.0210475
3.97724	4.49115	0.0608896
3.97965	4.62809	0.0324704
3.98207	4.55435	0.0370951
3.98421	4.51099	0.0219125
3.98689	4.68218	0.0390101
3.9893	4.74681	0.0151176
3.99172	4.69007	0.0159301
3.99386	4.65278	0.0058369
3.99654	4.75273	0.0394377
3.99896	4.84972	0.0266843
4.00137	4.80303	0.0316003
