# Supplementary material for: Near-infrared observations of active asteroid (3200) Phaethon reveal no evidence for hydration
Source: Nat Commun. 2020 Apr 28;11:2050. doi: 10.1038/s41467-020-15637-7 (PMC7188859; doi:10.1038/s41467-020-15637-7)
Supplement: Supplementary file 4 — Supplementary Data 2 [file 41467_2020_15637_MOESM4_ESM.zip › Non-processedSpectraOfPhatehon/Set c.txt]

2.00104	0.244195	0.000309467
2.0021	0.244896	0.000579394
2.00345	0.247015	5.75E-04
2.0045	0.248216	0.000586199
2.00616	0.259978	0.00321695
2.00751	0.269238	0.0011403
2.00886	0.260645	0.00369918
2.01037	0.248786	0.0014648
2.01157	0.253781	0.0019378
2.01292	0.259309	0.000272213
2.01428	0.260227	4.72E-05
2.01563	0.259306	0.000324451
2.01698	0.258722	0.000245231
2.01834	0.260245	0.000636639
2.01969	0.261309	0.000373756
2.02104	0.261052	0.000308306
2.02239	0.26071	0.000246442
2.02374	0.260668	0.00017771
2.0251	0.260966	0.000176822
2.0263	0.26076	0.00030489
2.0278	0.258355	0.000497502
2.02915	0.257664	0.000277042
2.0305	0.258157	0.000144694
2.03185	0.257327	0.000309988
2.03321	0.256946	0.000194843
2.03456	0.25794	0.000374748
2.03591	0.258207	0.000466529
2.03726	0.256062	0.000828317
2.03861	0.255762	0.000596224
2.03996	0.257291	0.000276373
2.04131	0.257299	0.000173182
2.04251	0.25721	6.75E-05
2.04401	0.259005	0.000532358
2.04536	0.260111	0.00031594
2.04671	0.258655	0.000491358
2.04806	0.257056	0.000213899
2.04941	0.257177	0.000238913
2.05076	0.25604	0.000689904
2.05211	0.254755	0.000463129
2.05346	0.256132	0.000605829
2.05481	0.257467	0.000166516
2.05616	0.257214	0.000241516
2.05751	0.259057	0.000784791
2.05886	0.262104	0.00047032
2.0602	0.260312	0.00109116
2.06155	0.255741	0.000936175
2.0629	0.255496	0.000677852
2.06455	0.258612	5.33E-05
2.0656	0.258129	0.000140622
2.0668	0.258028	0.000130868
2.0683	0.258817	0.000189896
2.06949	0.25926	0.000151861
2.07099	0.260665	0.000353927
2.07234	0.261957	0.000182765
2.07339	0.262296	0.000103993
2.07503	0.260767	0.000413307
2.07638	0.260644	0.00034703
2.07773	0.261364	0.000234842
2.07908	0.26088	0.000273927
2.08042	0.261156	0.000373392
2.08177	0.260897	0.000522316
2.08312	0.259183	0.000484731
2.08446	0.259818	0.000674976
2.08581	0.261779	0.000488217
2.08716	0.260973	0.000582618
2.0885	0.259697	0.000327941
2.08985	0.259694	0.000319732
2.0912	0.259058	0.000415547
2.09254	0.260646	0.000777894
2.09389	0.262235	0.000292539
2.09524	0.262529	0.000350795
2.09643	0.262964	3.37E-04
2.09793	0.260292	0.000659365
2.09927	0.259343	0.000302591
2.10062	0.260115	0.000141969
2.10197	0.260737	0.000250671
2.10316	0.26125	0.000177645
2.10473	0.260139	0.000443013
2.10624	0.262445	0.00115774
2.10777	0.264611	0.00070821
2.10931	0.263906	0.000565475
2.11085	0.263583	0.000441205
2.11238	0.262574	0.000523708
2.11392	0.261958	0.000313248
2.11545	0.263085	0.000213255
2.11699	0.264116	0.000312191
2.11852	0.263836	0.000361104
2.12006	0.264179	0.000575006
2.1216	0.264441	0.000555372
2.12364	0.261844	0.000176964
2.12466	0.261832	0.000142465
2.1262	0.262138	0.000207528
2.12773	0.262344	0.000206807
2.12944	0.26211	0.000129214
2.13046	0.26189	5.76E-05
2.13234	0.260782	0.000301727
2.13387	0.259219	0.000301978
2.13489	0.258387	0.000122085
2.13694	0.260688	0.000444287
2.13847	0.261721	0.000134133
2.14	0.261174	0.000273757
2.14153	0.260322	0.000312266
2.14307	0.261891	0.000745308
2.1446	0.264767	0.000453657
2.14613	0.265116	0.000305491
2.14766	0.263659	0.000411936
2.14903	0.262496	1.62E-05
2.15073	0.261068	0.000439175
2.15226	0.260526	0.000265718
2.15379	0.261356	0.000258346
2.15532	0.26113	0.000255006
2.15685	0.260096	0.000139773
2.15838	0.259331	0.00017102
2.15991	0.259294	0.000235764
2.16145	0.259956	2.03E-04
2.16247	0.260163	0.000153516
2.16434	0.258154	0.000539633
2.16604	0.264218	0.00225379
2.16757	0.267907	1.11E-03
2.16961	0.263152	1.51E-04
2.17028	0.262732	0.000193801
2.17215	0.260094	0.000595191
2.17368	0.259524	0.000307812
2.17521	0.260123	0.000169141
2.17674	0.258651	0.000521282
2.17827	0.259356	0.00098634
2.1798	0.260573	0.000927239
2.18133	0.258048	0.00111853
2.18286	0.257493	0.000671614
2.18472	0.260112	0.000100879
2.18591	0.259151	0.000439653
2.18744	0.258288	0.000414718
2.18897	0.259628	0.000596619
2.19049	0.2608	0.000160546
2.19202	0.26022	0.000185298
2.19355	0.259594	0.000242953
2.19508	0.258618	0.000195606
2.1966	0.257634	0.000215403
2.19803	0.25694	9.98E-05
2.19966	0.257443	0.000416612
2.20118	0.258903	0.000385601
2.20271	0.258496	0.000507153
2.20423	0.25618	0.000443996
2.20576	0.257083	0.000912051
2.20746	0.259964	0.000470163
2.20881	0.259701	3.54E-04
2.21034	0.259259	1.57E-04
2.21186	0.258974	2.68E-04
2.21339	0.258018	0.000225165
2.21491	0.257021	0.000211122
2.21644	0.25721	0.000300004
2.21796	0.258385	0.000320383
2.21949	0.25797	0.000414263
2.22101	0.256962	0.000257007
2.22254	0.257549	0.000315519
2.22406	0.256909	0.000548203
2.22558	0.256485	0.000459166
2.22778	0.259449	1.00E-04
2.22841	0.259267	5.52E-05
2.23015	0.257764	0.000383564
2.23168	0.257656	0.000300294
2.2332	0.258274	1.81E-04
2.23472	0.257072	0.000411043
2.23625	0.255139	0.000353895
2.23743	0.25423	8.85E-05
2.23929	0.256654	0.000497909
2.24082	0.257703	7.74E-05
2.24234	0.258059	0.000225604
2.24369	0.258213	0.00025954
2.24538	0.255641	0.000773538
2.2469	0.255591	0.000715785
2.24843	0.257266	0.000469885
2.24995	0.256805	0.000420767
2.25147	0.25611	0.000234299
2.25299	0.256507	0.000264836
2.25451	0.257137	0.000303636
2.25603	0.257374	0.000236746
2.25755	0.257845	0.000418821
2.25908	0.25779	0.000381115
2.2606	0.256821	0.000285874
2.26212	0.258135	0.000523188
2.26364	0.259105	0.000193752
2.26516	0.25974	0.000361547
2.26668	0.25963	0.000476304
2.26837	0.2586	0.000207178
2.26972	0.259279	0.00020972
2.27133	0.25926	0.000121291
2.27259	0.259	9.37E-05
2.27428	0.25666	0.000687682
2.2758	0.256743	0.000881549
2.27782	0.260234	0.000135418
2.27884	0.258375	0.000805139
2.28035	0.256819	0.000686088
2.28187	0.258078	0.000762839
2.28339	0.259634	0.000279926
2.28491	0.259988	0.000399538
2.28643	0.25866	0.000743748
2.28795	0.256355	0.000368247
2.28947	0.257973	0.000815167
2.29098	0.259689	0.000508861
2.2925	0.258308	0.000586606
2.29402	0.257995	0.000467873
2.29554	0.260337	0.000517438
2.29706	0.259421	0.000971568
2.29857	0.257908	0.000799192
2.30009	0.2609	0.00120742
2.30161	0.262304	0.000652444
2.30313	0.260743	0.000595623
2.30464	0.262084	0.000752307
2.30616	0.262694	0.000566236
2.30768	0.261748	0.000214506
2.30919	0.261758	0.000173566
2.31071	0.262109	0.000227957
2.31223	0.261754	0.000413844
2.31374	0.260328	0.000451161
2.31526	0.256643	0.00132994
2.31678	0.257186	0.00183803
2.31829	0.263423	0.00190234
2.31981	0.263928	0.00118662
2.32132	0.260628	0.000266172
2.32284	0.262118	0.000579918
2.32436	0.263118	0.000355177
2.32587	0.263719	0.000521369
2.32739	0.263144	0.000819628
2.3289	0.261836	0.000370074
2.33042	0.261652	0.000333096
2.33193	0.262384	0.000517666
2.33345	0.262599	0.000527416
2.33496	0.261811	0.000366756
2.33648	0.261698	0.000360935
2.33799	0.261876	0.000437059
2.33951	0.263537	0.000693364
2.34102	0.265601	0.000291975
2.34254	0.263993	0.000907748
2.34405	0.262037	0.00047486
2.34556	0.262323	0.000289891
2.34708	0.262278	0.000254805
2.34859	0.261391	0.000309185
2.35011	0.26032	0.000404941
2.35162	0.260331	0.000421493
2.35313	0.262923	0.000621411
2.35465	0.263347	0.000569784
2.35616	0.262838	0.000404485
2.35767	0.263461	0.000394714
2.35919	0.265615	0.000972149
2.3607	0.265693	0.00104908
2.36221	0.263478	0.000290696
2.36373	0.263427	0.000256186
2.36524	0.262765	0.000239938
2.36675	0.262931	0.000485427
2.36793	0.263096	0.000666115
2.36978	0.257467	0.00178054
2.37129	0.264464	0.0035747
2.3728	0.272825	0.00126831
2.37431	0.267864	0.00164519
2.37583	0.26249	0.000803475
2.37734	0.262842	0.000756144
2.37919	0.266394	0.000231785
2.38003	0.266125	0.000312948
2.38187	0.260267	0.00144817
2.38339	0.261464	0.00180441
2.38507	0.267159	0.000727639
2.38641	0.267416	0.000625536
2.38792	0.267597	0.000630814
2.38943	0.264787	0.00119346
2.39094	0.263192	0.000958838
2.39245	0.265352	0.000914674
2.39396	0.264812	0.000824369
2.39548	0.264399	0.000581836
2.39699	0.26656	0.000419459
2.3985	0.265578	0.00067539
2.40001	0.26479	0.000559025
2.40152	0.265239	0.00057991
2.40303	0.263988	0.000731516
2.40461	0.264568	0.000752662
2.40631	0.265666	0.00039691
2.40808	0.265841	0.000376289
2.40983	0.266718	0.000154584
2.41159	0.265139	0.000644549
2.41334	0.262086	0.000826555
2.41509	0.26316	0.00117598
2.41685	0.264788	0.00104206
2.4186	0.265791	0.00158987
2.42035	0.269404	0.00200809
2.4221	0.267958	0.00189083
2.42386	0.263948	0.000458131
2.42561	0.26626	0.00049317
2.42736	0.26848	0.000389311
2.42911	0.268449	0.000337225
2.43086	0.266833	0.000321065
2.43203	0.26602	0.000260387
2.43436	0.25776	0.00200168
2.43612	0.26631	0.00440539
2.43787	0.276195	0.00197403
2.44039	0.269247	9.20E-05
2.44117	0.269184	4.74E-05
2.44222	0.269149	7.36E-05
2.44487	0.259973	0.00196323
2.44662	0.264443	0.00324318
2.44836	0.269805	0.00226613
2.45011	0.268051	0.00216161
2.45186	0.27095	0.00225915
2.45361	0.270771	0.00190054
2.45536	0.271341	0.00213948
2.45711	0.273903	0.00100384
2.45905	0.269918	0.00011789
2.4606	0.263959	0.00192725
2.46235	0.262693	0.002151
2.4641	0.270037	0.00221638
2.46585	0.270414	0.00183823
2.46759	0.268439	0.00114024
2.46915	0.269802	0.00170875
2.47109	0.259365	0.00401622
2.47284	0.270003	0.0075113
2.47458	0.280839	0.00361921
2.47672	0.26836	0.000452385
2.47807	0.262833	0.00190911
2.47982	0.258512	0.00146796
2.48157	0.263768	0.00226087
2.48331	0.267933	0.00115712
2.48486	0.267178	0.00148221
2.4868	0.262911	0.00309466
2.48855	0.271031	0.00474084
2.49029	0.275977	0.00325914
2.49204	0.265439	0.00187746
2.49359	0.262639	0.00169155
2.49553	0.277023	0.00458484
2.49727	0.282461	0.00295593
2.49921	0.274349	0.000353336
2.50076	0.270477	0.00185621
2.5025	0.268667	0.00153921
2.50463	0.273038	0.00042392
2.50599	0.280896	0.00284461
2.50773	0.281214	0.00394384
2.50947	0.269646	0.00376785
2.51122	0.275703	0.00537767
2.51296	0.278567	0.0051463
2.5147	0.257643	0.00639016
2.51644	0.271459	0.00996762
2.51838	0.303375	0.00326385
2.51993	0.295387	0.00345601
2.52167	0.276887	0.00430359
2.52341	0.270344	0.0027668
2.52612	0.281708	0.000253916
2.5267	0.282097	0.000265598
2.52864	0.271856	0.00386206
2.53038	0.263441	0.00334938
2.53212	0.288774	0.0111783
2.53386	0.29395	0.0105932
2.5356	0.279841	0.00957908
2.53734	0.296928	0.00934756
2.53908	0.298788	0.00779715
2.54082	0.256508	0.00886233
2.54256	0.228051	0.00481836
2.5443	0.271562	0.0181033
2.54604	0.296671	0.0136278
2.54778	0.298115	0.0129901
2.54952	0.302877	0.0125036
2.55126	0.293373	0.0124046
2.55299	0.316745	0.0146321
2.55473	0.333056	0.00744005
2.55667	0.296989	0.00596548
2.55802	0.264011	0.0103324
2.55995	0.126918	0.0450524
2.56169	0.0496366	0.0340954
2.56343	0.180664	0.0563695
2.56516	0.34298	0.0238534
2.5669	0.29786	0.0365316
2.56864	0.209238	0.0250939
2.57038	0.269916	0.0353433
2.57211	0.301385	0.0205753
2.57385	0.240454	0.0127095
2.57544	0.262324	0.020808
2.57732	0.339173	0.0203415
2.57906	0.269046	0.0316052
2.5808	0.227076	0.0246573
2.58253	0.225289	0.0283848
2.58427	0.128132	0.0395248
2.58601	-0.029409	0.034423
2.58774	-0.0919858	0.0385868
2.58948	0.054185	0.0618154
2.59083	0.220173	0.00849139
2.59295	0.0757006	0.0386903
2.59468	0.049252	0.00802804
2.59642	0.0704289	0.0480394
2.59854	0.294881	0.0272211
2.59989	0.264434	0.0246275
2.60162	0.196092	0.00953222
2.60336	0.0219413	0.0593772
2.60509	0.0289306	0.0782137
2.60683	0.12593	0.0783991
2.60856	0.19478	0.0986419
2.61088	0.516072	0.0279338
2.61203	0.269575	0.0986316
2.61377	-0.0492234	0.0729647
2.6155	0.110358	0.120442
2.61723	0.112199	0.145928
2.61916	-0.311442	0.0900632
2.6207	0.0557021	0.134106
2.62243	0.326382	0.0591241
2.62432	0.219622	0.0162118
2.6259	0.32089	0.0554439
2.62763	0.439655	0.0307196
2.62936	0.400066	0.0239954
2.6311	0.240778	0.0415851
2.63283	0.200479	0.0358032
2.63456	0.289916	0.0198421
2.6363	0.27434	0.0199236
2.63803	0.228482	0.00493311
2.63976	0.210901	0.00817147
2.64149	0.173228	0.00885386
2.64284	0.149026	0.00345117
2.64496	0.164025	0.0203848
2.64669	0.210678	0.0228932
2.64842	0.120302	0.0425494
2.65015	0.00842079	0.00874835
2.65154	0.0136717	0.00353567
2.65361	0.0134685	0.027351
2.65534	-0.0847413	0.0448138
2.6563	-0.198151	0.00966707
2.6588	0.0823121	0.0506455
2.66092	-0.0575928	0.0168408
2.66227	0.0441001	0.044186
2.664	0.0724133	0.0489867
2.66573	-0.00565375	0.0366023
2.66746	0.100461	0.0524202
2.66919	0.270285	0.0404341
2.67092	0.193027	0.0629227
2.67265	0.0291056	0.019944
2.67418	0.0215289	0.0392799
2.67611	0.330389	0.0996335
2.67784	0.436453	0.0672755
2.67976	0.237999	0.0283064
2.68129	0.21479	0.0550425
2.68302	-0.113352	0.126337
2.68475	-0.0857688	0.172907
2.68648	0.191797	0.140848
2.6884	-0.2393	0.118419
2.68994	-0.119559	0.12223
2.69167	0.0539215	0.0823903
2.6934	-0.102066	0.0456357
2.69513	-0.175837	0.0427722
2.69685	-0.119671	0.0493215
2.69858	-0.0573393	0.0341049
2.70031	-0.0796096	0.0235891
2.70204	-0.0881082	0.0512992
2.70377	-0.137686	0.0547767
2.70549	-0.0578358	0.0737961
2.70722	0.125359	0.0421686
2.70895	0.126707	0.0246002
2.71068	0.103384	0.031875
2.71241	0.243157	0.0628912
2.71413	0.397688	0.0478079
2.71586	0.23415	0.0919372
2.71759	0.0318623	0.0434803
2.71931	0.0680116	0.0485346
2.72104	-0.0591994	0.0735634
2.72277	-0.253052	0.0211456
2.7245	-0.0957196	0.0633463
2.72622	0.202335	0.0722576
2.7281	0.302637	0.0120704
2.72968	0.271287	0.0194502
2.7314	0.207435	0.0100179
2.73294	0.163389	0.0116724
2.73486	0.0631355	0.0232393
2.73658	-0.0387096	0.0226466
2.73831	-0.160416	0.0323269
2.73989	-0.218031	0.01591
2.74176	-0.101646	0.0364765
2.74329	0.0330665	0.0450388
2.74521	0.355227	0.0678739
2.74694	0.25966	0.109001
2.74866	0.227172	0.0947682
2.75039	0.378133	0.0568297
2.75211	0.116488	0.0856089
2.75384	-0.155734	0.0296076
2.75557	-0.13001	0.031453
2.75652	-0.0464936	0.0013407
2.75902	0.310762	0.0785084
2.76074	0.242514	0.105728
2.76247	0.161578	0.0683615
2.76419	0.299492	0.0844617
2.76592	0.64355	0.148524
2.76745	0.80904	0.121016
2.76937	0.290927	0.0976058
2.77109	0.129819	0.0370308
2.77282	-0.010682	0.0524732
2.77492	-0.193621	0.020337
2.77626	-0.107693	0.0367888
2.77799	-0.0861833	0.0360624
2.77971	0.0232751	0.0696241
2.78163	0.26582	0.0296725
2.78316	0.200014	0.026659
2.78489	0.127747	0.0191635
2.78661	0.256922	0.0553522
2.78833	0.380118	0.039987
2.79006	0.297389	0.0606966
2.79178	-0.0248739	0.095748
2.79312	-0.155568	0.0688719
2.79523	1.0086	0.271514
2.79695	0.836226	0.309686
2.79873	0.394844	0.161397
2.80059	0.448799	0.0626887
2.80212	0.0674552	0.19174
2.80385	-0.664737	0.200365
2.80566	-0.393487	0.310878
2.80764	0.337723	0.167349
2.8097	0.394408	0.0282972
2.81175	0.3336	0.0136846
2.81379	0.337227	0.0117618
2.81584	0.332481	0.00966757
2.81789	0.31085	0.0124802
2.81994	0.353747	0.0244497
2.82199	0.429947	0.0173786
2.82404	0.390054	0.0232384
2.82608	0.342772	0.00816398
2.82813	0.370981	0.0100972
2.83018	0.346618	0.0190358
2.83222	0.290648	0.00938428
2.83427	0.32609	0.0202548
2.83632	0.367435	0.00888062
2.83836	0.375348	0.00747501
2.84041	0.372043	0.00675017
2.84245	0.367098	0.00414548
2.8445	0.341281	0.0104225
2.84654	0.309327	0.00547539
2.84859	0.338606	0.0126785
2.85018	0.369965	0.00645621
2.85268	0.28546	0.0203832
2.85472	0.308229	0.0304661
2.85676	0.378756	0.0174288
2.85881	0.368444	0.0142206
2.86085	0.370737	0.0102056
2.86289	0.376204	0.00897703
2.86539	0.340817	0.00195077
2.86698	0.345543	0.00379672
2.86902	0.345635	0.00461303
2.87106	0.359112	0.0106917
2.8731	0.399754	0.0124263
2.87514	0.389256	0.0159072
2.87718	0.356533	0.00645511
2.87922	0.369495	0.00598044
2.88126	0.370742	0.00384816
2.8833	0.369102	0.00389393
2.88534	0.363358	0.00719984
2.88738	0.355083	0.00850735
2.88942	0.381271	0.0117139
2.89146	0.389627	0.0085667
2.8935	0.376347	0.00315492
2.89554	0.380489	0.00197864
2.89757	0.353383	0.00990442
2.89961	0.339474	0.0102014
2.90165	0.373052	0.013614
2.90369	0.388841	0.00863438
2.90572	0.391491	0.00767386
2.90776	0.404009	0.00383361
2.90957	0.393014	0.00197604
2.91183	0.375653	0.00497439
2.91387	0.378286	0.00535213
2.91613	0.397323	0.00194439
2.91771	0.394046	0.0025453
2.91998	0.356657	0.0115527
2.92201	0.343539	0.0114452
2.92405	0.397643	0.0198133
2.92608	0.424312	0.00831891
2.92879	0.386291	0.00153448
2.93015	0.388067	0.00140977
2.93218	0.388815	0.00160467
2.93422	0.391157	0.00276695
2.93625	0.38424	0.00530706
2.93828	0.383999	0.00495934
2.94032	0.392494	0.00404976
2.94235	0.391376	0.00425733
2.94438	0.392816	0.00494643
2.94642	0.400588	0.00668602
2.94845	0.420829	0.00981405
2.95048	0.412306	0.0108801
2.95251	0.380144	0.00520365
2.95454	0.402885	0.0103614
2.95657	0.42045	0.00532009
2.95883	0.405769	0.00216192
2.96064	0.407617	0.00200616
2.96267	0.415486	0.00167947
2.96425	0.419145	0.00101251
2.96673	0.401179	0.00413996
2.96876	0.385646	0.00212724
2.96988	0.38149	0.00166968
2.97282	0.423664	0.00763691
2.97507	0.443264	0.000759579
2.97688	0.428165	0.00658604
2.9789	0.414305	0.00451873
2.98093	0.424276	0.00522259
2.98296	0.433002	0.00146702
2.98499	0.429391	0.000928208
2.98702	0.43017	0.000753436
2.9886	0.431662	0.00015012
2.99107	0.431286	0.000910732
2.9931	0.43398	0.00180902
2.99513	0.428212	0.00310422
2.99716	0.432355	0.00566324
2.99918	0.448224	0.00385404
3.00121	0.444627	0.0037871
3.00324	0.428291	0.00325078
3.00526	0.431785	0.00522923
3.00823	0.459916	0.00065261
3.00931	0.464985	0.00168384
3.01134	0.459433	0.00311498
3.01337	0.452209	0.00138367
3.01539	0.441566	0.00471564
3.01742	0.437217	0.0051091
3.01944	0.440954	0.00561302
3.02147	0.451204	0.00820582
3.02349	0.474043	0.0106396
3.02552	0.472845	0.0102156
3.02754	0.455633	0.00302704
3.02956	0.455111	0.00386828
3.03159	0.459104	0.00558525
3.03361	0.467087	0.00720096
3.03563	0.453494	0.00948866
3.03766	0.456615	0.00991009
3.03968	0.478609	0.00326181
3.0417	0.487421	0.00591052
3.04373	0.481216	0.00691127
3.04575	0.471273	0.00398329
3.04777	0.475385	0.00198195
3.0498	0.46444	0.00244415
3.05182	0.457143	0.00366069
3.05384	0.475421	0.00919567
3.05586	0.511767	0.00599497
3.05788	0.517381	0.00469774
3.05991	0.49092	0.00563414
3.06193	0.484617	0.0047181
3.06395	0.497753	0.00402094
3.06597	0.498932	0.00288405
3.06799	0.484776	0.00307131
3.06956	0.477847	0.00142033
3.07203	0.501931	0.00608407
3.07405	0.521517	0.00396856
3.07607	0.512839	0.00547209
3.07742	0.498241	0.00105334
3.08011	0.477343	0.00659953
3.08213	0.502919	0.0135345
3.08415	0.521808	0.00590898
3.08617	0.511225	0.00227263
3.08819	0.511827	0.00260856
3.09021	0.515346	0.00367058
3.09223	0.513631	0.00365311
3.09425	0.510209	0.00266221
3.09559	0.517209	0.00145093
3.09829	0.54498	0.00515264
3.09945	0.556877	0.000366634
3.10232	0.504895	0.0106519
3.10434	0.497071	0.00979558
3.10636	0.53521	0.0124298
3.10838	0.52654	0.0127522
3.1104	0.5148	0.0115646
3.11241	0.535161	0.00966833
3.11443	0.540442	0.0110159
3.11645	0.565614	0.0129041
3.11847	0.574704	0.00892357
3.12071	0.551058	0.00136365
3.1225	0.540203	0.0052273
3.12452	0.519152	0.00434574
3.12564	0.50904	0.00214327
3.12855	0.577476	0.0119772
3.13057	0.593156	0.00691813
3.13303	0.565537	0.00174414
3.1346	0.563371	0.00111639
3.13662	0.541168	0.0082019
3.13863	0.540088	0.0113548
3.14065	0.587831	0.0138007
3.14266	0.594952	0.011221
3.14468	0.560285	0.00893773
3.1467	0.588004	0.0169049
3.14871	0.608756	0.00842515
3.15073	0.593712	0.00453159
3.15274	0.590819	0.00268391
3.15476	0.585633	0.0023899
3.15677	0.594505	0.00407277
3.15879	0.603484	0.00111046
3.1608	0.605535	0.00190797
3.16282	0.608826	0.00171001
3.16483	0.602175	0.00252054
3.16685	0.604481	0.00408334
3.16886	0.617984	0.00327454
3.17088	0.617492	0.00287835
3.17289	0.606602	0.00184777
3.1749	0.6097	0.00380228
3.17692	0.621673	0.00380363
3.17893	0.62176	0.00308965
3.18095	0.614316	0.00107209
3.18274	0.619364	0.00318461
3.18497	0.640822	0.00518952
3.18699	0.638895	0.00598871
3.189	0.603804	0.00788132
3.19034	0.585966	0.0056395
3.19303	0.676761	0.0170833
3.19504	0.66871	0.0206094
3.19705	0.618587	0.0126389
3.19907	0.631063	0.0129732
3.20108	0.651517	0.009842
3.20309	0.669268	0.0147343
3.20511	0.653899	0.0164306
3.20712	0.630178	0.00871813
3.20913	0.654212	0.00497673
3.21114	0.688215	0.0131034
3.21316	0.717234	0.00619105
3.21517	0.698478	0.00848038
3.21718	0.684901	0.00357743
3.21919	0.665547	0.0122185
3.22121	0.627502	0.0105531
3.22322	0.653315	0.0192945
3.22523	0.741435	0.0190598
3.22724	0.714847	0.0332828
3.22925	0.661684	0.027225
3.23127	0.756434	0.0395004
3.23328	0.794629	0.0198924
3.23618	0.704002	0.00130915
3.2373	0.683407	0.00802243
3.23886	0.67133	0.00939095
3.24132	0.73726	0.0168167
3.24334	0.724972	0.0174822
3.24535	0.701922	0.00689535
3.24736	0.694866	0.0102458
3.24937	0.721085	0.0203906
3.25138	0.782933	0.0161509
3.25339	0.772069	0.0146395
3.2554	0.738514	0.00200051
3.25741	0.702485	0.0147685
3.25942	0.688861	0.0150832
3.26144	0.743273	0.0171415
3.26345	0.795264	0.00728352
3.26546	0.781798	0.010038
3.26747	0.729933	0.0155329
3.26926	0.697915	0.0117831
3.27149	0.802807	0.0361251
3.2735	0.850424	0.0172429
3.27573	0.792442	0.00550781
3.27752	0.734638	0.0180471
3.27953	0.750256	0.0322508
3.28154	0.846484	0.0287005
3.28355	0.850063	0.0213573
3.28556	0.81174	0.00384924
3.2869	0.820781	0.00172343
3.28958	0.794882	0.00630367
3.2916	0.803525	0.00888314
3.29361	0.801665	0.00875274
3.29562	0.798722	0.008196
3.29718	0.816546	0.00419157
3.29964	0.883778	0.0193163
3.30165	0.887348	0.0157329
3.30388	0.837152	0.00620408
3.30567	0.853612	0.00960147
3.30768	0.84047	0.0143882
3.30969	0.801239	0.0115046
3.31974	1.00684	0.0388664
3.32197	0.965288	0.00990707
3.32376	0.925197	0.00990902
3.32599	0.880481	0.00689544
3.32778	0.890149	0.0116816
3.32979	0.925937	0.0119015
3.3318	0.898947	0.0192522
3.33381	0.881091	0.0127211
3.33582	0.906244	0.00929183
3.33783	0.892687	0.00941173
3.33984	0.903814	0.0128015
3.34185	0.933243	0.00972608
3.34386	0.906084	0.0148753
3.34587	0.950101	0.0283698
3.34788	1.0135	0.0158364
3.35123	0.932084	0.000919984
3.3519	0.937122	0.00227772
3.35391	0.895789	0.0174185
3.35591	0.883699	0.0218047
3.35792	0.975568	0.0303834
3.35993	1.00191	0.0207493
3.36194	0.961664	0.00885213
3.36404	0.975794	0.00952855
3.36643	0.979351	0.00998668
3.36895	1.01758	0.0204323
3.37143	1.05743	0.00678387
3.37391	1.03648	0.00611362
3.37638	0.999374	0.00955188
3.37886	1.02024	0.0217121
3.38133	1.09732	0.0217756
3.38381	1.10553	0.0175541
3.38628	1.07514	0.00761077
3.38875	1.04027	0.0190912
3.39123	1.06196	0.0273181
3.3937	1.13775	0.0183417
3.39617	1.12714	0.0141243
3.39809	1.09442	0.0013725
3.40111	1.05016	0.0126113
3.40358	1.0904	0.0298641
3.40605	1.15685	0.016049
3.40935	1.11911	0.00189448
3.41048	1.11982	0.00068646
3.41346	1.08022	0.0118748
3.41593	1.11282	0.0221748
3.4184	1.16018	0.0129427
3.42196	1.11195	0.00169202
3.42333	1.11543	0.00328096
3.4258	1.10914	0.00918272
3.42826	1.16765	0.0293546
3.43073	1.21946	0.014333
3.43401	1.17524	0.00131539
3.43565	1.16547	0.00428345
3.43812	1.15982	0.00594027
3.44058	1.21078	0.0183019
3.44304	1.24102	0.01065
3.44605	1.20545	0.0040018
3.44797	1.21214	0.00485436
3.45043	1.21064	0.00439723
3.45289	1.2246	0.0107635
3.45589	1.26327	0.00337698
3.45781	1.25548	0.00336764
3.46027	1.25072	0.00146693
3.46272	1.2456	0.00359566
3.46518	1.26383	0.0105445
3.46764	1.29126	0.00750653
3.4701	1.28214	0.00713101
3.47255	1.26604	0.00184819
3.47501	1.27907	0.00477658
3.47747	1.30881	0.00784556
3.4802	1.32851	0.00237773
3.48238	1.32357	0.00191934
3.48483	1.31741	0.0015273
3.48729	1.31663	0.00299889
3.48974	1.33558	0.00696434
3.49219	1.35037	0.00314751
3.49465	1.33742	0.00517646
3.49683	1.33275	0.00556142
3.49955	1.37281	0.0102571
3.502	1.38243	0.00668289
3.50445	1.37071	0.00273224
3.5069	1.37815	0.0022187
3.50935	1.40205	0.0076117
3.51262	1.43842	0.00120041
3.51425	1.43165	0.00285584
3.5167	1.42634	0.00197574
3.51915	1.44241	0.00513962
3.5216	1.45716	0.00190729
3.52377	1.46401	0.0030683
3.52649	1.48154	0.00448954
3.52894	1.48589	0.00262128
3.53139	1.48804	0.00311614
3.53383	1.49111	0.00219375
3.53628	1.50031	0.0053835
3.53873	1.52147	0.00567624
3.54117	1.55336	0.0091441
3.54361	1.56297	0.00569826
3.54606	1.54983	0.00447904
3.5485	1.56425	0.00715868
3.5504	1.58402	0.00120872
3.55339	1.57849	0.00400539
3.55583	1.59573	0.00778235
3.55828	1.61324	0.00221493
3.56072	1.61619	0.00204828
3.56316	1.60249	0.00600037
3.5656	1.59817	0.00650349
3.56804	1.62252	0.00676006
3.57048	1.63096	0.00332262
3.57292	1.64757	0.0102639
3.57536	1.68757	0.009737
3.5778	1.69124	0.006059
3.58024	1.68765	0.00582323
3.58268	1.71084	0.00502818
3.58512	1.71291	0.00457847
3.58756	1.70977	0.00362429
3.58999	1.73261	0.00714445
3.59243	1.76402	0.00717784
3.59487	1.78509	0.00322159
3.59731	1.77409	0.00647915
3.59974	1.757	0.00399331
3.60218	1.77721	0.00861693
3.60461	1.79449	0.00449048
3.60651	1.79627	0.00403921
3.60948	1.83799	0.00876424
3.61165	1.84796	0.00482052
3.61489	1.81697	0.00236941
3.61679	1.82567	0.00479934
3.61953	1.84534	0.00112698
3.62165	1.8632	0.00860593
3.62409	1.89913	0.00832615
3.62652	1.92269	0.00346315
3.62895	1.92635	0.00347436
3.63139	1.92972	0.00428838
3.63382	1.94674	0.00430761
3.63625	1.95931	0.00356765
3.63868	1.95948	0.00444267
3.64111	1.98651	0.0112615
3.64354	2.01827	0.00521694
3.64597	2.02243	0.00585942
3.6484	2.04223	0.00914413
3.65083	2.05806	0.00442999
3.65326	2.07023	0.00538563
3.65569	2.08465	0.00488522
3.65812	2.08212	0.00653228
3.66055	2.09772	0.0101026
3.66298	2.10375	0.00922214
3.66541	2.08533	0.00463168
3.66784	2.08724	0.00425817
3.66972	2.09348	0.00321551
3.67269	2.14931	0.0137195
3.67593	2.19576	0.000771784
3.67754	2.21119	0.00646351
3.67997	2.23245	0.00640734
3.6824	2.21548	0.0118467
3.68482	2.19368	0.00579567
3.68725	2.21418	0.00732416
3.68968	2.23819	0.0046485
3.69264	2.25511	0.00190413
3.69426	2.27169	0.00769042
3.69749	2.33153	0.00629069
3.69938	2.34356	0.0017755
3.7018	2.34142	0.00297704
3.70423	2.34133	0.00257672
3.70665	2.3495	0.0024598
3.70907	2.36827	0.00512634
3.7115	2.37537	0.00355311
3.71392	2.42638	0.0223069
3.71634	2.48472	0.014348
3.71877	2.47082	0.0122092
3.72119	2.45308	0.00579942
3.72307	2.47059	0.00378964
3.72603	2.4915	0.0071561
3.72846	2.49082	0.00832625
3.73088	2.50888	0.0106036
3.7333	2.5489	0.00671742
3.73572	2.57583	0.00547162
3.73814	2.61436	0.0100263
3.74056	2.64542	0.00812429
3.74298	2.62558	0.0112741
3.74541	2.62439	0.0120573
3.74783	2.64968	0.00642432
3.75025	2.6282	0.00955254
3.75267	2.61977	0.00755099
3.75589	2.65953	0.00202657
3.75751	2.64564	0.00642472
3.76046	2.61903	0.002189
3.76234	2.62234	0.00227404
3.76476	2.65434	0.0130934
3.76718	2.72819	0.0183064
3.7696	2.77268	0.0042821
3.77202	2.75784	0.00630312
3.77444	2.76014	0.00754366
3.77686	2.78513	0.00317984
3.77928	2.79943	0.00334075
3.78169	2.81019	0.00472604
3.78411	2.79366	0.00968545
3.78653	2.81082	0.0153268
3.79002	2.88784	0.0016929
3.79136	2.88519	0.0032661
3.79378	2.87874	0.00634407
3.7962	2.9213	0.0176487
3.79862	2.95437	0.0084751
3.80103	2.95318	0.00680568
3.80345	2.97344	0.00633092
3.80587	2.96536	0.00839787
3.80828	2.96694	0.0104613
3.8115	3.00913	0.00294771
3.81312	3.02525	0.00727596
3.81553	3.04719	0.00636432
3.81795	3.09025	0.01553
3.82036	3.10461	0.0131891
3.82278	3.06962	0.0141155
3.82519	3.08735	0.0153768
3.82734	3.12874	0.00474397
3.83003	3.18549	0.0187183
3.83244	3.18845	0.0202608
3.83486	3.17647	0.015411
3.83781	3.25231	0.00583269
3.83968	3.26653	0.00539269
3.8421	3.24945	0.0107178
3.84451	3.20801	0.00691334
3.84693	3.23499	0.0189093
3.84934	3.32489	0.0199089
3.85176	3.37364	0.00307496
3.85417	3.35809	0.00598631
3.85659	3.38342	0.0155636
3.859	3.39721	0.0110138
3.86141	3.37885	0.00760586
3.86329	3.39961	0.0100661
3.86624	3.53541	0.0312854
3.86866	3.54627	0.0240566
3.87107	3.53057	0.023608
3.87348	3.62382	0.0238614
3.8759	3.68856	0.00924496
3.87831	3.64799	0.0180371
3.88073	3.61309	0.0105571
3.88314	3.567	0.0215666
3.88555	3.52929	0.0108786
3.88797	3.60722	0.0255723
3.89038	3.74188	0.0343582
3.89279	3.79402	0.0123859
3.89521	3.76856	0.00925183
3.89762	3.82217	0.0209268
3.90003	3.87892	0.0102395
3.90244	3.87131	0.00918682
3.90486	3.84736	0.0047686
3.90647	3.84563	0.0076656
3.90968	3.98943	0.032981
3.9121	3.97285	0.0335255
3.91451	3.90956	0.0196832
3.91692	3.90781	0.0179362
3.92014	3.84359	0.00232272
3.92175	3.82182	0.00799926
3.92362	3.80126	0.00479759
3.92657	3.91309	0.0299361
3.92899	3.95265	0.0193048
3.9314	4.0248	0.0448304
3.93408	4.20524	0.00773408
3.93622	4.13998	0.0189758
3.93864	4.06506	0.0147091
3.94105	3.95716	0.035787
3.94346	3.88049	0.0181252
3.94614	3.90096	0.0080858
3.94829	3.99608	0.0433891
3.9507	4.0993	0.0309633
3.95311	4.12476	0.0172121
3.95553	4.14177	0.0132364
3.95767	4.1814	0.00875961
3.96035	4.27476	0.0240612
3.96276	4.31472	0.0139436
3.96518	4.36193	0.0324733
3.96786	4.46167	0.0197191
3.97	4.40818	0.0227993
3.97241	4.36225	0.00940435
3.97483	4.34477	0.0147316
3.9767	4.32273	0.0164553
3.97965	4.49384	0.0409598
3.98207	4.5237	0.0285459
3.98448	4.50892	0.0218802
3.98662	4.54428	0.017972
3.9893	4.47461	0.0303134
3.99172	4.52958	0.0436189
3.99413	4.7097	0.0336105
3.99654	4.83773	0.0255594
3.99896	4.88319	0.0111244
4.00137	4.81714	0.027773
