# Supplementary material for: Near-infrared observations of active asteroid (3200) Phaethon reveal no evidence for hydration
Source: Nat Commun. 2020 Apr 28;11:2050. doi: 10.1038/s41467-020-15637-7 (PMC7188859; doi:10.1038/s41467-020-15637-7)
Supplement: Supplementary file 4 — Supplementary Data 2 [file 41467_2020_15637_MOESM4_ESM.zip › Non-processedSpectraOfPhatehon/Set d.txt]

2.00074	0.237143	0.0010803
2.0021	0.234939	0.000292968
2.00345	0.234937	0.000341774
2.00465	0.23446	0.000408682
2.00616	0.241374	0.00235078
2.00766	0.249985	0.000768665
2.00886	0.246441	0.00161724
2.01037	0.23987	0.000531557
2.01157	0.239364	0.000237
2.01292	0.240425	0.000318205
2.01428	0.242342	0.000501595
2.01563	0.240949	0.00112088
2.01698	0.239647	0.000942253
2.01834	0.243923	0.00150394
2.01969	0.24889	0.000657791
2.02104	0.249934	0.00028159
2.02239	0.249108	0.000156878
2.02374	0.249471	0.000279846
2.0251	0.251367	0.000437879
2.02615	0.252544	0.00019613
2.0278	0.250382	0.000552628
2.02915	0.250811	0.000657156
2.0305	0.25194	0.000252339
2.032	0.25121	9.57E-05
2.03306	0.250804	0.000104561
2.03456	0.250326	0.000199006
2.03591	0.251346	0.000459607
2.03726	0.252779	0.000228258
2.03861	0.25356	0.000172004
2.03996	0.253337	0.000281782
2.04131	0.252987	0.000156028
2.04266	0.252392	0.000357192
2.04401	0.252049	0.000299641
2.04551	0.252884	0.000211112
2.04671	0.251563	0.000546917
2.04806	0.249232	0.000432158
2.04941	0.248502	0.00015116
2.05061	0.248547	0.000149494
2.05211	0.248334	0.000289077
2.05346	0.249271	0.000420712
2.05444	0.250176	5.96E-05
2.05616	0.24837	0.000442896
2.05751	0.248184	0.000467023
2.05886	0.250513	0.00074703
2.0602	0.252493	0.000319147
2.06155	0.25038	0.00104605
2.0629	0.248045	0.000577117
2.06425	0.249508	0.000711967
2.06575	0.25116	0.000184806
2.06695	0.250806	0.000139252
2.0683	0.250517	0.000175898
2.06949	0.250482	0.000285107
2.07099	0.252028	0.000521903
2.07234	0.252468	0.000331707
2.07369	0.252088	0.000179655
2.07503	0.252366	0.000131627
2.07638	0.25224	7.19E-05
2.07773	0.25194	0.000142787
2.07908	0.252098	0.000177228
2.08042	0.253242	0.000315673
2.08177	0.253867	0.000258307
2.08312	0.253232	0.000383893
2.08446	0.254429	0.000762228
2.08581	0.255991	0.000466025
2.08731	0.254501	0.000381139
2.0885	0.253719	0.000124332
2.0897	0.253199	0.000311793
2.0912	0.25213	0.000338862
2.09254	0.254319	0.00084987
2.09389	0.255866	0.000419001
2.09524	0.255485	0.000325694
2.09673	0.256153	0.000165743
2.09793	0.256115	0.000125175
2.09927	0.25556	0.000153537
2.10062	0.254996	0.000187742
2.10197	0.255051	0.000201186
2.10331	0.255651	0.00013678
2.10473	0.255871	0.000245048
2.10624	0.257494	0.000667326
2.10777	0.258227	0.000573968
2.10931	0.257106	0.000523674
2.11085	0.257441	0.000514972
2.11238	0.257516	0.000367478
2.11392	0.257278	0.000297791
2.11545	0.257914	0.000173435
2.11699	0.258027	0.000152494
2.11852	0.257383	0.000313993
2.12006	0.257647	0.000491221
2.1216	0.258285	0.000424556
2.12313	0.256791	0.000592664
2.12466	0.255854	0.000187453
2.1262	0.256825	0.000265396
2.12773	0.257034	0.000198309
2.12944	0.256426	0.000103595
2.1308	0.256549	0.000110913
2.13234	0.257019	0.000142902
2.13387	0.256006	0.000427338
2.13489	0.254815	0.000175603
2.13694	0.256955	0.000453594
2.13847	0.25743	0.000217199
2.14	0.256801	0.000107327
2.14136	0.256605	0.000134394
2.14307	0.257953	0.000438453
2.1446	0.259158	0.000115561
2.14613	0.259219	9.30E-05
2.14766	0.259117	9.96E-05
2.1492	0.257989	0.000402903
2.15073	0.256265	0.000433463
2.15226	0.25581	0.000183439
2.15379	0.255789	0.000219432
2.15532	0.255556	0.000129081
2.15685	0.25595	9.06E-05
2.15804	0.25602	5.44E-05
2.15991	0.255531	0.000119066
2.16161	0.25551	2.69E-05
2.16257	0.255546	5.42E-06
2.16434	0.255417	0.000231285
2.16604	0.258827	0.00123859
2.16757	0.260989	0.000589716
2.16961	0.258513	0.000182384
2.17062	0.256976	0.000540309
2.17215	0.255048	0.000393959
2.17368	0.254708	0.00022504
2.17521	0.254625	0.000229249
2.17674	0.254469	0.000153947
2.17827	0.256159	0.000597675
2.1798	0.257059	0.000455843
2.18133	0.255522	0.000604776
2.18286	0.254674	0.000249448
2.18438	0.255704	0.000258559
2.18557	0.256376	2.29E-05
2.18744	0.255619	0.000161018
2.18897	0.256176	0.000290478
2.19049	0.256997	0.000139582
2.19202	0.256886	0.000128369
2.19355	0.256364	0.000148477
2.19508	0.255725	0.000148605
2.19643	0.255304	4.66E-05
2.19813	0.255651	0.000122961
2.19966	0.255565	0.000155513
2.20118	0.255289	6.26E-05
2.20271	0.255069	0.000170978
2.20423	0.25416	0.000285057
2.20576	0.2548	0.000575048
2.20729	0.256267	0.000396122
2.20881	0.256584	0.000281364
2.21034	0.256651	0.000259199
2.21186	0.256143	0.000384725
2.21339	0.254798	0.000187145
2.21491	0.253728	0.0002907
2.21644	0.253879	0.000354443
2.2183	0.255395	0.000150875
2.21949	0.254601	0.000310735
2.22084	0.254266	0.000293004
2.22254	0.25558	0.000334997
2.22406	0.254611	0.000564711
2.22558	0.253949	0.000386235
2.22778	0.256283	5.42E-05
2.22863	0.255726	0.000213171
2.23015	0.25468	0.000223839
2.23168	0.254591	0.000196544
2.2332	0.255153	0.000276911
2.23472	0.254231	0.000468033
2.23625	0.2532	0.000126459
2.23777	0.253349	0.000236841
2.23929	0.254078	0.000380253
2.24082	0.255042	0.00011553
2.24234	0.255367	0.000132826
2.24386	0.255537	8.37E-05
2.24521	0.255326	9.45E-05
2.2469	0.254628	0.000230052
2.24843	0.254611	0.000236125
2.24995	0.254335	0.000284282
2.25147	0.253682	0.000119895
2.25305	0.253527	8.31E-05
2.25451	0.253752	0.000146597
2.25603	0.253875	4.80E-05
2.25755	0.254479	0.000257831
2.25908	0.254498	0.000238415
2.2606	0.254113	0.000211509
2.26212	0.255622	0.000595432
2.26364	0.25675	0.000382647
2.26516	0.255779	0.000440017
2.26668	0.255745	0.000398349
2.2682	0.255214	0.000562499
2.27006	0.252655	0.000216762
2.27124	0.254158	0.000593076
2.27293	0.255982	0.000184836
2.27428	0.255828	0.000124091
2.27584	0.255664	6.02E-05
2.27732	0.255421	0.000107756
2.27884	0.254173	0.000425481
2.28035	0.253338	0.000390695
2.28187	0.254889	0.000709053
2.28339	0.256031	0.000257451
2.28491	0.255833	0.000196075
2.28643	0.25515	0.000372586
2.28812	0.253558	0.000196492
2.28947	0.253764	0.000248626
2.29098	0.254072	0.000285926
2.2925	0.253367	0.000391308
2.29402	0.2544	0.000733628
2.29571	0.257241	0.000304906
2.29706	0.256414	0.000610888
2.29857	0.254914	0.000498755
2.30009	0.255991	0.000682804
2.30161	0.255995	0.000575531
2.30313	0.253988	0.000175145
2.30464	0.255177	0.000362181
2.30616	0.256111	7.26E-05
2.30768	0.257181	0.000427928
2.30919	0.258546	0.000309327
2.31071	0.257822	0.000477222
2.31223	0.256108	0.000339296
2.31374	0.255915	0.000223573
2.31526	0.254989	0.000624142
2.31678	0.254343	0.000493628
2.31829	0.256297	0.000635723
2.31981	0.257179	0.000272612
2.32132	0.255865	0.000385245
2.32284	0.256677	0.000630983
2.32436	0.258319	0.000353585
2.32587	0.258115	0.000291191
2.32739	0.258215	0.000299802
2.3289	0.258511	0.000175138
2.33059	0.257904	9.13E-05
2.33193	0.25811	0.000118882
2.33345	0.258048	0.000149389
2.33496	0.2582	0.000178337
2.33597	0.258483	0.00018492
2.33799	0.256232	0.000419797
2.33951	0.256976	0.000541298
2.34102	0.258647	0.000222071
2.34254	0.258901	0.000109188
2.34405	0.259207	0.000191813
2.3454	0.259411	0.000245881
2.34708	0.25698	0.000646397
2.34859	0.255597	0.000230431
2.35011	0.255654	0.000174003
2.35162	0.256596	0.00057848
2.35313	0.258964	0.000582208
2.35465	0.259165	0.000477192
2.35616	0.25845	0.000338948
2.35767	0.259945	0.000533162
2.35919	0.261122	0.000147661
2.3607	0.260323	0.000378126
2.36221	0.259091	0.000291433
2.36373	0.259101	0.000245649
2.36524	0.259508	0.000157906
2.36675	0.258917	0.000228329
2.3681	0.25731	0.000502184
2.36978	0.253984	0.000672765
2.37129	0.255408	0.0010846
2.3728	0.259832	0.000740835
2.37431	0.260424	0.000488967
2.37599	0.258029	0.000384108
2.37734	0.258266	0.000319712
2.37885	0.259735	0.00030389
2.38036	0.260941	0.0003314
2.38187	0.25944	0.000925187
2.38339	0.25856	0.000755424
2.38557	0.262938	0.000148961
2.38641	0.263488	0.000242905
2.38775	0.264004	0.000249823
2.38943	0.261501	0.000735405
2.39094	0.260385	0.000477233
2.39245	0.261361	0.000405451
2.39396	0.26079	0.000429092
2.39548	0.260703	0.000340398
2.39699	0.26106	0.000273993
2.3985	0.260849	0.000223629
2.40001	0.261933	0.000416515
2.40152	0.262594	0.000269342
2.40303	0.261796	0.000321322
2.40461	0.261291	0.00015813
2.40631	0.261054	0.000214314
2.40808	0.261867	0.000480146
2.41003	0.264163	0.000294529
2.41159	0.263549	0.000497717
2.41334	0.260763	0.000754792
2.41509	0.260041	0.000506246
2.41685	0.261147	0.000429001
2.4184	0.261647	0.000432095
2.42035	0.264089	0.000883426
2.4221	0.264028	0.000722817
2.42386	0.262727	0.000310604
2.4258	0.263449	0.000114211
2.42736	0.263379	0.000137049
2.42911	0.263079	0.000190499
2.43086	0.262858	0.000182504
2.43203	0.262815	0.000206012
2.43436	0.25774	0.0011844
2.43612	0.259629	0.00173933
2.43787	0.265269	0.00105479
2.43962	0.26507	0.000734706
2.44117	0.263173	0.000100007
2.44273	0.263379	0.000144479
2.44487	0.259951	0.00104719
2.44662	0.260384	0.00128874
2.44836	0.263815	0.00100425
2.45011	0.263632	0.000757974
2.45186	0.263397	0.000652805
2.45361	0.263609	0.000564222
2.45536	0.265326	0.00126349
2.4573	0.268955	0.000382625
2.45886	0.26755	0.000633404
2.4606	0.263808	0.000905602
2.46235	0.26218	0.000613845
2.4641	0.264482	0.000820584
2.46585	0.26488	0.000653653
2.46759	0.263824	0.000539926
2.46934	0.265089	0.000816639
2.47109	0.262238	0.00155644
2.47284	0.264361	0.00265569
2.47458	0.269281	0.00147942
2.47691	0.264285	0.000260696
2.47807	0.261744	0.000836885
2.47982	0.259592	0.000419056
2.48157	0.261469	0.000718581
2.48331	0.26285	0.000278435
2.48506	0.261028	0.000512399
2.4868	0.259961	0.000689467
2.48855	0.265129	0.0018964
2.49029	0.268235	0.00103687
2.49204	0.263805	0.00115342
2.49378	0.260568	0.00073545
2.49553	0.264751	0.00183683
2.49727	0.269494	0.00056511
2.49901	0.269709	0.000349583
2.50056	0.269515	0.000427371
2.5025	0.26763	0.000583139
2.50424	0.267025	0.00034622
2.50599	0.269988	0.00106694
2.50773	0.271221	0.00123226
2.50947	0.266989	0.00165418
2.51122	0.267757	0.00197524
2.51296	0.271039	0.00166638
2.5147	0.262808	0.00324936
2.51644	0.264129	0.00365353
2.51877	0.282729	0.00105491
2.51993	0.279937	0.00125548
2.52167	0.272923	0.00168064
2.52341	0.267922	0.00112719
2.52515	0.26693	0.000519513
2.52689	0.268692	0.000442563
2.52864	0.266196	0.00153816
2.53038	0.262675	0.00103664
2.53212	0.268221	0.00268759
2.53386	0.272519	0.00256321
2.5356	0.268653	0.00291808
2.53734	0.27357	0.00343573
2.53908	0.278604	0.00204164
2.54082	0.258673	0.00597513
2.54256	0.23352	0.00498985
2.5443	0.245944	0.00882992
2.54604	0.265279	0.00543901
2.54778	0.265591	0.0044834
2.54952	0.264797	0.00331397
2.55126	0.259429	0.00387624
2.55299	0.264323	0.00575339
2.55473	0.284894	0.00377927
2.55647	0.287871	0.00242252
2.55802	0.271338	0.00526957
2.55976	0.232201	0.0158171
2.56169	-0.00538266	0.064891
2.56323	-0.0694663	0.0658831
2.56516	0.255307	0.0705924
2.5669	0.290478	0.0374253
2.56864	0.196512	0.0102004
2.57038	0.227332	0.0192088
2.57211	0.247416	0.0110303
2.57385	0.194746	0.0133759
2.57559	0.192951	0.0128932
2.57732	0.255758	0.0176398
2.57887	0.257402	0.0178214
2.5808	0.16196	0.0241536
2.58253	-0.0904958	0.0755625
2.58427	-0.208139	0.0596506
2.58601	-0.106768	0.0560512
2.58774	-0.0246729	0.0495332
2.58948	0.0726831	0.0357405
2.59121	0.222732	0.0422268
2.59276	0.302628	0.0393353
2.59468	0.0375892	0.0904277
2.59642	0.00265688	0.0695159
2.59816	0.200429	0.0387039
2.59989	0.222062	0.0189538
2.60162	0.165604	0.0209486
2.60306	0.17108	0.0119844
2.60509	-0.113154	0.088239
2.60683	-0.206819	0.0542351
2.60856	0.0848475	0.0888087
2.6103	0.358227	0.0652513
2.61203	0.665207	0.0967065
2.61377	0.538295	0.165972
2.6155	0.00214795	0.165425
2.61723	-0.00594069	0.135683
2.61897	0.358838	0.109054
2.6207	0.177707	0.121211
2.62243	0.0505443	0.078496
2.62436	0.262412	0.0134064
2.62571	0.214945	0.0254859
2.62725	0.15252	0.0469024
2.62936	0.660584	0.130796
2.6311	0.471043	0.170795
2.63302	-0.0983742	0.0378617
2.63456	0.0539391	0.0650488
2.63644	0.26336	0.0121328
2.63803	0.224746	0.0183905
2.63937	0.176736	0.0048735
2.64149	0.223161	0.0107573
2.64265	0.247375	0.00217813
2.64496	0.174931	0.0166357
2.64669	0.177023	0.0168461
2.64842	0.118391	0.0341146
2.65034	0.00654625	0.00757499
2.65188	0.0057739	0.00587171
2.65361	0.0270853	0.0106578
2.65534	0.0637071	0.00909391
2.65707	0.123809	0.0208164
2.6588	0.0276724	0.0561936
2.66053	-0.112245	0.043442
2.66227	-0.0265285	0.0499652
2.66404	0.126196	0.0102655
2.66573	0.0614941	0.0278292
2.66746	-0.0283137	0.0265967
2.66919	-0.00341526	0.0293601
2.67092	0.019253	0.0282024
2.67265	0.439377	0.207712
2.67457	1.10283	0.122174
2.67611	0.642797	0.196802
2.67784	0.108813	0.0732455
2.67956	0.0794737	0.0398352
2.68129	0.21833	0.0880851
2.68302	0.358359	0.0730314
2.68475	0.25207	0.0854104
2.68648	0.281247	0.0766934
2.68821	0.443974	0.0195878
2.68994	0.346245	0.0355698
2.69167	0.265543	0.022623
2.6934	0.0957782	0.0764991
2.69513	-0.0527921	0.0469156
2.69666	0.0144793	0.0083152
2.69858	-0.733617	0.421338
2.7005	-2.15256	0.304565
2.70204	-1.14659	0.55842
2.70387	-0.359091	0.115036
2.70549	-0.252778	0.0799283
2.70761	0.00296671	0.0295513
2.70895	0.00815699	0.0141729
2.71068	-0.0112886	0.0194988
2.71241	-0.0510771	0.0177572
2.71413	-0.0379033	0.0362317
2.71586	-0.128296	0.0612862
2.71759	-0.235451	0.0230436
2.71931	-0.185984	0.0223904
2.72104	-0.0966417	0.0333189
2.72277	0.071112	0.0429431
2.7245	0.126251	0.0222502
2.72622	0.0951371	0.0155816
2.72795	0.128441	0.015901
2.72968	0.107264	0.0230942
2.7314	0.0631967	0.00956789
2.73313	0.0723265	0.0084844
2.73486	0.0366182	0.0141732
2.73658	0.0414982	0.0208139
2.73831	0.100509	0.0164101
2.73984	0.109092	0.0112173
2.74176	-0.0718579	0.0546045
2.74349	-0.198527	0.0328029
2.74521	-0.19185	0.0210029
2.74679	-0.110377	0.0368648
2.74866	-0.0247059	0.0404967
2.75039	0.0206931	0.0361184
2.75211	0.186148	0.0345572
2.75346	0.265976	0.0148138
2.75557	0.0892512	0.0421169
2.75729	-0.0154561	0.0318798
2.75902	-0.0577926	0.0273909
2.76074	-0.00980847	0.0514099
2.76247	0.196221	0.0508638
2.76419	0.16269	0.0657669
2.7663	-0.134501	0.025659
2.76764	-0.122088	0.0252911
2.76937	-0.0451737	0.024294
2.7709	0.00214779	0.0124854
2.77282	0.0665834	0.0205008
2.77435	0.0997068	0.00890233
2.77626	0.00555993	0.0267236
2.77799	0.00111168	0.0289217
2.77971	0.0933063	0.0101463
2.78144	0.116026	0.0366009
2.78316	0.084042	0.0382747
2.78469	0.029795	0.028324
2.78661	0.243432	0.0734872
2.78782	0.411873	0.0454693
2.79006	-0.666395	0.22359
2.79121	-1.18656	0.0951657
2.79351	0.1291	0.266284
2.79523	1.31821	0.363263
2.79695	1.36236	0.325743
2.79887	0.228569	0.150069
2.8004	0.379628	0.0772162
2.80212	0.930987	0.350234
2.804	2.26341	0.294246
2.80566	1.38932	0.589078
2.80856	0.276458	0.0379944
2.81015	0.257711	0.0107746
2.81175	0.277609	0.00663113
2.81379	0.300228	0.00696356
2.81584	0.318906	0.00733525
2.81795	0.317686	0.00518576
2.81994	0.311053	0.00609234
2.82199	0.316909	0.00847728
2.82404	0.32549	0.0048525
2.82586	0.31704	0.000413298
2.82813	0.344098	0.00537063
2.82927	0.356423	0.00204357
2.83222	0.313966	0.00752047
2.83427	0.341468	0.0143163
2.83632	0.36094	0.00755899
2.83836	0.347022	0.00440945
2.84064	0.347307	0.00190034
2.84245	0.352124	0.00261278
2.8445	0.348214	0.00382125
2.84745	0.327446	0.000565094
2.84859	0.334034	0.00261183
2.8504	0.343898	0.00277464
2.85268	0.310008	0.0114311
2.85472	0.307861	0.0134145
2.85722	0.35513	0.00536197
2.85881	0.354116	0.00274706
2.86085	0.363463	0.00451053
2.86266	0.37111	0.00306836
2.86584	0.344036	0.00060214
2.86698	0.347474	0.00173737
2.86902	0.34734	0.00186899
2.87106	0.354742	0.00505503
2.8731	0.373597	0.00441299
2.87514	0.370381	0.00541585
2.87718	0.356272	0.00302391
2.87922	0.358969	0.00311402
2.88126	0.357812	0.00278065
2.8833	0.357327	0.00311463
2.88534	0.363093	0.00251613
2.88738	0.359075	0.00313953
2.88942	0.365525	0.00446541
2.89146	0.368687	0.00387061
2.8935	0.365138	0.00263554
2.89554	0.371901	0.00182201
2.89757	0.367496	0.00282857
2.89961	0.357895	0.00252513
2.90165	0.36343	0.00361648
2.90369	0.367037	0.00254297
2.90572	0.369591	0.00296608
2.90776	0.375715	0.00102345
2.9098	0.37587	0.000951176
2.91183	0.372635	0.00206415
2.91387	0.375434	0.00283945
2.91591	0.381181	0.00165007
2.91794	0.382778	0.00171653
2.91998	0.369698	0.00704496
2.92201	0.352477	0.0058697
2.92405	0.370365	0.00981479
2.92608	0.391815	0.00263182
2.92812	0.390684	0.00115193
2.93038	0.391416	0.000577916
2.93218	0.389877	0.000908512
2.93422	0.388803	0.000487036
2.93625	0.385705	0.00175751
2.93828	0.384242	0.00146103
2.94032	0.385531	0.00134362
2.94235	0.386327	0.00151954
2.94438	0.389368	0.00172236
2.94642	0.396035	0.00181067
2.94867	0.403116	0.00157678
2.95048	0.39764	0.00276675
2.95274	0.387986	0.000826582
2.95454	0.392414	0.00194943
2.95657	0.394857	0.00142563
2.9586	0.394185	0.00136081
2.96109	0.399126	0.000816031
2.96267	0.401722	0.000992234
2.9647	0.401828	0.00141741
2.96673	0.397393	0.00185539
2.96876	0.394119	0.00122933
2.97079	0.390726	0.00197376
2.97282	0.397188	0.00491339
2.97552	0.419359	0.000975505
2.97688	0.416543	0.0014715
2.97913	0.411167	0.000937974
2.98093	0.410728	0.000677883
2.98296	0.41506	0.00149835
2.98521	0.419591	0.000562609
2.98702	0.419981	0.000765349
2.9895	0.422283	0.000339522
2.99107	0.422398	0.000236474
2.99265	0.422069	0.000418859
2.99513	0.414574	0.00168355
2.99716	0.41538	0.00219621
2.99941	0.422147	0.000857514
3.00121	0.424042	0.000786656
3.00324	0.421427	0.00158489
3.00526	0.422417	0.00231845
3.00729	0.430715	0.00218425
3.00931	0.437996	0.00146996
3.01156	0.443309	0.00049509
3.01337	0.441225	0.000846138
3.01472	0.439083	0.00052373
3.01742	0.429961	0.00214228
3.01944	0.434905	0.00292656
3.02147	0.445146	0.00226901
3.02349	0.452177	0.0030057
3.02552	0.451925	0.00284018
3.02754	0.448299	0.00132872
3.02956	0.447589	0.00181064
3.03159	0.444654	0.00192244
3.03361	0.446079	0.00226281
3.03563	0.437235	0.00430384
3.03766	0.436474	0.00459944
3.03968	0.456937	0.00381992
3.0417	0.469417	0.00218034
3.04373	0.459334	0.00465608
3.04575	0.450127	0.00182584
3.04777	0.453056	0.000906875
3.0498	0.453233	0.0011271
3.05182	0.451718	0.00158284
3.05384	0.457573	0.00393935
3.05609	0.474996	0.00227251
3.05788	0.478382	0.00145052
3.05991	0.473236	0.00142217
3.06193	0.470733	0.00112923
3.06395	0.472714	0.00132021
3.06597	0.471868	0.00132391
3.06777	0.466367	0.00147457
3.07001	0.463535	0.0021912
3.07203	0.476781	0.00469063
3.07405	0.489501	0.00125023
3.07607	0.489167	0.00095167
3.07809	0.486665	0.00162751
3.08011	0.477796	0.00305355
3.08213	0.479351	0.00409162
3.0846	0.493591	0.000950421
3.08617	0.494779	0.00101291
3.08819	0.495425	0.000697377
3.09021	0.496165	0.000867826
3.09223	0.497173	0.00132575
3.09425	0.501499	0.00236193
3.09627	0.509488	0.00140334
3.09829	0.511882	0.00117889
3.1003	0.512387	0.00134426
3.10232	0.501445	0.00460911
3.10434	0.492522	0.00394045
3.10636	0.505646	0.00604308
3.10838	0.506039	0.00573368
3.1104	0.497381	0.0050518
3.11241	0.509681	0.005328
3.11443	0.52561	0.00464624
3.11645	0.542407	0.00671225
3.11847	0.547529	0.00458038
3.12071	0.533621	0.000791749
3.1225	0.529572	0.00152397
3.12452	0.521158	0.00215599
3.12653	0.517727	0.00162509
3.12855	0.534626	0.00605556
3.13057	0.55011	0.00271754
3.13258	0.54786	0.00179939
3.1346	0.545613	0.00101918
3.13662	0.539386	0.00310041
3.13863	0.535229	0.00297966
3.14065	0.550774	0.00542507
3.14266	0.56067	0.00216405
3.14468	0.551814	0.00254518
3.1467	0.556933	0.00446277
3.14871	0.563036	0.00255346
3.15073	0.56493	0.00344209
3.15274	0.570933	0.00284522
3.15476	0.564566	0.00389504
3.15677	0.569117	0.0048411
3.15879	0.581034	0.00201299
3.1608	0.58389	0.00227037
3.16282	0.591315	0.00279687
3.16483	0.589022	0.00279006
3.1664	0.582113	0.00119299
3.16886	0.596719	0.00319054
3.17088	0.601307	0.0012421
3.17267	0.598389	0.0010299
3.1749	0.59398	0.00187005
3.17692	0.60183	0.00391734
3.17893	0.606503	0.00313523
3.18139	0.591256	0.00180428
3.18296	0.595825	0.00311475
3.18497	0.608234	0.0028014
3.18699	0.61087	0.00185607
3.189	0.600617	0.00352009
3.19101	0.597308	0.00333136
3.19303	0.617724	0.00625284
3.19504	0.621707	0.00653823
3.19705	0.595614	0.00691128
3.19907	0.594465	0.00623325
3.20086	0.614735	0.00322846
3.20309	0.636155	0.00533009
3.20511	0.62683	0.00732834
3.20712	0.611332	0.00274741
3.20935	0.621347	0.00186183
3.21114	0.626101	0.00222471
3.21316	0.634158	0.00415541
3.21539	0.645494	0.00249822
3.21718	0.650733	0.00237591
3.21919	0.6456	0.00517093
3.22121	0.633245	0.00568629
3.22322	0.648919	0.00960025
3.22523	0.681869	0.00456603
3.22724	0.673818	0.00929171
3.22925	0.648864	0.0081478
3.23127	0.670044	0.0130571
3.23328	0.695524	0.00401039
3.23511	0.687656	0.00027635
3.23708	0.683529	0.00244222
3.23931	0.671321	0.00444118
3.24132	0.683574	0.00711318
3.24334	0.690059	0.00555806
3.24535	0.69073	0.00521288
3.24736	0.683471	0.00894406
3.24937	0.678292	0.00966686
3.25138	0.706064	0.010838
3.25339	0.718245	0.00466924
3.2554	0.714022	0.0032485
3.25741	0.702772	0.0081604
3.25942	0.683641	0.00663063
3.26144	0.699568	0.00864707
3.26345	0.734238	0.00584963
3.26546	0.742574	0.00372114
3.26747	0.734997	0.00346141
3.26926	0.72951	0.00201717
3.27149	0.754904	0.00839492
3.2735	0.767186	0.00478727
3.27573	0.758248	0.00234959
3.27752	0.741427	0.0069925
3.27909	0.728369	0.00652967
3.28154	0.787366	0.0133643
3.28355	0.798478	0.00763097
3.28556	0.787754	0.00283671
3.28757	0.794737	0.00144812
3.28958	0.787903	0.00304767
3.2916	0.793133	0.00543672
3.29361	0.792702	0.00501874
3.29562	0.789268	0.00427697
3.29763	0.801959	0.00409926
3.29964	0.827822	0.00878797
3.30165	0.830915	0.00747018
3.30388	0.807587	0.00328753
3.30567	0.819785	0.00542097
3.30768	0.815762	0.00732215
3.30924	0.801852	0.00281357
3.32197	0.851208	0.00680817
3.32376	0.835201	0.00490119
3.32599	0.81631	0.00260433
3.32755	0.817821	0.00372693
3.32979	0.843926	0.00642019
3.3318	0.850665	0.00383021
3.33381	0.855491	0.00544375
3.33626	0.877295	0.00136552
3.33783	0.865024	0.00450382
3.33984	0.864369	0.00551678
3.34185	0.88808	0.00510882
3.34386	0.898074	0.0022779
3.34587	0.912758	0.00710797
3.34788	0.930901	0.00486737
3.34989	0.917747	0.00650664
3.3519	0.906809	0.00270668
3.35391	0.896046	0.00640725
3.35591	0.887838	0.00733024
3.35792	0.927052	0.0136406
3.35993	0.957084	0.00439159
3.36194	0.94975	0.00335617
3.36404	0.946317	0.00335564
3.36643	0.955605	0.0056351
3.36895	0.986677	0.0105153
3.37143	1.00781	0.00355904
3.37418	0.995374	0.00234915
3.37638	0.978349	0.00467873
3.37803	0.968056	0.00417826
3.38133	1.03074	0.0120893
3.38381	1.04209	0.00755125
3.38601	1.02969	0.00246756
3.38875	1.01766	0.00619552
3.39123	1.02971	0.0104744
3.39425	1.07448	0.0036767
3.39617	1.06283	0.0054196
3.39864	1.05022	0.00241661
3.40111	1.05026	0.00451081
3.40358	1.08011	0.0138592
3.40605	1.10784	0.00568207
3.40852	1.09402	0.00520655
3.41099	1.07485	0.00334261
3.41346	1.05632	0.00414522
3.41593	1.0722	0.00984684
3.4184	1.10168	0.00688037
3.42086	1.10203	0.00455496
3.42333	1.10169	0.00390588
3.4258	1.10185	0.00345432
3.42717	1.09377	0.00244203
3.43073	1.14079	0.00674237
3.43319	1.14374	0.00325387
3.43565	1.1267	0.00437933
3.43812	1.11793	0.00411411
3.44058	1.14645	0.011032
3.44304	1.17194	0.00456358
3.4455	1.16565	0.00366652
3.44797	1.16963	0.00442183
3.45043	1.17312	0.00310237
3.45289	1.17545	0.00510508
3.45535	1.19468	0.006207
3.45781	1.20771	0.0014766
3.46027	1.21139	0.00190896
3.46272	1.20911	0.00309616
3.46464	1.20359	0.00244524
3.46764	1.22618	0.00567798
3.4701	1.23645	0.00123304
3.47255	1.23637	0.00163628
3.47501	1.24314	0.00186735
3.47747	1.25535	0.00355537
3.47992	1.26276	0.00205584
3.48238	1.26846	0.00275113
3.48483	1.26857	0.00272621
3.48729	1.27299	0.00592502
3.48974	1.30277	0.00892154
3.49219	1.31594	0.0043691
3.49465	1.29986	0.0035213
3.49655	1.29059	0.00132168
3.49955	1.33282	0.00871898
3.502	1.34781	0.00332446
3.505	1.33563	0.00112662
3.50663	1.33707	0.0015235
3.50935	1.35854	0.00639945
3.51208	1.38464	0.00273031
3.51425	1.38471	0.00205037
3.5167	1.3817	0.00240867
3.51915	1.39613	0.00530702
3.5216	1.41388	0.00233995
3.52377	1.42445	0.00272284
3.52649	1.44019	0.00383587
3.52894	1.43646	0.00424014
3.53139	1.43678	0.00471612
3.53383	1.44467	0.00292124
3.53628	1.45797	0.00653952
3.53873	1.47433	0.00422184
3.54117	1.48942	0.0062349
3.54361	1.50086	0.00562798
3.54606	1.49392	0.00619867
3.5485	1.50608	0.00906525
3.55095	1.53445	0.00306453
3.55339	1.54196	0.00297504
3.55583	1.55252	0.00443577
3.55849	1.56537	0.00105002
3.56072	1.56799	0.00156467
3.56316	1.55383	0.00567135
3.56533	1.54102	0.00340494
3.56804	1.57044	0.00837964
3.57048	1.58679	0.00319018
3.57292	1.60243	0.00910812
3.57536	1.63548	0.00840908
3.5778	1.63957	0.00445311
3.57997	1.63226	0.00280378
3.58268	1.65086	0.00432531
3.58512	1.64233	0.00697182
3.58756	1.63727	0.00498791
3.58999	1.65765	0.00481185
3.59162	1.66826	0.00199036
3.59487	1.71821	0.0103188
3.59731	1.72443	0.0067829
3.59974	1.71235	0.00477367
3.60218	1.72781	0.0052188
3.60461	1.72872	0.00546238
3.60678	1.72941	0.00657826
3.60948	1.76828	0.00870476
3.61192	1.77198	0.00601017
3.61435	1.75888	0.00293964
3.61679	1.77205	0.00535812
3.61949	1.78758	0.00208734
3.62165	1.79647	0.00535498
3.62409	1.82422	0.00787189
3.62652	1.85039	0.00515516
3.62895	1.85624	0.00455015
3.63139	1.86232	0.00547718
3.63382	1.8797	0.00249236
3.63625	1.8938	0.00450764
3.63868	1.89197	0.00557661
3.64111	1.9075	0.0104009
3.64381	1.9533	0.00502598
3.64597	1.95808	0.00408551
3.6484	1.96723	0.00657016
3.65083	1.97358	0.00390711
3.65326	1.98105	0.00581307
3.65569	2.00797	0.00690021
3.65812	2.01689	0.00450183
3.66055	2.0147	0.00457662
3.66298	2.01193	0.00549065
3.66541	2.00516	0.00310527
3.66784	2.00281	0.00456379
3.67026	2.01823	0.00930886
3.67269	2.06276	0.009143
3.67512	2.09663	0.00469008
3.67754	2.12215	0.00630738
3.67997	2.14543	0.00636314
3.6824	2.13117	0.0114996
3.68482	2.11152	0.00633912
3.68725	2.1224	0.00462829
3.68968	2.1433	0.00605102
3.6921	2.16319	0.00510156
3.69426	2.18436	0.00713704
3.69695	2.23523	0.0120168
3.69938	2.26464	0.00289962
3.7018	2.26116	0.00295226
3.70423	2.27105	0.00563334
3.70692	2.2898	0.00277967
3.70922	2.28543	0.00145722
3.7115	2.27658	0.00387945
3.71392	2.32124	0.02098
3.71634	2.37929	0.0146204
3.71877	2.38045	0.00984661
3.72119	2.37577	0.0075048
3.72334	2.39248	0.00175749
3.72603	2.38928	0.00701555
3.72846	2.38984	0.00980028
3.73088	2.42079	0.0145116
3.7333	2.46224	0.002544
3.73572	2.48233	0.00524298
3.73814	2.51885	0.00954927
3.74056	2.54142	0.00886753
3.74298	2.5148	0.0126597
3.74541	2.51594	0.0135191
3.74783	2.55097	0.00610574
3.75025	2.52442	0.0135942
3.75267	2.50397	0.00998413
3.75509	2.54425	0.0149896
3.75751	2.56229	0.00798091
3.75993	2.5394	0.00732597
3.76234	2.53873	0.00458227
3.76476	2.55991	0.00609253
3.76718	2.61739	0.0180287
3.76987	2.6728	0.00490721
3.77202	2.65899	0.00665027
3.77444	2.65783	0.00749789
3.77686	2.67984	0.00459496
3.77928	2.69234	0.00356223
3.78169	2.70646	0.00434333
3.78411	2.69108	0.0110032
3.78653	2.70182	0.0156501
3.78895	2.75509	0.0145238
3.79136	2.77332	0.00472761
3.79378	2.75407	0.00501212
3.7962	2.79063	0.0165598
3.79862	2.82945	0.00752375
3.80103	2.84227	0.00939731
3.80372	2.87809	0.00658738
3.80587	2.86987	0.00928861
3.80828	2.85999	0.00960852
3.8107	2.88063	0.0112082
3.81312	2.92217	0.00842784
3.81553	2.94262	0.00630116
3.81795	2.96896	0.0114323
3.82036	2.97922	0.0106021
3.82278	2.94704	0.0139033
3.82519	2.96951	0.0179216
3.82734	3.03081	0.00246234
3.83003	3.07499	0.0129443
3.83244	3.05975	0.0198762
3.83486	3.0516	0.0163706
3.83727	3.11908	0.0153203
3.83968	3.14666	0.0089279
3.8421	3.11576	0.0144297
3.84451	3.08615	0.00369605
3.84693	3.11788	0.0138609
3.84934	3.18975	0.0164937
3.85168	3.23064	0.00195978
3.85417	3.22898	0.00535476
3.85659	3.2549	0.0146744
3.859	3.2763	0.00988283
3.86141	3.26274	0.00798413
3.86276	3.2607	0.0043635
3.86624	3.41231	0.0324157
3.86866	3.42734	0.0244803
3.87107	3.40774	0.0237083
3.87429	3.52775	0.00796938
3.87563	3.53307	0.00588011
3.87831	3.45842	0.0200356
3.88073	3.43257	0.0137817
3.88314	3.42727	0.0123192
3.88555	3.40666	0.00603203
3.88716	3.42263	0.00691623
3.89038	3.58842	0.0371497
3.89279	3.64525	0.0137068
3.89494	3.61381	0.00699797
3.89762	3.67703	0.0217389
3.90003	3.74021	0.0107446
3.90244	3.74588	0.00775511
3.90432	3.72972	0.0069618
3.907	3.7008	0.0143875
3.90968	3.81446	0.0363863
3.9121	3.80461	0.0373743
3.91451	3.71556	0.0248969
3.91692	3.72383	0.0190927
3.91933	3.72287	0.0142271
3.92175	3.67957	0.00574254
3.92389	3.67614	0.00708159
3.92657	3.78957	0.0300669
3.92899	3.82003	0.0250432
3.9314	3.85743	0.042001
3.93435	4.02896	0.0139467
3.93622	3.97772	0.0207987
3.93864	3.90849	0.011323
3.94105	3.81859	0.0319932
3.94346	3.74947	0.0183272
3.94614	3.75164	0.0093827
3.94829	3.82706	0.0420972
3.9507	3.95276	0.0343428
3.95311	3.99407	0.0171329
3.95553	4.00541	0.013292
3.95794	4.0576	0.0109522
3.96035	4.1269	0.0184362
3.96276	4.1575	0.0126204
3.96518	4.1949	0.0303484
3.96812	4.31401	0.0158751
3.97	4.26238	0.021338
3.97241	4.20538	0.00944451
3.97483	4.18612	0.0116428
3.97697	4.17602	0.0169115
3.97965	4.31093	0.0381375
3.98207	4.34843	0.026652
3.98448	4.33076	0.0206532
3.98689	4.36068	0.0168312
3.9893	4.33194	0.0213736
3.99172	4.37325	0.0334726
3.99413	4.52816	0.0327706
3.99654	4.66021	0.0256243
3.99896	4.71692	0.0142586
4.00137	4.65498	0.0301345
