# Supplementary material for: Near-infrared observations of active asteroid (3200) Phaethon reveal no evidence for hydration
Source: Nat Commun. 2020 Apr 28;11:2050. doi: 10.1038/s41467-020-15637-7 (PMC7188859; doi:10.1038/s41467-020-15637-7)
Supplement: Supplementary file 4 — Supplementary Data 2 [file 41467_2020_15637_MOESM4_ESM.zip › Non-processedSpectraOfPhatehon/Set e.txt]

2.00134	0.205678	0.000153778
2.00195	0.205632	0.000224341
2.00345	0.203267	0.000755078
2.0042	0.201257	0.000402417
2.00616	0.21269	0.00197131
2.00751	0.218379	0.000577206
2.00886	0.215022	0.00150349
2.01022	0.21087	0.00070694
2.01157	0.211526	0.000630404
2.01292	0.211956	0.000438377
2.01428	0.212789	0.000682893
2.01563	0.213447	0.000577779
2.01698	0.215056	0.00106804
2.01849	0.219314	0.000664753
2.01974	0.220921	0.000163057
2.02104	0.222202	0.000488522
2.02254	0.223782	0.00016546
2.02374	0.22303	0.000355255
2.0251	0.222717	0.000253428
2.0263	0.223167	0.000273053
2.0278	0.221621	0.00059733
2.02915	0.223143	0.00115486
2.0305	0.225035	0.000619174
2.03215	0.223162	0.000222617
2.03321	0.223353	0.000191121
2.03456	0.223997	0.000208314
2.03591	0.224266	0.000264814
2.03726	0.223609	0.000376205
2.03861	0.223557	0.000292237
2.03996	0.223968	2.10E-04
2.04134	0.223389	2.36E-05
2.04266	0.223343	0.000157602
2.04401	0.223489	0.000161867
2.04536	0.223496	0.000185021
2.04671	0.223726	0.000249796
2.04806	0.223338	0.000486298
2.04941	0.222047	0.000443581
2.05076	0.222695	0.000561025
2.05211	0.222566	0.000554248
2.05346	0.22088	0.00036014
2.05481	0.22009	0.000271054
2.05601	0.220289	0.000367603
2.05751	0.223118	0.000724952
2.05871	0.224947	0.00010702
2.0602	0.222961	0.000601213
2.0617	0.22092	0.000144369
2.0629	0.222207	0.00059771
2.06425	0.22493	0.0006241
2.0656	0.225487	3.03E-04
2.06657	0.224574	3.56E-05
2.0683	0.226511	0.000557294
2.06964	0.225874	0.000661405
2.07099	0.226304	0.000641895
2.07234	0.22826	0.000279503
2.07369	0.227264	0.000488248
2.07503	0.227189	0.000573708
2.07638	0.227999	0.000360513
2.07773	0.227952	0.000184875
2.07908	0.227658	0.000183881
2.08042	0.227298	0.000183407
2.08177	0.226407	0.000286332
2.08312	0.225598	0.000138004
2.08446	0.226137	0.000302278
2.08581	0.227193	0.00024501
2.08716	0.227816	0.000112766
2.0885	0.228419	0.000193977
2.08985	0.228101	0.000439456
2.0912	0.226876	0.000473552
2.09254	0.227713	0.000572205
2.09389	0.228456	0.000354868
2.09524	0.227994	2.04E-04
2.09673	0.228584	8.98E-05
2.09778	0.228566	7.70E-05
2.09927	0.228023	1.94E-04
2.1007	0.227711	7.01E-05
2.10185	0.227933	0.000148069
2.10331	0.22832	0.000207317
2.10473	0.22776	0.000321749
2.10624	0.229813	0.000964493
2.10777	0.231127	0.000794698
2.10931	0.229417	0.000765817
2.11085	0.229598	0.000657522
2.11238	0.229709	0.000468671
2.11392	0.229059	0.000289988
2.11545	0.230396	0.000346699
2.11699	0.232077	0.000464428
2.11852	0.231453	0.000637674
2.12006	0.230162	0.000428066
2.1216	0.231188	0.000475979
2.12313	0.23083	0.000562099
2.12466	0.230044	2.69E-04
2.12637	0.230663	7.50E-05
2.12756	0.230369	0.000125365
2.12927	0.229252	0.00024933
2.1308	0.22817	1.66E-04
2.13234	0.227728	8.13E-05
2.13387	0.227058	0.000241099
2.1354	0.22795	0.000738365
2.13694	0.230262	0.000617247
2.13847	0.23093	0.000260739
2.13983	0.230186	0.000249045
2.14153	0.228184	0.000584551
2.14307	0.227704	0.000385557
2.1446	0.229168	3.47E-04
2.14613	0.229937	6.89E-05
2.14766	0.229481	2.13E-04
2.14937	0.228926	7.79E-05
2.15073	0.228696	0.000148682
2.15226	0.228707	0.000135364
2.15379	0.228884	0.000134545
2.15532	0.228891	0.000114092
2.15685	0.228646	0.00016755
2.15838	0.227282	0.00044326
2.15991	0.225968	0.000365367
2.16145	0.226698	0.000440023
2.16298	0.228299	0.000204917
2.16451	0.2278	0.00041405
2.16604	0.23019	0.00143968
2.16757	0.233403	0.000806527
2.1691	0.231904	0.000813705
2.17062	0.229223	0.000396761
2.17215	0.227534	0.000362649
2.17368	0.226958	0.000214399
2.17521	0.227393	0.00023515
2.17674	0.226943	0.00032579
2.17827	0.227776	0.000727039
2.1798	0.229019	0.000573974
2.18133	0.227874	0.00061107
2.18286	0.227267	0.000285592
2.18438	0.227502	0.000224189
2.18591	0.22742	0.000164742
2.18744	0.227603	0.00015236
2.18897	0.228047	0.000288211
2.19066	0.228927	0.000129928
2.19202	0.227954	0.000355672
2.19355	0.226865	0.000251867
2.19508	0.227592	0.000388148
2.1966	0.228164	0.000207304
2.19813	0.22687	0.000362272
2.19966	0.226465	0.000333129
2.20118	0.227814	0.000421614
2.20271	0.227719	0.000454285
2.20423	0.225049	0.00063219
2.20576	0.224608	0.000597806
2.20729	0.227019	0.000596034
2.20881	0.227949	0.000231651
2.21034	0.227453	0.000121593
2.21186	0.226755	0.000364698
2.21339	0.225639	2.34E-04
2.21525	0.225615	5.45E-05
2.21644	0.226862	0.000487547
2.21796	0.228715	0.000425864
2.21949	0.227446	0.000768688
2.22101	0.225456	3.24E-04
2.22275	0.22597	7.30E-05
2.22406	0.225569	0.000175818
2.22558	0.225129	0.000213071
2.22711	0.225864	0.000430221
2.22863	0.226178	0.000347057
2.23032	0.224568	0.000280658
2.23168	0.224633	2.26E-04
2.23337	0.225589	9.50E-05
2.23472	0.225634	0.000194023
2.23625	0.224872	0.000359907
2.23777	0.224575	0.000244057
2.23929	0.225015	0.0002016
2.24082	0.224482	0.000258292
2.24217	0.22404	0.000115388
2.24386	0.225018	0.000276191
2.24538	0.224744	0.000387199
2.2469	0.224349	0.000259037
2.24859	0.225019	0.000168484
2.24995	0.22494	0.000219767
2.25164	0.225364	0.000190655
2.25299	0.224834	0.000288405
2.25451	0.224586	0.000247753
2.25603	0.225168	0.000115675
2.25755	0.225443	0.000158419
2.25908	0.225154	0.000276931
2.2606	0.224356	0.000352688
2.26212	0.226402	0.000908929
2.26364	0.229175	0.000325354
2.26516	0.229445	0.000217443
2.26668	0.227563	0.000721429
2.2687	0.224433	0.000120637
2.26972	0.224812	0.000192505
2.27124	0.225883	0.000272075
2.27276	0.226277	0.00019753
2.27428	0.225196	0.000319829
2.2758	0.225583	0.000534447
2.27732	0.227279	0.000310687
2.27884	0.226478	0.000595759
2.28035	0.225765	0.000651197
2.28187	0.227212	0.000759719
2.28339	0.227429	0.000492539
2.28491	0.226879	0.000314753
2.28643	0.227167	0.000187102
2.28795	0.22591	0.000329499
2.28947	0.226171	0.000396722
2.29098	0.226866	0.000348253
2.2925	0.225473	0.000531293
2.29402	0.225424	0.000554001
2.29554	0.22749	0.000409056
2.29706	0.227582	0.000393147
2.29857	0.225837	0.000359716
2.30009	0.226007	0.000510341
2.30161	0.227288	0.000338226
2.30313	0.22785	0.000190598
2.30464	0.227677	0.000210163
2.30616	0.227416	0.000193644
2.30768	0.228085	0.000294744
2.30919	0.228657	0.000134115
2.31071	0.228177	0.000173363
2.31223	0.228698	0.000373531
2.31358	0.229183	0.000302431
2.31526	0.226331	0.000865148
2.31678	0.225722	0.000769505
2.31829	0.229478	0.00113559
2.31947	0.231901	0.000328071
2.32132	0.228531	0.000850974
2.32284	0.228481	0.000715476
2.32469	0.231294	0.000184746
2.32587	0.230878	0.000276729
2.32739	0.229829	0.000346598
2.3289	0.230436	0.000469062
2.33042	0.231309	0.000245528
2.33193	0.230799	0.000148329
2.33345	0.230309	0.000229755
2.33496	0.230336	0.000222434
2.33648	0.230431	0.000203286
2.33799	0.230591	0.000282756
2.33951	0.231462	0.000371718
2.34102	0.231835	0.000197313
2.34254	0.231129	0.000166721
2.34405	0.231085	0.000134557
2.34556	0.230643	0.000364158
2.34708	0.229788	0.000254739
2.34859	0.229714	0.000190298
2.35011	0.228984	0.00031772
2.35145	0.228522	0.000226775
2.35313	0.230663	0.000486201
2.35465	0.231777	0.00013893
2.35616	0.231385	0.000143359
2.35751	0.231163	0.000137193
2.35919	0.232512	0.000446986
2.36083	0.232821	2.51E-04
2.36204	0.232412	7.68E-05
2.36373	0.23205	0.000230202
2.36524	0.231727	0.0001704
2.36675	0.231631	0.000157367
2.36759	0.231503	0.000181299
2.36978	0.225138	0.00116831
2.37129	0.228638	0.00213813
2.37314	0.237741	0.00056302
2.37431	0.234553	0.00133209
2.37616	0.229555	0.000274953
2.37734	0.230585	0.000433512
2.37885	0.232069	0.00016306
2.38019	0.232475	0.000160464
2.38187	0.230449	0.000743247
2.38339	0.231194	0.00100794
2.38523	0.235455	0.000281274
2.38641	0.235755	0.00019429
2.38775	0.235596	0.000226459
2.38943	0.232412	0.000903855
2.39094	0.231225	6.40E-04
2.39329	0.235471	6.13E-05
2.39346	0.235413	7.70E-05
2.39548	0.232012	0.000667057
2.39699	0.231176	0.000395195
2.3985	0.232445	0.000299832
2.40001	0.233834	0.000374736
2.40152	0.233859	0.000478681
2.40303	0.23206	0.000575479
2.40461	0.232109	0.000438829
2.40631	0.233304	0.000164024
2.40808	0.233809	0.000281975
2.40983	0.234302	0.000237016
2.41159	0.233153	0.000491563
2.41334	0.230803	0.000690052
2.41509	0.231948	0.00100498
2.41685	0.233726	0.000722997
2.4186	0.234891	0.00108444
2.42035	0.237048	0.00119405
2.4221	0.234704	0.0014629
2.42386	0.231323	0.000269489
2.42541	0.232322	0.000230462
2.42736	0.234749	0.000632765
2.42911	0.2354	0.000369869
2.43086	0.233784	0.000369844
2.43203	0.232918	0.000196991
2.43436	0.228499	0.00109032
2.43612	0.233392	0.00250271
2.43787	0.238968	0.00113406
2.44	0.235012	0.000419887
2.44137	0.234214	0.000251357
2.44273	0.234102	0.000265713
2.44487	0.229387	0.00143123
2.44662	0.23067	0.00175403
2.44836	0.233784	0.00121214
2.45011	0.234164	0.00123403
2.45186	0.236199	0.00117369
2.45361	0.235921	0.00104651
2.45536	0.236699	0.00125919
2.45711	0.238594	0.000504291
2.45886	0.235974	0.000749143
2.4606	0.231942	0.000936966
2.46235	0.232548	0.00139362
2.4641	0.237202	0.00114816
2.46585	0.237481	0.000870119
2.46759	0.236112	0.000352435
2.46895	0.23641	0.000499735
2.47109	0.230499	0.00199703
2.47284	0.23748	0.00414098
2.47458	0.243236	0.00201144
2.47672	0.235264	0.000573676
2.47807	0.231705	0.00109683
2.47963	0.229116	0.000521219
2.48157	0.233518	0.00119083
2.48331	0.236821	0.000231489
2.48447	0.236895	0.000276247
2.4868	0.231309	0.00190167
2.48855	0.237099	0.00292159
2.49029	0.240669	0.00171484
2.49223	0.234503	0.000638343
2.49359	0.233679	0.000585769
2.49553	0.241183	0.00236827
2.49727	0.245469	0.00103589
2.49921	0.242738	0.000333477
2.50076	0.23925	0.00151173
2.5025	0.236106	0.000772829
2.50444	0.236526	0.000211855
2.50599	0.240649	0.00159546
2.50773	0.242308	0.00176243
2.50947	0.23633	0.00213709
2.51122	0.238703	0.00300503
2.51296	0.240774	0.00285991
2.5147	0.230443	0.0034094
2.51644	0.239208	0.00574324
2.51838	0.257199	0.00196384
2.51993	0.252598	0.00200953
2.52167	0.24398	0.00166194
2.52361	0.238903	0.000724408
2.52515	0.241048	0.0010209
2.52689	0.243859	0.000788523
2.52864	0.236242	0.00353726
2.53038	0.222805	0.00272609
2.53212	0.232098	0.00654125
2.53386	0.243944	0.0044724
2.5356	0.245093	0.00428846
2.53734	0.25203	0.00428472
2.53908	0.250909	0.00419451
2.54082	0.22549	0.00575755
2.54256	0.216443	0.00368736
2.5443	0.238834	0.00582652
2.54604	0.241968	0.00593859
2.54778	0.242127	0.00644439
2.54952	0.248217	0.0069564
2.55126	0.246641	0.00701894
2.55299	0.263275	0.00873451
2.55473	0.273927	0.00383693
2.55647	0.254055	0.00507394
2.55821	0.223725	0.00753569
2.55956	0.190932	0.0101915
2.56169	-0.00447885	0.0423361
2.56285	-0.111465	0.0119209
2.56516	0.126317	0.0492496
2.56671	0.227794	0.0218418
2.56864	0.0515485	0.0505466
2.57038	0.0522727	0.0588688
2.57211	0.149332	0.0427925
2.57385	0.0277816	0.0504265
2.57559	0.00367569	0.0428407
2.57732	0.167454	0.0440974
2.57867	0.249436	0.0207841
2.5808	0.0958318	0.0410347
2.58253	0.0821822	0.0403065
2.58441	0.190638	0.0198266
2.58586	0.0758287	0.0553482
2.58779	-0.0350026	0.0452843
2.58948	0.132897	0.0632064
2.59121	0.230271	0.0333158
2.59276	0.14393	0.0201955
2.59468	-0.0736624	0.0719332
2.59642	-0.323816	0.0462982
2.59816	-0.198544	0.0969438
2.60008	0.137933	0.0502242
2.60162	-0.0230812	0.0864746
2.60297	-0.208451	0.0505193
2.60509	0.231877	0.118267
2.60683	0.274711	0.115951
2.60876	-0.0381737	0.0806356
2.6103	0.137879	0.0992321
2.61218	0.0686496	0.0814034
2.61387	-0.145176	0.0222636
2.6155	-0.11046	0.0531611
2.61723	0.0853684	0.0738666
2.61897	0.17469	0.0437422
2.6207	0.131254	0.0384657
2.62263	0.0912122	0.0153557
2.62417	0.132037	0.0344841
2.62609	0.228324	0.029267
2.62763	0.0843549	0.0628339
2.62936	-0.181871	0.0494085
2.6311	-0.25018	0.0350978
2.63283	-0.162897	0.0398625
2.63456	0.0103563	0.0422226
2.63668	0.163319	0.00989231
2.6388	0.117385	0.000507378
2.63937	0.11842	0.000659042
2.64149	0.136615	0.00408225
2.64226	0.149034	0.000514288
2.64496	0.0732062	0.0126803
2.64669	0.0863811	0.0167368
2.64842	0.107279	0.00965628
2.65015	0.0732265	0.00872305
2.65188	0.0577136	0.002831
2.65323	0.0551128	0.0039179
2.65534	0.00553147	0.0093057
2.65707	-0.00326117	0.00537231
2.6588	0.0148492	0.00511314
2.66053	0.0156118	0.00471847
2.66174	0.00244854	0.00380465
2.664	-0.0641642	0.0272894
2.66573	0.0306274	0.0759936
2.66746	0.22699	0.0706924
2.66919	0.113045	0.0834359
2.67092	0.0168809	0.0687449
2.67322	0.0673258	0.00922832
2.67418	0.0577781	0.0188108
2.67611	-0.0791089	0.0398024
2.67784	-0.0698585	0.0374206
2.67956	-0.0346311	0.0288711
2.68149	-0.115775	0.0141419
2.68302	-0.0573798	0.024087
2.68475	0.018262	0.0206952
2.68648	0.129203	0.0352351
2.68821	0.172809	0.0281653
2.68994	0.0666339	0.0343871
2.69167	-0.0113562	0.0121771
2.69329	-0.0180691	0.00490978
2.69513	-0.055257	0.0237743
2.69685	-0.11766	0.0170991
2.69858	-0.124371	0.0173118
2.70031	-0.0505218	0.0304632
2.70204	0.000574604	0.0242908
2.70377	0.0752191	0.0421124
2.70549	0.197517	0.0242172
2.70722	0.254195	0.0436742
2.70895	0.302727	0.0719905
2.71068	0.438603	0.0802972
2.71241	0.55444	0.0783422
2.71413	0.283686	0.133152
2.71586	0.0561258	0.0305904
2.71759	-0.0208168	0.0703586
2.71931	-0.154156	0.0569072
2.72104	0.0304574	0.0886897
2.72296	0.0732498	0.0356975
2.7245	-0.0225221	0.0197105
2.72622	-0.0387123	0.00999839
2.72795	-0.00560138	0.00717718
2.72968	0.0198516	0.00881726
2.7314	0.0597638	0.00941181
2.73313	0.0698049	0.0104607
2.73486	-0.00311252	0.0309395
2.73658	-0.116282	0.0313449
2.73831	0.0647335	0.0884081
2.74003	0.349477	0.0482976
2.74176	0.215503	0.0757891
2.74349	0.000103786	0.035535
2.7454	-0.00272904	0.0195079
2.74694	-0.0267642	0.0203664
2.74866	-0.000232476	0.02501
2.75039	0.0454477	0.0134555
2.75211	-0.00434711	0.0116304
2.75384	0.013649	0.0194695
2.75557	0.0486162	0.0129795
2.75729	0.0326471	0.0187236
2.75902	0.0777819	0.0278018
2.76074	-0.0184029	0.0676441
2.76247	-0.142621	0.0420787
2.76419	-0.0331893	0.0472809
2.76596	0.03096	0.0080125
2.76774	0.016679	0.00485617
2.76937	-0.000345149	0.0132954
2.77109	0.0219964	0.021406
2.77282	0.0623555	0.0179263
2.77454	0.108719	0.0157339
2.77626	0.329983	0.133549
2.77837	1.11703	0.0926329
2.77971	0.932986	0.123588
2.78163	0.364365	0.0838247
2.78316	0.213275	0.0456895
2.78489	0.0209101	0.0768606
2.78719	-0.34772	0.0332188
2.78795	-0.356858	0.0326768
2.79008	-0.144855	0.0463265
2.79164	-0.103269	0.0412788
2.79351	-0.00628246	0.125128
2.79523	-0.0696912	0.161454
2.79695	-0.417514	0.103228
2.79829	-0.330398	0.141386
2.8004	1.92819	0.481221
2.80155	3.03921	0.194678
2.80385	0.489378	0.409482
2.80566	-0.0861534	0.0364738
2.80764	0.0515895	0.0728542
2.8097	0.288236	0.0391915
2.81175	0.31427	0.0193989
2.81379	0.253425	0.0100886
2.81584	0.231954	0.0103955
2.81789	0.228085	0.0107737
2.81994	0.285664	0.0223491
2.82222	0.369836	0.00772499
2.82404	0.33793	0.0125423
2.82608	0.30917	0.00377361
2.82813	0.320915	0.00461377
2.83018	0.308557	0.00959955
2.83245	0.275384	0.00445014
2.83427	0.28489	0.00628594
2.83632	0.301157	0.00317318
2.83836	0.322585	0.00817152
2.84064	0.346822	0.00239412
2.84245	0.341623	0.00380209
2.8445	0.312696	0.00877891
2.84654	0.28542	0.00447052
2.84859	0.308395	0.0104049
2.85018	0.33133	0.00599758
2.85268	0.254846	0.0177485
2.85472	0.277187	0.0278871
2.85676	0.339647	0.0138163
2.85926	0.319093	0.00279399
2.86085	0.331696	0.00434171
2.86289	0.332883	0.00497289
2.86493	0.315056	0.00409916
2.86698	0.314434	0.003465
2.86902	0.311987	0.00520313
2.87106	0.30838	0.00634127
2.8731	0.339912	0.0110926
2.87514	0.354014	0.00690945
2.87764	0.331042	0.00106533
2.87922	0.328756	0.00147084
2.88126	0.328332	0.00157016
2.8833	0.337749	0.00368916
2.88534	0.338012	0.00433173
2.88738	0.332118	0.00495955
2.88942	0.346166	0.00650024
2.89146	0.351088	0.00468529
2.8935	0.340042	0.00141608
2.89554	0.338373	0.000972844
2.89757	0.326887	0.00383427
2.89961	0.318836	0.00379899
2.90165	0.327749	0.00484032
2.90369	0.332251	0.00351477
2.90572	0.334216	0.00351091
2.9077	0.343119	0.00142143
2.9098	0.343573	0.00236049
2.91183	0.341817	0.00303114
2.91387	0.347786	0.00461323
2.91613	0.362604	0.0012242
2.91771	0.359903	0.00134854
2.91998	0.338839	0.00619185
2.92156	0.324785	0.00323035
2.92405	0.356385	0.00826207
2.92608	0.364785	0.00430674
2.92834	0.350363	0.00211656
2.93015	0.35295	0.00202252
2.93218	0.351712	0.00221584
2.93422	0.34837	0.00128962
2.93625	0.342112	0.00341859
2.93828	0.34441	0.00436439
2.94032	0.355042	0.00361037
2.94235	0.35318	0.00311602
2.94438	0.347929	0.00188053
2.94642	0.350907	0.00359285
2.94845	0.364657	0.00591307
2.95048	0.365226	0.00511772
2.95251	0.343784	0.00501946
2.95454	0.354882	0.00781747
2.95657	0.370949	0.00388477
2.95906	0.358889	0.00115301
2.96064	0.358241	0.000847149
2.96267	0.358478	0.000764064
2.9647	0.357814	0.00104529
2.96673	0.351393	0.00267221
2.96876	0.348422	0.00199358
2.97079	0.361246	0.00347973
2.97282	0.370924	0.00125876
2.97492	0.369545	0.000926489
2.97688	0.366811	0.00171969
2.97845	0.365202	0.00149759
2.98093	0.382396	0.00397429
2.98296	0.386608	0.00188267
2.98499	0.382581	0.000794604
2.98702	0.381035	0.00104083
2.98905	0.379405	0.000923463
2.99107	0.376951	0.00141757
2.9931	0.376184	0.00134224
2.99513	0.374598	0.00160752
2.99648	0.370757	0.000653818
2.99918	0.391337	0.00406356
3.00121	0.391595	0.00405959
3.00369	0.376952	0.000804471
3.00526	0.379904	0.00128202
3.00729	0.391335	0.0032666
3.00954	0.403129	0.00131914
3.01134	0.393926	0.00380249
3.01337	0.38596	0.00179839
3.01584	0.390333	0.000505894
3.01742	0.395634	0.00247707
3.01944	0.392333	0.0040308
3.02147	0.395445	0.00660867
3.02349	0.4157	0.00715709
3.02552	0.41792	0.00569245
3.02754	0.409355	0.00169249
3.02956	0.403502	0.0043021
3.03159	0.398451	0.00382582
3.03361	0.406882	0.00457422
3.03563	0.407267	0.00430003
3.03766	0.415013	0.00656443
3.0401	0.435821	0.000426277
3.04126	0.434039	0.00101791
3.04373	0.418739	0.00345464
3.04575	0.412792	0.00127169
3.04777	0.409276	0.00202671
3.0498	0.403961	0.001116
3.05182	0.404954	0.00150707
3.05384	0.416556	0.00490062
3.05586	0.437139	0.00378772
3.05788	0.446135	0.00110327
3.05991	0.43427	0.0038106
3.06193	0.426416	0.00197143
3.06395	0.427561	0.00169883
3.06597	0.428043	0.00166358
3.06799	0.432861	0.00205826
3.07001	0.432518	0.00218541
3.07203	0.436193	0.00399647
3.07405	0.451773	0.00435773
3.07607	0.455287	0.0020804
3.07719	0.450301	0.000664423
3.08011	0.426826	0.00480344
3.08213	0.440619	0.00889336
3.08438	0.464441	0.00234703
3.08617	0.459552	0.00198198
3.08819	0.459227	0.00184658
3.09021	0.459244	0.0027187
3.09223	0.454057	0.00310078
3.09425	0.456234	0.00323818
3.09627	0.467917	0.00264784
3.09896	0.483426	0.00112266
3.1003	0.474986	0.003852
3.10232	0.453441	0.00577792
3.10434	0.450703	0.0057479
3.10636	0.472777	0.00710951
3.10838	0.467568	0.00734068
3.1104	0.459696	0.00603413
3.11241	0.470515	0.00423044
3.11443	0.480254	0.00617703
3.11645	0.499106	0.00738527
3.11847	0.50067	0.00604607
3.12048	0.491771	0.00212976
3.1225	0.48625	0.00508485
3.12452	0.4645	0.00546415
3.12653	0.473929	0.00975382
3.12855	0.511125	0.00760436
3.13057	0.515092	0.00543102
3.13281	0.499559	0.000998809
3.1346	0.503029	0.00146035
3.13662	0.495409	0.00465713
3.13863	0.491677	0.00520281
3.14065	0.510844	0.00654932
3.14266	0.513742	0.0058776
3.14468	0.496041	0.00505557
3.1467	0.519043	0.0121822
3.14871	0.536232	0.00570355
3.15073	0.528358	0.0030407
3.15274	0.524138	0.00250689
3.15498	0.516262	0.000966148
3.15677	0.519374	0.00123033
3.15879	0.525638	0.00154642
3.1608	0.538644	0.00344691
3.16282	0.544787	0.00220763
3.16483	0.541697	0.00266853
3.16685	0.551498	0.00480222
3.16886	0.552772	0.00397915
3.17155	0.534399	0.000173085
3.17289	0.53499	0.000411113
3.1749	0.542715	0.00295664
3.17737	0.555959	0.00117351
3.17893	0.553671	0.00164564
3.18095	0.549059	0.00083241
3.18251	0.548386	0.00083112
3.18497	0.56875	0.00512784
3.18699	0.574079	0.00416132
3.189	0.545971	0.00808509
3.19079	0.528788	0.00623618
3.19303	0.578267	0.0147034
3.19504	0.590267	0.012089
3.19705	0.563289	0.00813478
3.19907	0.567698	0.00705918
3.20108	0.571846	0.00677688
3.20309	0.578319	0.00858417
3.20511	0.584592	0.0051733
3.20712	0.579066	0.00361875
3.20913	0.575427	0.00405571
3.21092	0.566084	0.00194991
3.21316	0.583625	0.00451689
3.21517	0.59439	0.00208301
3.21718	0.600919	0.00339432
3.21919	0.592348	0.00670983
3.22165	0.566275	0.00178093
3.22322	0.567739	0.00190977
3.22523	0.600505	0.0103352
3.22679	0.625543	0.00506351
3.22925	0.584325	0.0137537
3.23127	0.628018	0.0244085
3.23328	0.65667	0.0112216
3.23551	0.6188	0.000438924
3.2373	0.602001	0.00574126
3.23909	0.591473	0.00490978
3.24132	0.617614	0.00750005
3.24363	0.62721	0.000506948
3.24512	0.62643	0.00202157
3.24736	0.622747	0.00329081
3.24937	0.654567	0.0125726
3.25138	0.686322	0.00683211
3.25339	0.669464	0.00727261
3.2554	0.645329	0.00413569
3.25741	0.61949	0.00698955
3.25942	0.612935	0.00745133
3.26144	0.646553	0.010477
3.26367	0.676779	0.00173494
3.26546	0.667838	0.0038737
3.26747	0.64812	0.0051845
3.26881	0.640073	0.00472174
3.27149	0.741542	0.0232519
3.2735	0.757101	0.0146649
3.27596	0.700909	0.00268434
3.27752	0.673643	0.00885749
3.27953	0.685476	0.0171494
3.28154	0.737563	0.0140238
3.28355	0.742975	0.00910965
3.28556	0.719023	0.00258703
3.28757	0.706829	0.00363282
3.28958	0.699025	0.00352967
3.2916	0.705909	0.00501666
3.29361	0.717759	0.00558595
3.29562	0.722774	0.00749767
3.29763	0.708252	0.0112161
3.29964	0.727123	0.0186224
3.30165	0.765373	0.00704942
3.30366	0.756624	0.00543367
3.30567	0.75921	0.00541399
3.30768	0.75088	0.00896073
3.31996	0.802011	0.0128701
3.32175	0.793264	0.0117505
3.32376	0.773088	0.00737144
3.32577	0.769408	0.0055402
3.32778	0.778581	0.00862011
3.32979	0.801129	0.00879779
3.3318	0.792552	0.0100201
3.33381	0.786128	0.00673199
3.33582	0.80479	0.00473181
3.33783	0.788102	0.0075391
3.33984	0.77871	0.00599768
3.34185	0.801593	0.00694739
3.34386	0.804269	0.00748993
3.34587	0.842296	0.0183618
3.34788	0.876564	0.0102245
3.34989	0.857158	0.0071664
3.3519	0.841941	0.00423048
3.35391	0.815592	0.00745491
3.35591	0.812472	0.0110497
3.35792	0.858953	0.0163596
3.35993	0.876328	0.00963998
3.36194	0.853754	0.00337732
3.36395	0.870977	0.00703732
3.36607	0.883684	0.00491499
3.3684	0.913679	0.0146316
3.37088	0.952366	0.00696812
3.37336	0.940416	0.00863959
3.37583	0.904067	0.00862184
3.37831	0.888536	0.00977115
3.38078	0.93968	0.0210279
3.38326	0.966581	0.0131663
3.38573	0.942826	0.00589246
3.38821	0.916344	0.0124786
3.39068	0.919138	0.0169565
3.39315	0.990661	0.0229974
3.39562	1.0024	0.0140937
3.39837	0.960977	0.00180761
3.40057	0.948474	0.00667805
3.40304	0.980705	0.0206517
3.40551	1.03623	0.0137839
3.40798	1.03375	0.0112352
3.41017	1.0142	0.00386867
3.41291	0.980295	0.0127966
3.41538	1.00745	0.0224296
3.41785	1.06912	0.0146583
3.42032	1.04578	0.0149507
3.42278	1.00925	0.0029111
3.42525	0.990681	0.00946892
3.42771	1.03015	0.0258568
3.43018	1.08275	1.37E-02
3.43401	1.03652	1.31E-06
3.43429	1.03671	0.000493212
3.43757	1.03254	0.00489413
3.44003	1.06635	0.0169316
3.4425	1.10799	0.0119232
3.44496	1.10079	0.00983985
3.44742	1.0879	0.00452676
3.44988	1.07206	0.00771999
3.45234	1.0711	0.00963834
3.4548	1.11522	0.0113525
3.45726	1.12675	0.00700194
3.45972	1.11463	0.00299338
3.46218	1.10186	0.00712354
3.46409	1.09069	0.00581436
3.46709	1.15554	0.0153841
3.46955	1.17719	0.00560196
3.47201	1.15712	0.00420759
3.47447	1.13623	0.00493109
3.47692	1.13719	0.00721958
3.47938	1.16811	0.0083973
3.48183	1.18576	0.00149972
3.48401	1.18459	0.00110961
3.48674	1.17781	0.00273524
3.48919	1.18917	0.00755783
3.49219	1.22314	0.00246953
3.4941	1.21675	0.00328964
3.4971	1.20418	0.000523907
3.49901	1.21678	0.00485063
3.502	1.24177	0.0022421
3.50391	1.24124	0.00277366
3.50718	1.22767	0.000951498
3.50881	1.24442	0.00596785
3.51153	1.26664	0.00215246
3.51371	1.27781	0.00408924
3.51616	1.28832	0.00195144
3.51861	1.2952	0.00316401
3.52106	1.3083	0.00350909
3.5235	1.30522	0.00363205
3.52568	1.29771	0.00261226
3.5284	1.31996	0.0067753
3.53057	1.3324	0.00253897
3.53329	1.32072	0.00313439
3.53574	1.34696	0.0128909
3.53818	1.3726	0.00832911
3.54117	1.35465	0.00362369
3.54307	1.374	0.00791659
3.54579	1.39799	0.0014002
3.54796	1.38683	0.00360088
3.5504	1.38259	0.00266128
3.55285	1.39902	0.0038283
3.55529	1.42479	0.00670377
3.55773	1.43371	0.00337091
3.56017	1.44084	0.00577927
3.56262	1.43306	0.00895875
3.56533	1.40685	0.00500448
3.5675	1.43277	0.00919916
3.56994	1.45091	0.00383776
3.57238	1.44884	0.00406052
3.57482	1.46918	0.00726824
3.57726	1.49643	0.00403501
3.5797	1.5137	0.00396094
3.58214	1.53063	0.00589783
3.58458	1.53366	0.00549958
3.58701	1.54717	0.00951652
3.58945	1.56549	0.00545018
3.59216	1.55097	0.00344597
3.59433	1.55268	0.00394279
3.59676	1.57869	0.00692876
3.5992	1.59294	0.00336726
3.60164	1.5904	0.00181343
3.60407	1.58177	0.00464134
3.60651	1.59903	0.0109483
3.60894	1.62698	0.00822605
3.61138	1.62633	0.00695863
3.61381	1.64526	0.0127874
3.61652	1.68539	0.00103335
3.61868	1.68461	0.00263179
3.62111	1.69093	0.00333306
3.62355	1.68379	0.00576128
3.62598	1.69317	0.0103089
3.62841	1.73339	0.0111805
3.63085	1.74181	0.00571005
3.63328	1.73855	0.00473822
3.63571	1.75436	0.00444859
3.63814	1.77291	0.00691527
3.64057	1.78355	0.00351985
3.643	1.77594	0.00643277
3.64543	1.7664	0.00993627
3.64786	1.81155	0.0239863
3.65029	1.85791	0.00922382
3.65299	1.83436	0.00488347
3.65515	1.8233	0.00304922
3.65758	1.81848	0.00320928
3.66001	1.82428	0.00272301
3.66244	1.84052	0.00506118
3.66487	1.8624	0.00538236
3.6673	1.89667	0.00985663
3.66999	1.92823	0.00497471
3.67215	1.91408	0.0076832
3.67377	1.90042	0.00422191
3.67701	1.97641	0.013841
3.67943	1.99349	0.00485662
3.6815	1.98525	0.00194272
3.68429	1.99927	0.00524579
3.68671	1.99562	0.00452929
3.68914	1.99453	0.00241026
3.69156	2.00507	0.00643113
3.69399	2.02592	0.00800746
3.69641	2.05713	0.00651062
3.69884	2.07874	0.00426989
3.70126	2.08691	0.00245679
3.70369	2.10972	0.00715823
3.70611	2.12777	0.00705601
3.70853	2.1008	0.0114459
3.71096	2.0836	0.00498663
3.71329	2.08896	0.0035594
3.71581	2.11463	0.0163098
3.71877	2.19311	0.00673899
3.72065	2.22393	0.00927808
3.72307	2.24375	0.00435805
3.7255	2.21702	0.0118129
3.72792	2.17045	0.0111536
3.73034	2.19036	0.0183251
3.73303	2.26715	0.00876553
3.73518	2.30547	0.00946165
3.7376	2.32703	0.00649139
3.74003	2.34032	0.00570469
3.74245	2.34234	0.0075228
3.74487	2.32454	0.00920313
3.74729	2.32554	0.00807213
3.74971	2.36345	0.00808023
3.75213	2.36146	0.00782013
3.75455	2.35167	0.00615856
3.75697	2.33575	0.0108428
3.75912	2.31554	0.0100075
3.76181	2.37399	0.0173625
3.76423	2.41875	0.00273806
3.76665	2.42778	0.00391745
3.76906	2.42521	0.00485183
3.77148	2.42583	0.00407628
3.7739	2.43265	0.00227184
3.77605	2.42552	0.0032369
3.77874	2.4627	0.0147009
3.78116	2.51658	0.00933462
3.78357	2.55459	0.00712299
3.78599	2.53893	0.0132044
3.78841	2.50735	0.0107042
3.79083	2.54746	0.0176026
3.79324	2.58752	0.00421665
3.79566	2.594	0.00651186
3.79808	2.60606	0.00495055
3.8005	2.59256	0.00580624
3.80291	2.60083	0.0114368
3.80533	2.6825	0.0224313
3.80801	2.75275	0.00627133
3.81016	2.79449	0.0150668
3.81258	2.81575	0.0135609
3.81499	2.77402	0.014161
3.81741	2.72152	0.0113907
3.81983	2.73819	0.0168235
3.82224	2.80311	0.0162452
3.82466	2.83251	0.00538698
3.82707	2.81786	0.00601178
3.82868	2.80828	0.00318318
3.8319	2.86168	0.0115483
3.83432	2.83248	0.0178269
3.83673	2.82	0.0171102
3.83969	2.89779	0.00781181
3.84156	2.93024	0.0113246
3.84398	2.95522	0.00570646
3.84639	2.92288	0.0136315
3.84881	2.94318	0.0212724
3.85149	3.03907	0.0152997
3.85364	3.08093	0.0051158
3.85551	3.08682	0.0055507
3.85846	3.01091	0.0158539
3.86088	3.01677	0.0183051
3.86383	3.07146	0.00354901
3.86544	3.07306	0.00508894
3.86812	3.09477	0.00704784
3.87053	3.12741	0.012672
3.87241	3.16243	0.00817207
3.87536	3.10908	0.0187421
3.87778	3.06929	0.00974935
3.88019	3.09259	0.0205339
3.8826	3.1677	0.0260178
3.88502	3.21069	0.00969063
3.88743	3.21293	0.00761066
3.88984	3.23987	0.00509627
3.89226	3.29791	0.0209895
3.89467	3.43026	0.0345984
3.89708	3.50149	0.0192269
3.8995	3.45449	0.0222795
3.90191	3.42652	0.00874359
3.90379	3.4343	0.0102061
3.90673	3.34112	0.017044
3.90915	3.34047	0.0108484
3.91156	3.34919	0.00857848
3.91397	3.35461	0.00918727
3.91612	3.38154	0.00581604
3.9188	3.47295	0.0272029
3.92121	3.55585	0.00667609
3.92362	3.53936	0.00899238
3.92604	3.49748	0.0109976
3.92818	3.46357	0.00831943
3.93086	3.53121	0.0226334
3.93327	3.54697	0.0204933
3.93569	3.57138	0.0290641
3.9381	3.61916	0.0273022
3.94051	3.5773	0.0296012
3.94293	3.62979	0.0442989
3.94534	3.78309	0.0271605
3.94775	3.74416	0.039969
3.95016	3.64872	0.0175237
3.95258	3.7503	0.0459086
3.95499	3.89291	0.0267102
3.9574	3.91792	0.0146787
3.95981	3.86828	0.00924064
3.96223	3.94616	0.0433096
3.96464	3.99466	0.0351362
3.96759	3.87359	0.0172716
3.96947	3.90924	0.019791
3.97188	3.94558	0.00936289
3.97349	3.92579	0.00365508
3.9767	3.95915	0.0123231
3.97912	3.95983	0.0123763
3.98153	3.99862	0.0194627
3.98367	4.04035	0.00570998
3.98636	4.14972	0.0402814
3.98877	4.30843	0.028933
3.99118	4.33215	0.020243
3.99359	4.25136	0.0152434
3.99601	4.21602	0.00726879
3.99842	4.19294	0.0101096
4.0003	4.17979	0.00935184
