# Supplementary material for: Near-infrared observations of active asteroid (3200) Phaethon reveal no evidence for hydration
Source: Nat Commun. 2020 Apr 28;11:2050. doi: 10.1038/s41467-020-15637-7 (PMC7188859; doi:10.1038/s41467-020-15637-7)
Supplement: Supplementary file 4 — Supplementary Data 2 [file 41467_2020_15637_MOESM4_ESM.zip › Non-processedSpectraOfPhatehon/Set f.txt]

2.00074	0.243787	0.00174618
2.0021	0.243853	0.00184354
2.00345	0.248508	0.000938107
2.0048	0.250728	0.000920022
2.00616	0.256954	0.00193131
2.00766	0.263029	0.000316604
2.00886	0.257678	0.00215209
2.01037	0.250185	0.000862866
2.01157	0.248538	0.00069328
2.01292	0.248537	0.000927815
2.01428	0.25025	0.00102698
2.01563	0.251202	0.000704926
2.01698	0.252856	0.000974741
2.01834	0.256424	0.000469764
2.01969	0.258604	0.000699344
2.02104	0.259614	0.000427684
2.02239	0.25955	0.000372641
2.02374	0.259367	0.000425211
2.0251	0.25942	0.00037226
2.0263	0.260512	0.000131837
2.0278	0.260817	0.000167818
2.02915	0.261531	0.000368749
2.0305	0.263279	0.000445831
2.0317	0.264343	0.000174502
2.03321	0.263262	0.000320226
2.03456	0.26268	0.000176331
2.03591	0.262138	0.000274541
2.03726	0.261514	0.000175795
2.03861	0.261364	0.000159888
2.03996	0.261893	0.000368322
2.04131	0.263376	0.000330833
2.04266	0.262948	0.000480578
2.04401	0.26201	0.00036189
2.04536	0.261322	0.000592573
2.04671	0.259102	0.000806775
2.04806	0.257089	0.000216917
2.04941	0.258376	0.000544471
2.05076	0.258357	0.000677201
2.05211	0.25897	0.000977243
2.05346	0.261229	0.000858246
2.05481	0.261474	0.000669489
2.05616	0.261988	0.000797839
2.05751	0.262921	0.000487871
2.05886	0.263279	0.000559938
2.0602	0.262555	0.000746254
2.06185	0.259749	0.000154556
2.06288	0.2598	0.000153798
2.06425	0.261062	0.000706954
2.0656	0.26233	0.000370551
2.06695	0.26298	0.000495217
2.0683	0.262835	0.000579031
2.06964	0.262337	0.000641453
2.07099	0.264615	0.0009938
2.07234	0.266672	0.000256681
2.07369	0.265341	0.00029811
2.07473	0.265092	0.000372862
2.07638	0.266678	0.00055111
2.07773	0.265602	0.00055382
2.07908	0.266441	0.000660421
2.08027	0.268395	0.000175369
2.08177	0.266816	0.0005977
2.08312	0.265241	0.000393772
2.08446	0.266397	0.000551968
2.08581	0.266651	0.00054655
2.08716	0.265686	0.000339773
2.08865	0.266211	0.000191587
2.08985	0.26754	0.000424562
2.0912	0.268355	0.000212651
2.09254	0.269327	0.000552608
2.09389	0.269859	0.000569336
2.09524	0.2682	0.000600129
2.09658	0.267239	0.000216797
2.09793	0.268912	0.000487481
2.09927	0.269853	0.00039421
2.10122	0.267891	4.67E-05
2.10197	0.268423	0.000246284
2.10331	0.26903	0.000173929
2.10473	0.269501	0.000164597
2.10624	0.270599	0.000343145
2.10777	0.270265	0.000524497
2.10914	0.269345	0.000384733
2.11085	0.271467	0.000721111
2.11238	0.270555	0.000877349
2.11392	0.269045	0.000470277
2.11579	0.270994	0.000216725
2.11699	0.272009	0.000343699
2.11852	0.271575	0.000458084
2.12006	0.272103	0.000807432
2.1216	0.273204	0.000821123
2.12313	0.270338	0.00126285
2.12466	0.267648	0.000240799
2.1262	0.268266	0.000220278
2.12773	0.267841	0.000301352
2.12927	0.267296	0.000187221
2.1308	0.267356	0.000123321
2.13234	0.267774	0.000271019
2.13387	0.267566	0.000362113
2.1354	0.266769	0.000339427
2.13694	0.267208	0.000375984
2.13847	0.26894	0.00036217
2.14	0.269302	0.00035769
2.14153	0.268696	0.000416164
2.14307	0.270013	0.000669661
2.1446	0.2729	0.000461473
2.14613	0.273024	0.000501227
2.14766	0.271155	0.000588027
2.14903	0.270088	0.000210366
2.15073	0.268441	0.000605197
2.15226	0.268476	0.00061227
2.15379	0.270184	0.000466264
2.15532	0.268876	0.000653296
2.15702	0.266685	0.000114546
2.15838	0.26633	0.00017719
2.15991	0.266753	0.00034732
2.16145	0.267445	0.000253747
2.16298	0.266711	0.000424579
2.16451	0.266122	0.000551746
2.16604	0.270111	0.00163955
2.16757	0.272632	0.000786724
2.16944	0.270529	0.000155036
2.17062	0.269898	0.000312665
2.17215	0.268681	0.000368193
2.17368	0.26778	0.000213163
2.17538	0.267352	0.000166523
2.17674	0.266103	0.000492242
2.17827	0.264868	0.000356078
2.1798	0.265289	0.000377229
2.18133	0.267382	0.000565605
2.18286	0.268622	0.000347007
2.18438	0.268021	0.000360247
2.1854	0.267213	0.000156185
2.18744	0.265344	0.000505715
2.18897	0.267718	0.0010933
2.19049	0.27011	0.000414546
2.1927	0.268079	0.000101225
2.19355	0.267836	0.00010479
2.19508	0.267707	0.000148061
2.1966	0.266549	0.000534108
2.19813	0.264247	0.000464753
2.19966	0.264099	0.000508304
2.20118	0.266124	0.000551771
2.20271	0.265845	0.000648466
2.20423	0.263805	0.000398324
2.20576	0.26583	0.00114642
2.20729	0.270661	0.000966312
2.20881	0.272099	0.000462488
2.21034	0.268894	0.000819343
2.21186	0.265486	0.000681268
2.21339	0.265351	0.000488406
2.21525	0.267177	8.19E-05
2.21627	0.267538	0.000120179
2.21796	0.266663	0.000383934
2.21949	0.266505	0.000275446
2.22101	0.266953	0.000193102
2.22254	0.2673	0.000272542
2.22406	0.266828	0.000501568
2.22558	0.265933	0.00049907
2.22711	0.267799	0.000842527
2.22863	0.267991	0.000651498
2.23032	0.266099	0.000205954
2.23168	0.266162	0.000134893
2.23286	0.265899	0.000152544
2.23472	0.263635	0.000573944
2.23625	0.26438	0.000955566
2.23811	0.268208	0.000207416
2.23929	0.266938	0.000649292
2.24082	0.264576	0.000508106
2.24234	0.264747	0.000509776
2.24386	0.265253	0.000348287
2.24538	0.263878	0.000363142
2.2469	0.263795	0.000295103
2.24843	0.265489	0.000401349
2.24995	0.266226	0.000201165
2.2513	0.26615	0.00016342
2.25299	0.267743	0.000470978
2.25451	0.267449	0.000679366
2.25603	0.266055	0.000503348
2.25772	0.266748	0.000296227
2.25908	0.265167	0.000664598
2.26026	0.263005	6.78E-05
2.26212	0.265186	0.000498975
2.26364	0.264759	0.000644786
2.26516	0.265562	0.000965714
2.26668	0.267499	0.000872293
2.2682	0.264997	0.00111893
2.26972	0.263147	0.000449408
2.27124	0.264044	0.000131843
2.27276	0.264488	0.000258854
2.27428	0.264544	0.000351173
2.2758	0.265996	0.000879484
2.27732	0.267314	0.000614434
2.27884	0.264497	0.00100691
2.28035	0.26266	0.000385584
2.28187	0.263937	0.000485508
2.28339	0.265607	0.00031142
2.28491	0.266618	0.000203445
2.28643	0.266808	0.000133181
2.28795	0.266176	0.000191103
2.28947	0.266767	0.000412799
2.29098	0.26781	0.000315347
2.2925	0.267289	0.000344053
2.29402	0.267193	0.000330604
2.29554	0.269159	0.000431753
2.29706	0.268678	0.000767599
2.29857	0.26692	0.000607522
2.30009	0.266492	0.000450892
2.30161	0.266971	0.00037489
2.30313	0.26856	0.000671199
2.30464	0.271332	0.000442999
2.30616	0.271679	0.0004008
2.30768	0.270031	0.000423853
2.30915	0.26916	0.00022091
2.31071	0.268467	0.000527217
2.31223	0.267154	0.000255129
2.31374	0.266669	0.00017286
2.31526	0.265501	0.000391271
2.31644	0.264553	0.000336993
2.31829	0.268922	0.00124259
2.31981	0.269918	0.000948054
2.32166	0.265904	0.000423356
2.32284	0.26892	0.00115039
2.32452	0.272438	0.00021728
2.3257	0.271653	0.000253716
2.32739	0.269614	0.000470548
2.3289	0.269351	0.00034971
2.33042	0.269574	0.000386277
2.33193	0.26846	0.000448427
2.33345	0.266556	0.000532846
2.33496	0.268213	0.00116153
2.33648	0.269846	0.00102828
2.33799	0.26792	0.000907383
2.33951	0.268462	0.00090772
2.34102	0.271154	0.000473046
2.34254	0.27081	0.000460811
2.34422	0.269702	0.000142008
2.34523	0.269798	8.45E-05
2.34708	0.267446	0.000532058
2.34859	0.266601	0.000248875
2.35011	0.26708	0.000171925
2.35162	0.266996	0.000174106
2.35313	0.267766	0.000310515
2.35465	0.267992	0.000284693
2.35616	0.268609	0.000438745
2.35767	0.270396	0.00029958
2.35919	0.271891	0.000534313
2.3607	0.272001	0.000534884
2.36221	0.270961	0.000127508
2.36373	0.271223	0.000129643
2.36524	0.269504	0.000664887
2.36675	0.268223	0.000540913
2.36826	0.266953	0.000856825
2.36978	0.264378	0.000965766
2.37129	0.266783	0.00146787
2.3728	0.271914	0.000662231
2.37431	0.270984	0.000819724
2.37616	0.267692	0.000242015
2.37734	0.268344	0.000329772
2.37885	0.269313	0.000247668
2.38036	0.270464	0.000304898
2.38187	0.269867	0.000661778
2.38339	0.269517	0.000711674
2.3849	0.271991	0.000881636
2.38641	0.274179	0.000204379
2.38792	0.274154	0.000252461
2.38943	0.272345	0.00063611
2.39094	0.271835	0.000646022
2.39245	0.274694	0.000821256
2.39396	0.27521	0.000631954
2.39593	0.272637	0.000108472
2.39665	0.272919	0.000246092
2.3985	0.275309	0.000444857
2.40001	0.275122	0.000481185
2.40152	0.272337	0.000642684
2.40303	0.270652	0.000281202
2.40461	0.271489	0.000392804
2.40631	0.273935	0.000633719
2.40808	0.275347	0.000459744
2.40983	0.273827	0.000748787
2.41159	0.269871	0.000871618
2.41393	0.265749	0.000148856
2.41509	0.26774	0.000839422
2.41704	0.270499	0.000390648
2.4186	0.270903	0.000576471
2.42035	0.272077	0.0007923
2.4221	0.272086	0.00059974
2.42386	0.271583	0.000425146
2.42561	0.273346	0.000381668
2.42736	0.275619	0.00059315
2.42911	0.275943	0.000484726
2.43106	0.274171	0.000265893
2.43203	0.273844	0.000254807
2.43436	0.268375	0.00128657
2.43612	0.272854	0.00254087
2.43787	0.279493	0.00103228
2.43962	0.2769	0.00114051
2.44137	0.275048	0.000487547
2.44292	0.274609	0.000757496
2.44487	0.269868	0.00115328
2.44662	0.272126	0.00177499
2.44836	0.275724	0.00115726
2.45011	0.275129	0.00113112
2.45186	0.276188	0.00112306
2.45361	0.276418	0.000903415
2.45536	0.276481	0.000898469
2.45711	0.278381	0.000126888
2.45827	0.278271	0.000103858
2.4606	0.272417	0.00153469
2.46235	0.27135	0.00158898
2.4641	0.277717	0.00168864
2.46585	0.279719	0.000850639
2.46759	0.277139	0.000451158
2.46895	0.276316	0.000550647
2.47109	0.268962	0.00213619
2.47284	0.274672	0.00408941
2.47458	0.282139	0.00175889
2.47672	0.277012	0.000315286
2.47807	0.273638	0.00125552
2.47982	0.270307	0.00104237
2.48157	0.27244	0.00124708
2.48331	0.275488	0.000204828
2.48447	0.275545	0.000347121
2.4868	0.272145	0.00169332
2.48855	0.278082	0.0026201
2.49029	0.280558	0.00177196
2.49204	0.27429	0.00132687
2.49378	0.270807	0.00125789
2.49553	0.276193	0.00262059
2.49727	0.283235	0.000663716
2.49901	0.283358	0.000474809
2.50076	0.277814	0.00246463
2.5025	0.272168	0.00155483
2.50424	0.274915	0.00164581
2.50599	0.28255	0.00153273
2.50773	0.281469	0.00242616
2.50947	0.275294	0.00197654
2.51122	0.279086	0.00266027
2.51296	0.280171	0.00256275
2.5147	0.269433	0.00325999
2.51644	0.28011	0.00624914
2.51819	0.29582	0.0028652
2.51993	0.290668	0.00236796
2.52167	0.280953	0.00194708
2.52341	0.278672	0.00144421
2.52567	0.282712	0.000106403
2.52689	0.279744	0.00112537
2.52864	0.27044	0.00274936
2.53018	0.265097	0.00183991
2.53212	0.283654	0.0062508
2.53386	0.286671	0.00512737
2.5356	0.279804	0.00406621
2.53734	0.286247	0.00349342
2.53908	0.283195	0.00392213
2.54082	0.264461	0.00391968
2.54237	0.255101	0.00122716
2.5443	0.273495	0.00505774
2.54604	0.274427	0.00600888
2.54778	0.268944	0.00507589
2.54952	0.266969	0.00638234
2.55126	0.266579	0.00658959
2.55299	0.28674	0.0085277
2.55473	0.299724	0.0027172
2.55647	0.287353	0.00287846
2.55763	0.27756	0.0033367
2.55995	0.147042	0.0364634
2.56169	-0.00124461	0.0285207
2.56343	0.0566465	0.05749
2.56516	0.265739	0.0507211
2.5669	0.303239	0.0307162
2.56864	0.230397	0.00885557
2.57038	0.239743	0.00904288
2.57211	0.373421	0.0424266
2.57385	0.433512	0.0297956
2.57559	0.439341	0.0493508
2.57732	0.437054	0.0589008
2.57906	0.228758	0.0632504
2.5808	-0.0270504	0.0415081
2.58253	-0.192801	0.0311009
2.58427	-0.292468	0.0107586
2.58594	-0.249831	0.0217886
2.58789	-0.251729	0.0251062
2.58948	-0.0804161	0.0869118
2.59121	0.206126	0.0746579
2.59295	0.0473693	0.103738
2.59468	-0.244265	0.06332
2.59642	-0.0860222	0.0847976
2.59816	0.154901	0.0299184
2.59989	0.260938	0.0480973
2.60162	0.104564	0.105195
2.60355	-0.197551	0.0371035
2.60509	-0.433946	0.097922
2.60683	-0.373802	0.122475
2.60914	0.280908	0.029698
2.6103	0.253007	0.0321045
2.61203	0.0793175	0.0639955
2.61377	-0.0561656	0.0222207
2.61535	-0.03855	0.0110062
2.61723	-0.0600755	0.0246372
2.61866	-0.0811833	0.00695304
2.6207	0.238167	0.121028
2.62224	0.602658	0.0458661
2.62417	0.30225	0.104363
2.62609	0.11531	0.0223828
2.62763	0.0407548	0.0137129
2.62936	0.00935049	0.0181112
2.63063	0.0153273	0.0242417
2.63283	0.746574	0.2238
2.63456	0.81494	0.18895
2.63674	0.123396	0.0114182
2.63822	0.100389	0.0107943
2.63976	0.0965388	0.00891497
2.64168	0.124139	0.00558284
2.64322	0.0934612	0.0140168
2.64515	0.0463699	0.00377879
2.64669	0.0533538	0.00525748
2.64842	0.0705437	0.00260272
2.64976	0.0753363	0.00204517
2.65188	0.0276452	0.0127986
2.654	-0.018236	0.00187062
2.65477	-0.019357	0.00159057
2.65707	0.0209835	0.00946849
2.6588	0.0147491	0.00977085
2.66053	-0.00117517	0.00662526
2.66227	0.00480067	0.004811
2.66432	-0.00983624	0.00161987
2.66573	0.0230587	0.0163081
2.66746	0.0544853	0.0188349
2.66919	-0.0398529	0.0380952
2.67092	-0.086797	0.0261235
2.67284	-0.0129488	0.00656009
2.67438	-0.0248713	0.00767603
2.67604	-0.0350281	0.0127586
2.67784	-0.150776	0.0649059
2.67956	-0.237367	0.0566358
2.68129	-0.0524646	0.0740763
2.68302	-0.0182254	0.0431511
2.68398	-0.131633	0.0324741
2.68648	2.7182	0.745193
2.68821	2.33278	0.916931
2.68994	0.372437	0.457195
2.69167	0.159693	0.0741174
2.6934	0.0542526	0.0506658
2.69513	0.149221	0.0365672
2.69685	0.161582	0.0251185
2.69858	0.0756888	0.0436997
2.70031	-0.408595	0.175067
2.70204	-0.859617	0.117498
2.70377	-0.340854	0.218636
2.70564	0.103773	0.0193225
2.70722	0.134824	0.0214658
2.70895	0.167938	0.0190334
2.71068	0.0997523	0.0290132
2.71241	-0.00884299	0.0152651
2.71413	0.066817	0.0400364
2.71586	0.180056	0.022265
2.71759	0.0813256	0.0431286
2.71946	-0.00578618	0.00481732
2.72104	0.055572	0.0242959
2.72277	0.136422	0.0194828
2.7245	0.126205	0.0170272
2.72603	0.0837079	0.00492972
2.72797	0.0642489	0.00866146
2.72968	0.0428618	0.00737523
2.7314	0.00279496	0.0120055
2.73332	-0.037712	0.00676848
2.73486	-0.0170821	0.0114014
2.73639	0.0181496	0.0189227
2.73831	-0.21395	0.0723611
2.74003	-0.243444	0.077657
2.74234	0.084611	0.0190186
2.74329	0.0585271	0.0234224
2.74521	-0.0530117	0.0397146
2.74694	-0.139762	0.030189
2.74866	-0.231853	0.0414686
2.75039	-0.224036	0.0489746
2.75211	-0.0725062	0.0293955
2.75384	0.0472091	0.0396763
2.75557	0.0599319	0.0360154
2.75748	-0.0843265	0.0293941
2.75902	-0.100504	0.0175001
2.76074	-0.00655081	0.0342808
2.76247	0.0865336	0.0290643
2.76419	0.0477081	0.0382401
2.76592	0.0260891	0.0270606
2.76764	0.180099	0.0449957
2.76917	0.253438	0.0284985
2.77109	0.101804	0.0530171
2.77296	0.0518843	0.0164868
2.77454	-0.0289985	0.040119
2.77626	-0.0661282	0.0385339
2.77799	0.0237862	0.0461831
2.77971	-0.0214568	0.0497732
2.78125	-0.142718	0.0111692
2.78297	-0.0222379	0.0367133
2.78441	0.0136594	0.017844
2.78661	-0.728976	0.202245
2.78833	-0.540434	0.25731
2.79006	-0.774569	0.298545
2.79178	-1.339	0.138994
2.79351	-0.513294	0.263416
2.79523	0.437139	0.252331
2.79695	1.75003	0.408016
2.79829	2.89321	0.0671349
2.8004	0.602659	0.437915
2.80251	-0.595231	0.0734712
2.80385	-0.705784	0.0585404
2.80544	-0.602153	0.109942
2.80764	0.334638	0.23868
2.8097	0.662908	0.139937
2.81197	0.275814	0.0645381
2.81379	0.247165	0.0174641
2.81584	0.254051	0.0196485
2.81789	0.227728	0.0342189
2.81994	0.0964785	0.0342406
2.82199	0.148052	0.0582186
2.82404	0.299592	0.0325712
2.82586	0.312999	1.43E-05
2.82813	0.344391	0.00744594
2.83018	0.345908	0.00970179
2.83222	0.287613	0.0180992
2.83427	0.25589	0.00986191
2.83632	0.320821	0.0214702
2.83859	0.397227	0.00554105
2.84041	0.380289	0.00850633
2.84245	0.357682	0.00387729
2.8445	0.346916	0.00535503
2.84654	0.332532	0.00148798
2.84859	0.353331	0.00760721
2.8504	0.366961	0.00658903
2.85268	0.307854	0.016601
2.85472	0.257933	0.00268402
2.85676	0.311085	0.0167402
2.85881	0.361981	0.00269165
2.86085	0.371961	0.00395753
2.86289	0.359426	0.00867205
2.86493	0.340159	0.00356188
2.86698	0.349586	0.0043059
2.86902	0.352499	0.00414325
2.87106	0.359047	0.00770283
2.8731	0.387525	0.00950619
2.87514	0.388031	0.00899932
2.87718	0.372109	0.00377046
2.87922	0.381432	0.00342657
2.88126	0.37222	0.00551657
2.8833	0.36264	0.00348142
2.88534	0.367143	0.00421015
2.88738	0.362807	0.0049654
2.88942	0.373552	0.00671325
2.89146	0.382434	0.0043094
2.8935	0.375186	0.00297189
2.89554	0.382054	0.00321722
2.89757	0.372783	0.00663164
2.89961	0.364905	0.00629639
2.90165	0.373231	0.00713005
2.90369	0.360725	0.00928149
2.90572	0.355787	0.00572452
2.90776	0.376797	0.00262636
2.9098	0.382735	0.00184158
2.91183	0.380073	0.00251543
2.91387	0.390133	0.00551012
2.91636	0.411865	0.000872519
2.91794	0.40579	0.00316824
2.91998	0.387059	0.00546279
2.92201	0.380691	0.00391345
2.92405	0.398269	0.00587205
2.92608	0.408812	0.00190291
2.92829	0.404727	0.000798117
2.93015	0.403656	0.000603887
2.93218	0.403596	0.000905446
2.93422	0.406257	0.00149322
2.93625	0.404164	0.00217542
2.93828	0.407487	0.003329
2.94032	0.411328	0.00326968
2.94235	0.40799	0.00325535
2.94438	0.405972	0.00376907
2.94642	0.403547	0.00386949
2.94845	0.408978	0.00471108
2.95048	0.411499	0.00352835
2.95251	0.399226	0.00291191
2.95454	0.408515	0.00541806
2.95657	0.42264	0.00221919
2.9586	0.419031	0.00211123
2.96064	0.420675	0.00270623
2.96312	0.431614	0.000902459
2.96407	0.433844	0.000500907
2.96673	0.411431	0.00457109
2.96876	0.399814	0.00110463
2.97079	0.390992	0.00309673
2.97282	0.384413	0.0026652
2.97485	0.405049	0.00794232
2.97688	0.422386	0.00336317
2.9789	0.409581	0.00429514
2.98093	0.415287	0.00673076
2.98296	0.432181	0.00315905
2.98499	0.43374	0.00170962
2.98702	0.439065	0.00231355
2.98905	0.444332	0.00145917
2.99107	0.438098	0.00205381
2.9931	0.429032	0.00170391
2.99513	0.436987	0.00441574
2.99716	0.45842	0.00443885
2.99918	0.466498	0.00195612
3.00121	0.459279	0.00270369
3.00324	0.449963	0.00130991
3.00526	0.447533	0.00139515
3.00729	0.458434	0.00440211
3.00931	0.47278	0.00305677
3.01134	0.464348	0.00497213
3.01337	0.458978	0.00434647
3.01539	0.459113	0.00467937
3.01742	0.452553	0.00419178
3.01944	0.455264	0.00435008
3.02147	0.4608	0.00407569
3.02349	0.474937	0.00648188
3.02552	0.487856	0.00219039
3.02754	0.478598	0.00211029
3.02956	0.467827	0.00293375
3.03159	0.466954	0.00235425
3.03361	0.472075	0.00182762
3.03563	0.465707	0.0031747
3.03766	0.470052	0.00552849
3.03968	0.492801	0.00475379
3.0417	0.500564	0.00270198
3.04373	0.488419	0.00438012
3.04597	0.475745	0.000969332
3.04777	0.480995	0.00186061
3.0498	0.483311	0.00117401
3.05182	0.480716	0.00180697
3.05384	0.489912	0.0045266
3.05586	0.508823	0.00385867
3.05788	0.517276	0.00101471
3.05991	0.509797	0.00226464
3.06215	0.502375	0.000960743
3.06395	0.505833	0.00152041
3.06597	0.509633	0.000768661
3.06821	0.508271	0.000691081
3.07001	0.50693	0.0011699
3.07158	0.506004	0.00139311
3.07405	0.519876	0.00395961
3.07607	0.52595	0.00166455
3.07764	0.522369	0.00168568
3.08011	0.509798	0.00514273
3.08213	0.532722	0.0110446
3.08415	0.546621	0.00525967
3.08617	0.529797	0.00263243
3.08819	0.518759	0.00188909
3.09021	0.5137	0.000780951
3.09223	0.523247	0.00332955
3.09425	0.525952	0.00380804
3.09627	0.520788	0.00421878
3.09829	0.535675	0.00726714
3.1003	0.54459	0.00359821
3.10232	0.539484	0.00282559
3.10434	0.546634	0.00322636
3.10636	0.555012	0.00178131
3.10838	0.543533	0.00537115
3.1104	0.546899	0.00779144
3.11241	0.556015	0.00669963
3.11443	0.542438	0.00701158
3.11645	0.556553	0.00966735
3.11847	0.578539	0.00327694
3.12071	0.569029	0.00148199
3.1216	0.565682	0.000617572
3.12452	0.53246	0.00627365
3.12653	0.536259	0.0087409
3.12855	0.573638	0.00881234
3.13057	0.587605	0.00348872
3.13281	0.581706	0.00180989
3.1346	0.587153	0.00192674
3.13662	0.580105	0.00425371
3.13863	0.569901	0.00391624
3.14065	0.58058	0.00550517
3.14266	0.590667	0.00204776
3.14468	0.583726	0.00299628
3.1467	0.593554	0.00665881
3.14916	0.614673	0.00169386
3.15073	0.609199	0.00204732
3.15274	0.608156	0.00186334
3.15476	0.622467	0.00543215
3.15677	0.633432	0.002875
3.15879	0.62799	0.0027278
3.1608	0.627447	0.0022195
3.16282	0.631011	0.00148465
3.16483	0.622518	0.00301353
3.16685	0.617648	0.00139382
3.16886	0.618256	0.00126931
3.17088	0.621772	0.0023441
3.17289	0.621573	0.00391097
3.1749	0.615053	0.00435818
3.17692	0.633309	0.00823738
3.17916	0.659604	0.00173505
3.18095	0.650217	0.00322191
3.18296	0.639214	0.00241573
3.18497	0.645964	0.00392361
3.18699	0.649511	0.00340239
3.189	0.636074	0.0035732
3.19057	0.630542	0.00268724
3.19303	0.661859	0.00740877
3.19504	0.666386	0.00597737
3.19705	0.639616	0.00693062
3.19907	0.642063	0.00803907
3.20108	0.670912	0.00498958
3.20309	0.686016	0.00503546
3.20511	0.668775	0.00935825
3.20712	0.65817	0.00718118
3.20913	0.672758	0.0043618
3.21114	0.686493	0.00628636
3.21316	0.705004	0.00825505
3.21517	0.7066	0.00779128
3.21718	0.702826	0.00395097
3.21919	0.687068	0.0115362
3.22121	0.667716	0.00924449
3.22322	0.702045	0.014972
3.22523	0.760884	0.0108269
3.22657	0.784981	0.00488095
3.22925	0.695022	0.0190493
3.23127	0.740689	0.0258946
3.23328	0.790862	0.00714192
3.23529	0.777084	0.00557555
3.2373	0.745221	0.011187
3.23931	0.733209	0.00953163
3.24132	0.752299	0.00856591
3.24334	0.739706	0.00986464
3.24535	0.733814	0.00756961
3.24736	0.7212	0.0117961
3.24937	0.720126	0.0112473
3.25138	0.756315	0.00807694
3.25384	0.763442	0.00111671
3.25563	0.760463	0.000798835
3.25729	0.754168	0.00314473
3.25942	0.767159	0.0121915
3.26144	0.802417	0.0101607
3.26345	0.805481	0.00865292
3.26546	0.777032	0.00654608
3.26747	0.745719	0.00871372
3.26948	0.713741	0.00855805
3.27149	0.764345	0.0279033
3.2735	0.833794	0.0135019
3.27596	0.816997	0.00463305
3.27752	0.787113	0.0104902
3.27953	0.802062	0.0190311
3.28154	0.850079	0.0135135
3.28355	0.832217	0.0144784
3.28556	0.81323	0.00562824
3.28757	0.815319	0.00673557
3.28958	0.813267	0.0075773
3.2916	0.837043	0.00957596
3.29361	0.848265	0.00413645
3.29562	0.83988	0.00250307
3.29763	0.858392	0.0062514
3.29964	0.89655	0.00949924
3.30165	0.895244	0.00999373
3.30366	0.870341	0.00809547
3.30567	0.871712	0.00862107
3.30768	0.854011	0.0128148
3.30969	0.827532	0.00263899
3.3108	0.831377	0.00276882
3.32175	0.846314	0.0139519
3.32376	0.872976	0.00720887
3.32577	0.880699	0.00504923
3.32755	0.890266	0.00536994
3.32979	0.91685	0.0064161
3.3318	0.908121	0.00895919
3.33381	0.901555	0.00727487
3.33582	0.923246	0.00661116
3.33783	0.922486	0.00507169
3.33984	0.911923	0.00261008
3.34185	0.915034	0.00322882
3.34386	0.910299	0.00435829
3.34587	0.918353	0.00676947
3.34788	0.955756	0.0108294
3.34989	0.968249	0.00583593
3.3519	0.959984	0.00377553
3.35391	0.940665	0.00958913
3.35591	0.92126	0.00921285
3.35792	0.966083	0.0184576
3.35993	0.994889	0.00984364
3.36194	0.973393	0.00559471
3.36404	0.963993	0.00696027
3.36643	0.985838	0.0135188
3.36895	1.04596	0.0181067
3.37143	1.07958	0.00419798
3.37391	1.06612	0.00370865
3.37638	1.05206	0.00989074
3.37886	1.12234	0.0341138
3.38381	1.1591	0.0261124
3.38628	1.09377	0.00591248
3.38848	1.07847	0.00662409
3.39123	1.1714	0.0311309
3.39727	1.17535	0.002177
3.39809	1.17108	0.00277974
3.40084	1.1625	0.0145357
3.4088	1.19476	0.0113398
3.41099	1.16215	0.00528044
3.41319	1.15223	0.00550166
3.41593	1.20729	0.0174606
3.4184	1.23164	0.0104835
3.42114	1.18394	0.00769189
3.4236	1.16173	0.000438004
3.4258	1.15156	0.00709841
3.42826	1.20121	0.0224383
3.43073	1.24619	0.00986799
3.4335	1.23355	0.000962364
3.43511	1.23621	0.000500423
3.43812	1.17958	0.0121616
3.44058	1.20679	0.0203393
3.44304	1.26257	0.0115782
3.4455	1.24287	0.0125278
3.44797	1.22719	0.00678506
3.45043	1.25599	0.00598615
3.45289	1.27304	0.00228476
3.45535	1.27035	0.0028078
3.45726	1.26739	0.00291894
3.46027	1.28651	0.00512612
3.46272	1.28148	0.00535014
3.46518	1.28371	0.00530565
3.46764	1.30518	0.00428018
3.4701	1.32134	0.00397681
3.47255	1.31716	0.00582521
3.47501	1.32728	0.00997721
3.47801	1.3657	0.00460159
3.47992	1.35797	0.00400964
3.48238	1.35554	0.00272194
3.48483	1.3636	0.00186013
3.48729	1.3741	0.00501423
3.48974	1.38551	0.00519957
3.49219	1.38594	0.00565361
3.49465	1.39523	0.00695804
3.4971	1.40675	0.00332699
3.49955	1.42665	0.00939261
3.502	1.45285	0.00418795
3.50445	1.44887	0.00326886
3.50663	1.44941	0.003989
3.50935	1.47156	0.00619817
3.5118	1.4569	0.0099267
3.51425	1.45792	0.00972581
3.51697	1.50288	0.00600863
3.51833	1.51484	0.000939121
3.5216	1.51463	0.00523881
3.52405	1.53082	0.00617183
3.52649	1.5209	0.00905179
3.52894	1.52899	0.0112119
3.53139	1.57481	0.00894164
3.53383	1.59216	0.00488709
3.53628	1.60688	0.00887195
3.53873	1.61587	0.00579032
3.54117	1.61151	0.00347054
3.54361	1.5942	0.00824317
3.54606	1.58217	0.00806827
3.5485	1.60654	0.00981017
3.55095	1.61687	0.00574335
3.55339	1.61724	0.00572069
3.55638	1.64313	0.00237572
3.558	1.64403	0.00154011
3.56045	1.64028	0.00311203
3.56316	1.6762	0.011003
3.5656	1.70023	0.00374334
3.56804	1.71046	0.00715174
3.57048	1.71973	0.00552789
3.57292	1.72151	0.0060158
3.57536	1.71032	0.0102888
3.5778	1.69152	0.00600123
3.58024	1.72484	0.0136484
3.58268	1.76232	0.00797741
3.58512	1.76501	0.00604926
3.58756	1.7813	0.010256
3.58999	1.81243	0.00504932
3.59243	1.80308	0.00544357
3.59487	1.78173	0.0042777
3.59731	1.80669	0.014376
3.60082	1.90087	0.00324804
3.60191	1.89966	0.00190337
3.60461	1.86292	0.0125368
3.60705	1.84408	0.00690044
3.61002	1.87137	0.00282391
3.61192	1.88634	0.00546041
3.61435	1.90909	0.00745285
3.61679	1.91712	0.00575444
3.61922	1.90379	0.00612133
3.62165	1.91747	0.0113335
3.62409	1.96272	0.0112554
3.62652	1.96296	0.00838012
3.62895	1.95781	0.00831073
3.63139	1.95714	0.00934406
3.63409	1.91877	0.00195013
3.63625	1.97034	0.0171393
3.63868	2.06593	0.0214863
3.64111	2.09607	0.0148872
3.64354	2.05441	0.0172978
3.64597	2.07983	0.0214593
3.6484	2.10969	0.0153689
3.65083	2.05263	0.0158789
3.65326	2.05418	0.0156038
3.65569	2.08613	0.00789593
3.65812	2.06211	0.0103475
3.66055	2.06804	0.0140922
3.66352	2.13038	0.00786077
3.66541	2.12354	0.00890549
3.66784	2.15847	0.0197969
3.67053	2.21516	0.00363101
3.67242	2.20761	0.00512858
3.67512	2.16579	0.00883643
3.67754	2.16856	0.0121503
3.67997	2.23237	0.0168367
3.6824	2.27676	0.00965958
3.68482	2.2509	0.0131386
3.68725	2.21889	0.00276156
3.68968	2.21986	0.00551862
3.6921	2.25029	0.0142323
3.69453	2.30707	0.0100467
3.69695	2.36592	0.0150442
3.69938	2.36012	0.0163299
3.7018	2.34187	0.0157345
3.70423	2.36239	0.014458
3.70719	2.33878	0.00545145
3.70907	2.33433	0.00430303
3.7115	2.32208	0.00628599
3.71392	2.35524	0.0201864
3.71634	2.43069	0.0187506
3.71877	2.42203	0.016175
3.72119	2.39064	0.00645263
3.72334	2.4107	0.00397128
3.72603	2.45955	0.0150716
3.72846	2.49471	0.00717675
3.73088	2.49088	0.00538621
3.7333	2.47264	0.00790149
3.73572	2.48456	0.012645
3.73814	2.57748	0.0255357
3.74056	2.68698	0.0252815
3.74298	2.69411	0.017452
3.74541	2.66913	0.0109768
3.74783	2.69096	0.00491085
3.75025	2.68423	0.00807576
3.75267	2.62322	0.0223649
3.75509	2.57083	0.00758966
3.75751	2.60607	0.0129747
3.75993	2.68863	0.0213638
3.76261	2.7645	0.0101669
3.76476	2.73949	0.0157666
3.76718	2.72698	0.0132611
3.77014	2.78346	0.00483058
3.77121	2.78579	0.00327013
3.77444	2.86545	0.0200399
3.77686	2.89205	0.00894325
3.77928	2.85426	0.00812876
3.78169	2.8177	0.00800155
3.78411	2.79286	0.00496427
3.78653	2.81244	0.0115986
3.78895	2.822	0.0116011
3.79136	2.80845	0.01459
3.79378	2.89057	0.0390185
3.7962	2.94853	0.0268338
3.79862	2.86665	0.0319189
3.80103	2.87245	0.0280285
3.80345	2.98474	0.0217131
3.80587	2.98755	0.0222566
3.80828	2.96062	0.0207342
3.8107	3.05438	0.0318314
3.81312	3.14104	0.011508
3.81553	3.0464	0.0357054
3.81795	3.00618	0.0325334
3.82036	3.14746	0.0384526
3.82278	3.20292	0.0168016
3.82471	3.15712	0.00129897
3.82761	3.20031	0.0155841
3.83003	3.19292	0.0138985
3.83244	3.20934	0.0165471
3.83486	3.20702	0.0150866
3.83727	3.19493	0.0130793
3.83968	3.22006	0.00928523
3.8421	3.23066	0.00610665
3.84451	3.22133	0.00725514
3.84693	3.19057	0.0113959
3.84934	3.24614	0.0297327
3.85176	3.32381	0.0195612
3.85417	3.31738	0.0134901
3.85659	3.32884	0.015682
3.859	3.44907	0.0318794
3.86168	3.57727	0.00947972
3.86383	3.60487	0.00859205
3.86624	3.59138	0.0134885
3.86866	3.48017	0.0292787
3.8708	3.39791	0.00934472
3.87348	3.46556	0.0241338
3.8759	3.46369	0.0250153
3.87831	3.47069	0.0243764
3.88073	3.6007	0.0331312
3.88314	3.71838	0.0279805
3.88528	3.76174	0.00896963
3.88797	3.6757	0.019686
3.89038	3.71103	0.0393956
3.89279	3.80979	0.032659
3.89521	3.76216	0.037553
3.89762	3.77305	0.036183
3.90043	3.92946	0.00146624
3.90244	3.84923	0.0253172
3.90486	3.7529	0.0117109
3.90673	3.72675	0.0114334
3.90968	3.89673	0.0538743
3.9121	3.8015	0.0761327
3.91451	3.75694	0.0731269
3.91692	3.95103	0.0390374
3.91933	4.00324	0.0230474
3.92175	3.9104	0.0426232
3.92416	3.79894	0.0349494
3.92657	3.85326	0.0391681
3.92899	4.00517	0.0271086
3.9314	4.12714	0.0321728
3.93381	4.11781	0.0367146
3.93622	4.10542	0.0371262
3.93864	4.17879	0.0345882
3.94105	4.10752	0.0434965
3.94346	4.1097	0.045244
3.94614	4.30593	0.0254139
3.94829	4.34512	0.014204
3.9507	4.21794	0.040461
3.95311	4.14925	0.0256064
3.95553	4.23259	0.0202428
3.95794	4.3404	0.0301924
3.96035	4.36908	0.0210601
3.96276	4.25684	0.0345042
3.96518	4.19809	0.0150802
3.96786	4.24134	0.00753537
3.97	4.33913	0.0352346
3.97241	4.43223	0.0276481
3.97483	4.39921	0.0271644
3.97724	4.39722	0.0290822
3.97992	4.53135	0.0250599
3.98207	4.65128	0.0315924
3.98448	4.65767	0.0372208
3.98689	4.66907	0.0486614
3.9893	4.7145	0.0409908
3.99199	4.68489	0.0156081
3.99413	4.68074	0.0114751
3.99654	4.70292	0.00879207
3.99815	4.71224	0.0210116
4.00137	5.0974	0.0837528
