# Supplementary material for: Near-infrared observations of active asteroid (3200) Phaethon reveal no evidence for hydration
Source: Nat Commun. 2020 Apr 28;11:2050. doi: 10.1038/s41467-020-15637-7 (PMC7188859; doi:10.1038/s41467-020-15637-7)
Supplement: Supplementary file 4 — Supplementary Data 2 [file 41467_2020_15637_MOESM4_ESM.zip › Non-processedSpectraOfPhatehon/Set g.txt]

2.00074	0.232848	0.000742314
2.0021	0.233579	0.000551809
2.00345	0.233583	0.000457481
2.0048	0.235299	0.00105939
2.00616	0.24193	0.00173491
2.00751	0.24649	0.00107762
2.00886	0.241369	0.00223839
2.01043	0.235007	0.000321988
2.01157	0.235793	0.000347659
2.01289	0.236402	0.000287171
2.01428	0.238279	0.0011086
2.01598	0.242341	0.000219124
2.01698	0.242961	0.000191438
2.01803	0.243119	0.000111441
2.01969	0.246496	0.000875302
2.02104	0.248437	0.000384514
2.02239	0.246565	0.000554125
2.02374	0.245482	0.000289143
2.0251	0.246857	0.000464944
2.02645	0.248239	0.000177236
2.0278	0.247931	0.000231802
2.02915	0.248271	0.000399065
2.0305	0.249535	0.00027646
2.03185	0.250029	0.000169048
2.03321	0.250195	0.000187735
2.03456	0.250589	9.10E-05
2.03591	0.249687	0.000362948
2.03726	0.249277	0.000308871
2.03861	0.250492	0.000363694
2.03996	0.250244	0.000456094
2.04146	0.249079	0.00016317
2.04266	0.25025	0.000466529
2.04401	0.25091	0.000346226
2.04536	0.249661	0.000466439
2.04671	0.248083	0.000196437
2.0481	0.247457	3.49E-05
2.04941	0.246601	0.000373184
2.05091	0.244784	0.000259947
2.05211	0.245031	0.000357207
2.05346	0.245866	0.00031618
2.05481	0.247117	0.000396971
2.05616	0.247978	0.00034101
2.05721	0.248093	0.000365855
2.05886	0.250858	0.000810658
2.0602	0.250231	0.000845334
2.06155	0.248488	0.000402832
2.0629	0.250489	0.000535318
2.06425	0.251962	0.000146754
2.0656	0.251161	0.000310751
2.06695	0.250093	0.000268341
2.0683	0.249897	0.000173857
2.06934	0.250448	5.53E-05
2.07099	0.252324	0.000404855
2.07234	0.253695	0.000315507
2.07337	0.254198	8.43E-05
2.07503	0.253377	0.000231023
2.07638	0.253146	0.000139481
2.07773	0.252914	0.000159933
2.07908	0.251754	0.000309554
2.08012	0.251001	0.000182063
2.08177	0.252328	0.000471082
2.08312	0.251621	0.000519564
2.08446	0.251165	0.000275113
2.08581	0.252529	0.000335481
2.08716	0.253547	0.000285856
2.0885	0.253561	0.000261663
2.08985	0.252927	0.000187548
2.0912	0.252841	0.000230447
2.09254	0.25364	0.000365956
2.0941	0.254103	9.93E-05
2.09524	0.254363	0.000145529
2.0968	0.254376	4.78E-05
2.09778	0.254318	7.39E-05
2.09927	0.253432	0.000296424
2.10062	0.252407	0.00016906
2.10197	0.251969	0.000128772
2.10331	0.252565	0.000238387
2.10473	0.253015	0.000147083
2.10624	0.254219	0.000546092
2.10777	0.254757	0.000499628
2.10931	0.254866	0.000521758
2.11102	0.256755	0.000350312
2.11238	0.256648	0.000264732
2.11375	0.255775	0.000223798
2.11545	0.254535	0.00040258
2.11699	0.254864	0.000486235
2.11852	0.255143	0.00032352
2.12006	0.255282	0.000443088
2.1216	0.257045	0.000350704
2.12313	0.256251	0.000729322
2.12466	0.253894	0.00050717
2.1262	0.253637	0.00028421
2.12773	0.253982	0.000167693
2.12927	0.253527	0.000135111
2.1308	0.254046	0.000325789
2.13234	0.254971	0.000264796
2.13387	0.253777	0.000536521
2.1354	0.253508	0.000607419
2.13694	0.255692	0.000617055
2.13847	0.255905	0.000479348
2.13983	0.254886	0.000184473
2.14153	0.253633	0.000467774
2.14307	0.254958	0.000878548
2.1446	0.257088	0.000443052
2.14664	0.256092	6.22E-05
2.14766	0.2555	0.000255627
2.14954	0.254509	0.000113789
2.15073	0.254213	0.000151289
2.15226	0.253823	8.80E-05
2.15379	0.25365	8.96E-05
2.15532	0.253641	0.000169368
2.15685	0.25314	0.000278092
2.15838	0.251619	0.000360529
2.15991	0.250829	0.000312543
2.16145	0.251463	0.000365245
2.16298	0.251317	0.000406836
2.164	0.250413	0.00024176
2.16604	0.257131	0.00159584
2.16757	0.2589	0.000801484
2.16961	0.255201	0.000132994
2.17062	0.254113	0.000368707
2.17215	0.252281	0.000352218
2.17368	0.25186	0.000207615
2.17521	0.252914	0.000301885
2.17674	0.252619	0.000360263
2.17827	0.252879	0.000614068
2.1798	0.253735	0.000552844
2.18167	0.251637	0.000329004
2.18286	0.251652	0.000210334
2.18455	0.252288	8.39E-05
2.18591	0.251863	0.000151978
2.18744	0.251348	5.69E-05
2.18897	0.252316	0.000284127
2.19049	0.253002	0.000112034
2.19202	0.252419	0.000235795
2.19355	0.252192	0.000197826
2.19474	0.252365	0.000146477
2.1966	0.250812	0.000365232
2.19803	0.24977	0.000115288
2.19966	0.250632	0.000584028
2.20118	0.252163	0.000450467
2.20271	0.251477	0.000528941
2.20423	0.250042	0.000131186
2.20542	0.250073	0.000206218
2.20729	0.253401	0.000726717
2.20881	0.254624	0.000372307
2.21034	0.253586	0.000310395
2.21186	0.253549	0.000236374
2.21339	0.252993	0.000402944
2.21491	0.251464	0.000266889
2.21644	0.251353	0.000196463
2.21813	0.252154	9.15E-05
2.21949	0.251403	0.000337807
2.22101	0.250352	0.000245611
2.22254	0.251094	0.000390914
2.22406	0.252078	0.000168597
2.22558	0.25146	0.000287091
2.22711	0.251735	0.000431989
2.22863	0.251826	0.000441379
2.23015	0.250335	0.000437479
2.23168	0.249624	0.000160674
2.23303	0.250105	0.000178672
2.23472	0.250461	0.000275501
2.23625	0.249884	0.000304718
2.23777	0.249909	0.000292122
2.23929	0.25094	0.000295183
2.24072	0.251485	6.56E-05
2.24234	0.25186	0.000268903
2.24369	0.252209	0.000228566
2.24538	0.250079	0.000645362
2.2469	0.249479	0.000494395
2.24859	0.251085	0.000278035
2.24995	0.250273	0.000413851
2.25147	0.248538	0.00031477
2.25299	0.249105	0.000510665
2.25451	0.251351	0.000522808
2.25603	0.2521	0.000220848
2.25755	0.250996	0.000382458
2.25908	0.249437	0.000361062
2.26055	0.248487	0.000174947
2.26212	0.250104	0.000731818
2.26364	0.251538	0.000361797
2.26516	0.251963	0.000418119
2.26668	0.251598	0.000581562
2.2682	0.250375	0.000548991
2.26972	0.251147	0.000626795
2.27124	0.251546	0.000388292
2.27276	0.250397	0.000232428
2.27428	0.249914	0.000304348
2.2758	0.252137	0.00106497
2.27732	0.253942	0.000676058
2.27884	0.25118	0.00102288
2.28035	0.249633	0.000416371
2.28187	0.251639	0.000574215
2.28339	0.252888	0.000199806
2.28491	0.252668	0.000161115
2.28626	0.252404	7.63E-05
2.28795	0.251419	0.000361505
2.28947	0.251266	0.000394524
2.29098	0.251868	0.000350429
2.29233	0.251772	0.000293231
2.29402	0.253763	0.000787557
2.29554	0.256211	0.000325282
2.29706	0.255289	0.000712988
2.29857	0.252379	0.000606724
2.30009	0.253212	0.00096125
2.30161	0.255657	0.000477701
2.30329	0.255526	0.000195179
2.30464	0.254963	0.000268602
2.30616	0.254135	0.00028749
2.30768	0.253821	0.000128852
2.30919	0.253907	0.000118361
2.31071	0.254499	0.000305397
2.31223	0.255733	0.000265454
2.31341	0.256182	0.000185955
2.31526	0.253169	0.000941861
2.31678	0.251105	0.000567886
2.31829	0.253566	0.00111211
2.31981	0.255188	0.000503704
2.32149	0.253912	0.000130991
2.32284	0.254432	0.000258084
2.32436	0.2559	0.000363915
2.32587	0.256613	0.000196898
2.32739	0.256512	0.00012324
2.3289	0.25674	0.000152713
2.33025	0.256635	0.000260061
2.33193	0.254573	0.000440834
2.33345	0.254471	0.000437711
2.33496	0.25565	0.00036614
2.33648	0.254705	0.000585489
2.33799	0.254711	0.00055678
2.33984	0.257494	7.31E-05
2.34102	0.256623	0.00029332
2.34254	0.255553	0.00019553
2.34405	0.255389	0.000108395
2.34556	0.255363	0.000149897
2.34708	0.255405	0.0001603
2.34842	0.255559	0.00015426
2.35011	0.254361	0.000308678
2.35145	0.25348	0.000181804
2.35313	0.255187	0.000530037
2.35465	0.256309	0.000211417
2.35616	0.255843	0.000145078
2.35734	0.255907	0.000209585
2.35919	0.25823	0.000641404
2.3607	0.257032	0.000849761
2.36221	0.255925	0.000306476
2.36373	0.256667	7.61E-05
2.36524	0.255841	0.000334911
2.36675	0.255777	0.000457278
2.36826	0.254748	0.000864755
2.36978	0.252396	0.000977194
2.37129	0.255451	0.00165135
2.3728	0.259402	0.000552576
2.37431	0.25747	0.000691542
2.37583	0.255003	0.000424647
2.37734	0.256378	0.000817679
2.37885	0.258169	0.000395906
2.38036	0.257571	0.000342414
2.38187	0.255135	0.000822368
2.38339	0.255509	0.000965753
2.38523	0.259323	0.000275335
2.38641	0.260806	0.000506623
2.38758	0.262102	0.000315472
2.38943	0.258679	0.000871456
2.39094	0.257711	0.00048654
2.39245	0.259521	0.000359376
2.39396	0.259699	0.000285437
2.39548	0.259171	0.000236881
2.39699	0.259146	0.000227047
2.3985	0.258787	0.000288669
2.40001	0.258798	0.000291812
2.40152	0.257923	0.000628942
2.40303	0.256399	0.000516466
2.40461	0.257364	0.000552234
2.40631	0.258698	0.000108277
2.40808	0.259097	0.000172105
2.40983	0.259414	0.000129687
2.41159	0.258607	0.000264628
2.41334	0.258194	0.000170849
2.41509	0.25896	0.00025075
2.41685	0.258194	0.000601377
2.4186	0.258859	0.00100927
2.42035	0.261371	0.000959771
2.4221	0.259757	0.00107289
2.42386	0.257268	0.000240803
2.42561	0.258528	0.000290739
2.42736	0.259802	0.000233008
2.42911	0.260801	0.000176889
2.43047	0.261193	0.000124411
2.43261	0.258566	0.000800732
2.43436	0.256003	0.000758451
2.43612	0.259797	0.00180285
2.43787	0.263786	0.000804463
2.4402	0.261598	8.97E-05
2.44137	0.261516	9.70E-05
2.44234	0.26134	0.000185672
2.44487	0.257308	0.000696682
2.44662	0.259506	0.00134716
2.44836	0.260261	0.00148746
2.45011	0.257829	0.00132338
2.45186	0.259019	0.00121947
2.45361	0.260749	0.000589825
2.45536	0.261639	0.000674794
2.45711	0.262361	0.000297758
2.45866	0.260963	0.00032348
2.4606	0.257849	0.000755008
2.46235	0.259324	0.00142035
2.4641	0.262406	0.000823532
2.46624	0.260215	0.00038744
2.46759	0.261712	0.000710992
2.46895	0.263079	0.000582402
2.47109	0.257414	0.00181533
2.47284	0.263086	0.00324532
2.47458	0.266437	0.00168284
2.47652	0.261723	0.000320794
2.47807	0.260352	0.000638782
2.47943	0.258708	0.000311338
2.48157	0.26089	0.000541999
2.48331	0.262592	0.000526241
2.48506	0.259738	0.00176788
2.4868	0.25708	0.00195522
2.48855	0.262847	0.0026602
2.49029	0.265021	0.0018478
2.49223	0.259163	0.000277729
2.4932	0.259064	0.000409097
2.49553	0.266699	0.00147878
2.49727	0.268818	0.000743546
2.49901	0.268299	0.00047489
2.50076	0.266092	0.00146011
2.5025	0.263017	0.000854368
2.50424	0.263327	0.0004676
2.50599	0.267845	0.00139307
2.50734	0.270999	0.00103228
2.50947	0.263258	0.00178777
2.51122	0.265353	0.00227399
2.51296	0.266112	0.00214952
2.5147	0.256621	0.00272627
2.51644	0.263943	0.00479476
2.51819	0.276783	0.00220163
2.51993	0.27569	0.00157637
2.52167	0.269756	0.00149025
2.52341	0.268304	0.00108957
2.52515	0.269564	0.000840032
2.52689	0.266329	0.00141442
2.52864	0.258019	0.00209547
2.53038	0.25269	0.00153356
2.53212	0.263252	0.00486968
2.53386	0.270329	0.00278516
2.5356	0.270204	0.00261666
2.53734	0.275313	0.00230085
2.53908	0.272103	0.0029949
2.54082	0.256599	0.00357419
2.54256	0.241293	0.00266844
2.5443	0.244994	0.0042629
2.54604	0.259748	0.00394958
2.54778	0.280377	0.00501109
2.54952	0.273162	0.00904242
2.55126	0.265484	0.00777135
2.55299	0.289054	0.00771142
2.55473	0.290557	0.0050363
2.55647	0.271487	0.00267776
2.55769	0.263982	0.00253305
2.55995	0.359736	0.0580921
2.56169	0.598038	0.0563141
2.56343	0.646448	0.0443449
2.56516	0.41736	0.0669082
2.56709	0.237988	0.000101164
2.56864	0.259284	0.00930995
2.56999	0.277722	0.0059768
2.57211	0.0153378	0.143968
2.57385	-0.493551	0.144606
2.57559	-0.224968	0.191302
2.57732	0.26995	0.0638899
2.57906	0.21971	0.0179132
2.5806	0.211741	0.0186109
2.58253	0.0116094	0.0641141
2.58427	-0.120062	0.0492176
2.58601	0.00257958	0.0632593
2.58779	0.0545424	0.0255106
2.58948	0.159054	0.0508841
2.59112	0.30253	0.0519575
2.59295	0.0120733	0.156448
2.59391	-0.413877	0.0299182
2.59652	-0.0614783	0.0552263
2.59816	0.0620612	0.0505055
2.59989	0.22515	0.0364699
2.60162	0.204531	0.0479429
2.60336	0.0441884	0.0517521
2.60509	-0.00290336	0.0336893
2.60683	0.0730917	0.0157676
2.60856	0.100824	0.0131515
2.6103	0.166948	0.0269788
2.61203	0.104483	0.0515749
2.61377	0.032048	0.0289015
2.6155	0.0128214	0.0377271
2.61723	0.153479	0.0794939
2.61897	0.283029	0.0577322
2.6207	0.332658	0.0548921
2.62243	0.292223	0.057557
2.62417	-0.144744	0.224553
2.62648	-1.31512	0.0736014
2.62763	-0.676338	0.257011
2.6297	-0.0697131	0.0484074
2.6311	0.0385929	0.0469411
2.63283	0.21219	0.0290131
2.63404	0.28399	0.011546
2.6363	0.18376	0.0394669
2.63822	0.131738	0.00486034
2.63976	0.119471	0.00676565
2.64149	0.112999	0.00452075
2.64322	0.123214	0.00646454
2.64496	0.181831	0.0190891
2.6463	0.229351	0.00917949
2.64842	0.115199	0.0262779
2.65015	0.0548722	0.00357821
2.65118	0.0552506	0.0048436
2.65361	0.274052	0.0619358
2.65534	0.28429	0.0532338
2.65746	0.0656816	0.0147072
2.6588	0.0864132	0.0134822
2.66053	0.0604222	0.0239229
2.66227	-0.018937	0.0231561
2.664	0.0223598	0.0382819
2.66573	0.15463	0.0389491
2.66746	0.231156	0.0203175
2.66919	0.150854	0.0324885
2.67092	0.100103	0.057278
2.67265	0.168876	0.0643517
2.67438	0.168682	0.0613781
2.67611	0.102315	0.0420494
2.67764	0.128008	0.0303647
2.67956	-0.110884	0.0702956
2.68129	-0.172213	0.0583797
2.68302	-0.0939588	0.065781
2.68475	-0.240225	0.0822835
2.68648	-0.176019	0.09236
2.68821	0.0896245	0.0515476
2.68994	0.0847468	0.0388009
2.69167	0.128701	0.100465
2.6934	0.543985	0.151155
2.69513	0.468781	0.182991
2.69714	0.056579	0.0298869
2.69858	-0.010574	0.0366849
2.70031	-0.095786	0.037535
2.70204	0.0200848	0.0633802
2.70377	0.0965578	0.0344628
2.70569	-0.0191412	0.0178981
2.70722	-0.0146188	0.00664092
2.70895	-0.0112644	0.00498663
2.71068	0.0234193	0.0153369
2.71241	0.00350726	0.0271242
2.71413	-0.0520735	0.0193044
2.71586	-0.0429367	0.0166474
2.71759	-0.0199803	0.00970739
2.71931	-0.0241813	0.00803601
2.72104	-0.0457835	0.0116854
2.72277	-0.0441192	0.0123456
2.72397	-0.00184579	0.0138218
2.72622	0.287541	0.0885117
2.7278	0.349777	0.0677941
2.72987	0.0120007	0.0448456
2.73169	0.00857046	0.00118952
2.73327	0.00780864	0.000761975
2.73409	0.00631925	0.000800101
2.73658	0.028196	0.0100961
2.73812	0.0502365	0.0224367
2.74003	0.231025	0.0581256
2.74176	0.257581	0.0409266
2.74349	0.0777702	0.0353837
2.74521	-0.0664366	0.0301676
2.74694	-0.123543	0.0267753
2.74866	0.24412	0.128434
2.75039	0.568219	0.0779725
2.75211	0.198995	0.16036
2.75384	-0.647721	0.209053
2.75537	-1.03373	0.130014
2.75729	-0.343314	0.225477
2.75902	-0.0907771	0.105537
2.76074	0.135979	0.223874
2.76266	0.769639	0.156237
2.76419	0.306649	0.231675
2.76592	-0.194476	0.124601
2.76778	-0.602752	0.136225
2.76922	-0.590762	0.119368
2.77136	-0.161987	0.0438973
2.77279	-0.160526	0.00896349
2.77454	-0.14927	0.0191657
2.77626	-0.0713494	0.0173273
2.77799	-0.0398605	0.00787591
2.77971	-0.0257031	0.00951996
2.78144	0.00153253	0.0108203
2.78316	-0.00993148	0.0238446
2.78489	0.0550317	0.0472754
2.78661	0.0610531	0.0416534
2.78795	-0.0379408	0.0363928
2.79006	-1.33129	0.766042
2.79178	-2.2457	0.533425
2.79351	0.555159	0.750893
2.79509	3.15283	0.391925
2.79695	1.79996	0.920271
2.79882	-0.238468	0.163113
2.79995	0.0133452	0.112862
2.80212	18.663	6.85896
2.80347	31.5707	3.43275
2.80566	5.99986	5.86165
2.80787	-0.0889991	0.083438
2.8097	0.177363	0.0388437
2.81243	0.362136	0.00741661
2.81379	0.378089	0.00516506
2.81584	0.358521	0.00866651
2.81766	0.296744	0.0199985
2.81994	0.231435	0.0228261
2.82199	0.33123	0.0453187
2.82404	0.398936	0.018001
2.82608	0.345307	0.00791484
2.82813	0.326885	0.00235105
2.83018	0.310794	0.00610691
2.83222	0.28623	0.00657742
2.83427	0.307866	0.0165184
2.83632	0.36731	0.0164923
2.83836	0.374091	0.0125648
2.84064	0.338324	0.00268717
2.84245	0.337182	0.0027713
2.8445	0.328834	0.00391369
2.84654	0.30934	0.00423769
2.84859	0.309293	0.0043296
2.8504	0.31966	0.00470109
2.85744	0.335251	0.0055789
2.85881	0.33772	0.0042184
2.86085	0.351352	0.00644474
2.86289	0.364043	0.00243399
2.86493	0.350402	0.00390533
2.86698	0.341163	0.00256796
2.86902	0.341456	0.00289555
2.87106	0.345318	0.00392618
2.8731	0.360749	0.00634888
2.87514	0.364471	0.00524055
2.87718	0.354869	0.00188522
2.879	0.357242	0.00109688
2.88126	0.346165	0.00314859
2.8833	0.348942	0.00434938
2.88534	0.353368	0.00375676
2.88738	0.346366	0.003485
2.88942	0.346712	0.00254915
2.89146	0.353785	0.00187335
2.8935	0.361199	0.00277712
2.89554	0.369207	0.00079206
2.89757	0.358205	0.00492564
2.89961	0.353042	0.00545043
2.90165	0.369062	0.00671246
2.90369	0.368341	0.00646917
2.90572	0.360302	0.00264568
2.90776	0.370021	0.00142086
2.90957	0.370633	0.00125912
2.91183	0.359715	0.00323814
2.91387	0.35896	0.00290544
2.91591	0.371972	0.00301675
2.91726	0.378707	0.000721016
2.91998	0.352754	0.00693182
2.92201	0.345183	0.00499533
2.92405	0.370297	0.0078583
2.92608	0.384438	0.00267773
2.92812	0.378018	0.00188689
2.93015	0.377467	0.00122311
2.93218	0.381924	0.000803704
2.93422	0.382957	0.000711393
2.93625	0.380559	0.00113365
2.93828	0.382521	0.00170215
2.94032	0.383877	0.00195956
2.94235	0.378853	0.0019588
2.94438	0.374623	0.00153545
2.94642	0.380891	0.00382931
2.94845	0.394815	0.00453528
2.95048	0.391976	0.00476131
2.95251	0.378234	0.00293691
2.95454	0.391896	0.00596722
2.95657	0.400797	0.00363838
2.95883	0.392215	0.00158111
2.96064	0.39419	0.000744106
2.96267	0.398488	0.00122137
2.9647	0.396521	0.00239805
2.96673	0.383618	0.00345345
2.96876	0.376485	0.00277027
2.97079	0.396136	0.00747239
2.97282	0.418431	0.00285542
2.97485	0.42345	0.00128953
2.97688	0.418709	0.00242431
2.9789	0.416443	0.00233166
2.98093	0.4201	0.00222864
2.98319	0.421053	0.000877032
2.98476	0.421159	0.000659914
2.98702	0.413821	0.00222914
2.98905	0.410782	0.00161722
2.99107	0.414382	0.0013166
2.9931	0.414618	0.000812998
2.99513	0.412918	0.00069783
2.99716	0.419633	0.00328529
2.99918	0.43126	0.00270657
3.00121	0.429313	0.00311513
3.00324	0.421691	0.00169128
3.00526	0.425686	0.00228727
3.00684	0.43207	0.000894418
3.00931	0.442557	0.00253671
3.01134	0.438629	0.00331353
3.01337	0.430395	0.000806568
3.01539	0.427961	0.00130946
3.01742	0.426606	0.00185849
3.01944	0.4316	0.00218982
3.02147	0.449702	0.00629101
3.02349	0.464131	0.00464222
3.02597	0.448005	0.00272777
3.02754	0.447574	0.00155575
3.02956	0.447787	0.00157963
3.03159	0.447664	0.00134536
3.03294	0.450526	0.0010852
3.03563	0.439131	0.00374768
3.03766	0.457357	0.00790278
3.03968	0.472672	0.00247863
3.04148	0.468475	0.00117429
3.04373	0.45518	0.00348375
3.04553	0.447896	0.00171355
3.04777	0.455833	0.00206762
3.0498	0.455292	0.00201003
3.05182	0.462148	0.00421817
3.05384	0.47171	0.00224676
3.05586	0.475019	0.00246497
3.05788	0.479407	0.00254819
3.05991	0.472188	0.00394806
3.06193	0.471052	0.00420636
3.06395	0.485195	0.00280038
3.06597	0.482965	0.00366723
3.06844	0.469132	0.00137398
3.07001	0.468432	0.00103057
3.07203	0.475513	0.00373584
3.0745	0.493506	0.0018417
3.07607	0.490032	0.00212792
3.07809	0.483398	0.0017829
3.08011	0.483554	0.00319906
3.08213	0.494768	0.00553922
3.08415	0.499767	0.00328934
3.08617	0.500549	0.0038752
3.08819	0.521607	0.00445079
3.08976	0.533626	0.00340168
3.09223	0.50219	0.00881181
3.09425	0.505438	0.00940394
3.09627	0.523489	0.00355746
3.09829	0.515937	0.00271972
3.1003	0.510199	0.000757287
3.10232	0.507265	0.00138104
3.10331	0.504579	0.000402048
3.10636	0.525242	0.00437039
3.10838	0.517919	0.00614798
3.1104	0.508078	0.00418208
3.11264	0.517535	0.00223978
3.11376	0.51884	0.00216575
3.11645	0.558051	0.00748902
3.11847	0.562421	0.00487783
3.12048	0.546453	0.00258722
3.1225	0.534577	0.00347979
3.12452	0.518701	0.00318628
3.12653	0.523765	0.0061796
3.12855	0.549239	0.00619878
3.13057	0.558129	0.00263257
3.13258	0.550716	0.000743091
3.1346	0.547163	0.00137318
3.13662	0.540735	0.00202292
3.13863	0.542062	0.00347543
3.14065	0.560947	0.00582584
3.14244	0.572722	0.00250724
3.14468	0.563767	0.00373877
3.1467	0.57433	0.00561774
3.14871	0.577669	0.00348887
3.15073	0.572495	0.00203326
3.15297	0.578066	0.000602556
3.15476	0.577977	0.000742177
3.15677	0.586486	0.00322613
3.15879	0.595914	0.00183709
3.16103	0.596044	0.000784962
3.16282	0.59227	0.00138077
3.16483	0.587688	0.0019823
3.16685	0.595191	0.00455914
3.16886	0.605111	0.00217319
3.1711	0.601938	0.00119898
3.17289	0.59947	0.000782577
3.17468	0.600127	0.00111863
3.17692	0.607984	0.00173317
3.17893	0.609	0.00136349
3.18095	0.602892	0.00145527
3.18274	0.600884	0.00150248
3.18497	0.621817	0.00606106
3.18699	0.636241	0.00219662
3.189	0.615081	0.00687531
3.19101	0.601596	0.00571827
3.19303	0.621188	0.00788901
3.19504	0.62326	0.00709445
3.19728	0.60256	0.00237551
3.19907	0.612484	0.00446582
3.20108	0.637385	0.00624067
3.20309	0.650214	0.0047879
3.20511	0.637513	0.0061244
3.20712	0.635006	0.00488659
3.20913	0.669629	0.0116283
3.21137	0.710187	0.00606342
3.21316	0.68266	0.0119498
3.21517	0.660555	0.00641262
3.21718	0.673833	0.00507223
3.21919	0.658369	0.00911452
3.22121	0.656392	0.00769514
3.22322	0.675232	0.00486271
3.22523	0.67317	0.00391598
3.22724	0.647431	0.00964534
3.22925	0.638501	0.0110577
3.23127	0.680925	0.0169097
3.23328	0.71662	0.00364083
3.23529	0.70036	0.00664243
3.2373	0.67704	0.00531294
3.23931	0.682904	0.00711987
3.24132	0.695689	0.00338161
3.24334	0.694985	0.00357517
3.24535	0.705629	0.00386732
3.24736	0.69771	0.00730919
3.24937	0.69086	0.00562511
3.25138	0.711538	0.00619015
3.25339	0.731574	0.00354993
3.25563	0.740592	0.00170178
3.25741	0.707915	0.0114031
3.25942	0.679629	0.00672254
3.26144	0.71812	0.0139222
3.26345	0.759996	0.00464443
3.26546	0.750177	0.00627082
3.26747	0.718451	0.00741836
3.26948	0.719437	0.00887132
3.27149	0.759836	0.0117721
3.2735	0.77745	0.00447018
3.27551	0.767543	0.00291425
3.27752	0.762257	0.00324314
3.27953	0.766887	0.00499716
3.28154	0.777465	0.00288871
3.28355	0.774284	0.00221814
3.28556	0.776492	0.0026921
3.28757	0.785016	0.00153169
3.28958	0.784059	0.00155125
3.2916	0.782424	0.00125099
3.29361	0.780244	0.00295033
3.29562	0.786315	0.00475102
3.29763	0.800886	0.00285083
3.29964	0.81762	0.00634995
3.30165	0.81771	0.005572
3.30366	0.803377	0.00326521
3.30567	0.814106	0.00489339
3.30768	0.81714	0.00432925
3.30946	0.787851	0.00843407
3.32223	0.835452	0.00570733
3.3242	0.844286	0.00257426
3.32554	0.845635	0.00208723
3.32778	0.878964	0.0106131
3.32979	0.893671	0.0071576
3.3318	0.86887	0.00832952
3.33381	0.871937	0.0074859
3.33582	0.891455	0.00422797
3.33783	0.877248	0.00612155
3.33917	0.86327	0.00204577
3.34185	0.885904	0.00688593
3.34386	0.862364	0.0116415
3.34587	0.88022	0.0170186
3.3481	0.937084	0.00600016
3.34989	0.92768	0.00506372
3.3519	0.917015	0.00150647
3.35391	0.902445	0.00652606
3.35591	0.9216	0.0174217
3.35792	0.983065	0.0184224
3.35993	0.98338	0.0163096
3.36194	0.957428	0.00562909
3.36373	0.966167	0.00430876
3.36607	0.926503	0.0123982
3.3684	0.939901	0.0185635
3.37088	0.99348	0.00933931
3.37336	0.992167	0.00720693
3.37583	0.971647	0.00428659
3.37776	0.969847	0.00612099
3.38078	1.05368	0.0211379
3.38326	1.07724	0.0135845
3.38601	1.0373	0.00332446
3.38821	1.03048	0.00696556
3.39068	1.09013	0.0250626
3.39315	1.1538	0.0129605
3.39562	1.13458	0.012166
3.39782	1.10151	0.00432952
3.40029	1.07555	0.00975297
3.40304	1.14984	0.0286159
3.40551	1.18883	0.0136997
3.40825	1.14764	0.00754131
3.41044	1.11854	0.00984373
3.41236	1.08885	0.00446192
3.42114	1.14254	0.00339011
3.42278	1.14627	0.00479915
3.42525	1.14707	0.00516209
3.42771	1.18671	0.018078
3.43018	1.22756	0.00988718
3.43264	1.20845	0.0102469
3.43483	1.18067	0.00267257
3.43757	1.16023	0.00776765
3.44003	1.20396	0.0203415
3.4425	1.24194	0.0120833
3.44496	1.21497	0.0104003
3.44742	1.21065	0.00552749
3.44988	1.21423	0.00382591
3.45207	1.2118	0.00453832
3.4548	1.2433	0.00775147
3.45726	1.25396	0.00327545
3.45972	1.23593	0.00481113
3.46218	1.20924	0.00701229
3.46464	1.21478	0.00922654
3.46709	1.255	0.00964747
3.46955	1.27334	0.00212564
3.47201	1.26648	0.00233926
3.47447	1.26023	0.00117516
3.47692	1.27257	0.00645553
3.47938	1.29624	0.00576623
3.48183	1.29387	0.00612392
3.48429	1.28892	0.00469842
3.48674	1.3033	0.00415492
3.48892	1.31252	0.0025616
3.49165	1.34338	0.00974794
3.4941	1.35492	0.00522492
3.49655	1.35006	0.00490836
3.49901	1.36867	0.00655457
3.50146	1.38339	0.00311887
3.50391	1.39585	0.00556385
3.50636	1.39488	0.00716485
3.50881	1.38242	0.00511532
3.51126	1.40394	0.00923734
3.51371	1.44035	0.0068251
3.51616	1.43759	0.00862775
3.51861	1.40371	0.00754452
3.52106	1.39588	0.00436746
3.5235	1.41417	0.00408194
3.52541	1.42515	0.00123898
3.5284	1.45264	0.00633544
3.53084	1.4522	0.00685426
3.53329	1.45505	0.00812897
3.53601	1.48377	0.00415266
3.53818	1.48331	0.00365178
3.54063	1.50312	0.0105484
3.54362	1.53895	0.00179191
3.54552	1.53006	0.00357872
3.54796	1.53703	0.00598485
3.5504	1.54922	0.00416872
3.55285	1.5483	0.00397883
3.55529	1.55053	0.00397968
3.55773	1.57005	0.00617562
3.56017	1.59231	0.00600002
3.56262	1.58304	0.00762716
3.56506	1.56665	0.00414309
3.5675	1.5896	0.00811062
3.56994	1.6147	0.000610822
3.57238	1.61965	0.00306648
3.57482	1.62506	0.00340714
3.57726	1.64447	0.00804139
3.5797	1.68074	0.00906044
3.58214	1.69898	0.0022908
3.58458	1.69483	0.00380414
3.58701	1.70078	0.00526128
3.58945	1.70678	0.00411412
3.59189	1.72189	0.00778268
3.59433	1.74627	0.00217471
3.59676	1.74362	0.00217592
3.5992	1.74477	0.0033199
3.60164	1.75315	0.00247119
3.60407	1.75225	0.00293022
3.60651	1.76218	0.0081287
3.60894	1.79701	0.0116187
3.61138	1.80882	0.00595334
3.61381	1.82286	0.0124498
3.61625	1.85305	0.00858609
3.61868	1.84293	0.00895307
3.62111	1.85162	0.00978171
3.62382	1.88156	0.00252378
3.62598	1.88665	0.00469404
3.62841	1.89788	0.00443044
3.63085	1.90344	0.00238028
3.63328	1.90588	0.00286218
3.63571	1.92504	0.00618699
3.63814	1.9513	0.00543199
3.64057	1.97237	0.00445744
3.643	1.96666	0.00712948
3.64462	1.95255	0.00478867
3.64867	2.05151	0.00344669
3.65029	2.02409	0.011457
3.65272	1.99617	0.00681865
3.65515	2.01179	0.00832603
3.65758	2.02585	0.00475998
3.66001	2.02963	0.0048244
3.66244	2.04995	0.00416888
3.66487	2.03473	0.00855326
3.6673	2.03645	0.0109565
3.66972	2.03944	0.00967534
3.67215	2.03007	0.00861834
3.67458	2.09422	0.0230782
3.67701	2.1918	0.0172509
3.67943	2.22101	0.00487335
3.68186	2.20685	0.00292238
3.68429	2.20034	0.00203874
3.68617	2.20095	0.00413354
3.68914	2.2283	0.00844141
3.69156	2.20569	0.0145393
3.69399	2.21051	0.0137491
3.69641	2.24524	0.00344084
3.69884	2.2802	0.01327
3.70126	2.28969	0.0134407
3.70369	2.26051	0.0096442
3.70611	2.28048	0.0117525
3.70853	2.33115	0.00849573
3.71096	2.34817	0.00545269
3.71338	2.36739	0.0157851
3.71581	2.39378	0.0156121
3.71823	2.38363	0.0112061
3.72065	2.37641	0.00827131
3.72307	2.4028	0.00347493
3.7255	2.41985	0.0051591
3.72792	2.4318	0.00327134
3.73034	2.44391	0.00620176
3.73276	2.46585	0.00833489
3.73491	2.49063	0.00312896
3.7376	2.56365	0.0174248
3.74003	2.61086	0.0056546
3.74245	2.62533	0.00433865
3.74487	2.64913	0.00728073
3.74702	2.6661	0.00288702
3.74971	2.61759	0.0117125
3.75213	2.58663	0.00361135
3.75455	2.58416	0.00422626
3.75697	2.58612	0.0060077
3.75939	2.61058	0.0124758
3.76235	2.6555	0.00526289
3.76423	2.66796	0.00664329
3.76665	2.66378	0.00668614
3.76906	2.67166	0.00874334
3.77148	2.70888	0.0104979
3.7739	2.7475	0.00772301
3.77632	2.72767	0.0141349
3.77928	2.66763	0.0020875
3.78116	2.67587	0.00600694
3.78357	2.72142	0.0158208
3.78641	2.77037	0.00223418
3.78841	2.80652	0.0188124
3.79083	2.84543	0.0122351
3.79324	2.82277	0.0118416
3.79539	2.79776	0.00357827
3.79808	2.84529	0.0149284
3.8005	2.89286	0.0068416
3.80291	2.93771	0.0145776
3.80533	2.96964	0.010692
3.80855	2.94717	0.00217817
3.81016	2.94944	0.00366223
3.81258	2.98032	0.0162695
3.81499	3.04797	0.0213741
3.81741	3.07914	0.00924856
3.81983	3.08058	0.00889955
3.82224	3.11123	0.0096446
3.82487	3.12242	0.00278383
3.82707	3.11314	0.00389173
3.82949	3.13197	0.00850031
3.8319	3.16815	0.00640774
3.83432	3.20265	0.00840781
3.83673	3.20033	0.0106742
3.83915	3.23138	0.0211907
3.84183	3.31159	0.011177
3.84398	3.27582	0.0171948
3.84639	3.2187	0.00867795
3.84881	3.2492	0.0155079
3.85122	3.30695	0.0102992
3.85364	3.30871	0.011082
3.85605	3.29628	0.0106004
3.85846	3.35516	0.0204587
3.86088	3.43506	0.0103916
3.86329	3.44759	0.00733847
3.86571	3.49109	0.0224703
3.86893	3.58417	0.00426455
3.87	3.57545	0.00563505
3.87295	3.50348	0.0168005
3.87536	3.46613	0.0177805
3.87778	3.39313	0.0297617
3.88019	3.4054	0.0377457
3.8826	3.59911	0.0432211
3.88555	3.73509	0.00450701
3.88743	3.74739	0.0100733
3.88984	3.71334	0.0206986
3.89226	3.72255	0.0210285
3.89467	3.75279	0.0143458
3.89708	3.8176	0.0343374
3.8995	3.88934	0.0289055
3.90191	3.80362	0.036846
3.90432	3.72844	0.00734067
3.90647	3.74403	0.00477691
3.90915	3.79863	0.0180749
3.91156	3.87188	0.0159016
3.91397	3.87155	0.0177983
3.91639	3.8859	0.0215252
3.9188	3.97582	0.0212291
3.92121	4.02017	0.0218631
3.92362	3.96729	0.0332355
3.92604	3.95247	0.0281453
3.92845	4.02183	0.0223332
3.93086	3.99509	0.0232964
3.93327	3.9618	0.0163085
3.93569	3.9877	0.00603009
3.9381	4.08287	0.0376144
3.94078	4.21688	0.0180778
3.94293	4.22785	0.0216326
3.94534	4.21291	0.0178541
3.94775	4.20221	0.0115884
3.95016	4.19125	0.00890632
3.95258	4.15252	0.0215565
3.95499	4.17263	0.027145
3.9574	4.24545	0.0185061
3.95981	4.24392	0.0149353
3.96223	4.25163	0.0134549
3.96464	4.29352	0.0118949
3.96705	4.40294	0.0401553
3.97	4.55474	0.0120084
3.97188	4.57507	0.0206402
3.97429	4.62968	0.0236517
3.9767	4.60341	0.0325463
3.97912	4.51519	0.0309792
3.98153	4.56061	0.038186
3.98394	4.62518	0.012454
3.98636	4.67894	0.0330808
3.98877	4.71123	0.0199668
3.99091	4.658	0.00547889
3.99359	4.75121	0.0286061
3.99601	4.80816	0.0264178
3.99842	4.90338	0.0329975
4.00083	4.88621	0.0409848
