# Supplementary material for: Near-infrared observations of active asteroid (3200) Phaethon reveal no evidence for hydration
Source: Nat Commun. 2020 Apr 28;11:2050. doi: 10.1038/s41467-020-15637-7 (PMC7188859; doi:10.1038/s41467-020-15637-7)
Supplement: Supplementary file 4 — Supplementary Data 2 [file 41467_2020_15637_MOESM4_ESM.zip › Non-processedSpectraOfPhatehon/Set h.txt]

2.00074	0.130337	0.00114315
2.0021	0.129483	0.000806948
2.00345	0.131486	0.000430536
2.0048	0.134999	0.00139262
2.00616	0.141874	0.00159551
2.00751	0.14737	0.000815592
2.00886	0.142489	0.00247658
2.01037	0.13364	0.000861989
2.01157	0.135128	0.000919222
2.01292	0.138676	0.000565411
2.01428	0.139199	0.000455755
2.01563	0.138251	0.000465522
2.01698	0.142401	0.0016845
2.01834	0.148847	0.00107939
2.01969	0.150597	0.000287247
2.02104	0.150624	0.000317275
2.02239	0.152096	0.000449049
2.02374	0.153443	0.000146052
2.0251	0.153162	0.000173753
2.02645	0.153203	0.000182882
2.0278	0.153508	0.000109664
2.02915	0.153814	0.000107492
2.0305	0.154015	8.91E-05
2.03185	0.154125	0.000131874
2.03321	0.154464	0.00013096
2.03456	0.154649	0.000116781
2.03591	0.155021	0.000179191
2.03726	0.154629	0.000322417
2.03861	0.154049	0.00012413
2.03996	0.154371	0.000133907
2.04131	0.154602	0.000169917
2.04266	0.154394	0.000198998
2.04401	0.154078	0.00020944
2.04536	0.15457	0.00031218
2.04671	0.15372	0.000608036
2.04806	0.152123	0.000363665
2.04941	0.152435	0.000286413
2.05076	0.152128	0.000396744
2.05211	0.151527	0.000216543
2.05346	0.151755	0.00022603
2.05481	0.151394	0.000223919
2.05601	0.1523	0.000669766
2.05751	0.156576	0.000859879
2.05915	0.159478	0.000169598
2.0596	0.15942	0.000238632
2.06155	0.153414	0.00108178
2.0629	0.152633	0.000655193
2.06455	0.155155	0.000139329
2.0656	0.156092	0.000397817
2.06695	0.156805	0.000313084
2.0683	0.15563	0.000450763
2.06964	0.155448	0.000451414
2.07099	0.15787	0.000594911
2.07234	0.159113	0.00038609
2.07369	0.157691	0.000578533
2.07503	0.157039	0.000330866
2.07653	0.158463	0.000211515
2.07773	0.158952	0.000169989
2.07908	0.15845	0.00027615
2.08042	0.158069	0.000285682
2.08177	0.158541	0.000367389
2.08312	0.157768	0.000519196
2.08446	0.157377	0.000297383
2.08596	0.158459	6.30E-05
2.08716	0.158542	6.15E-05
2.0885	0.158013	0.000231054
2.08985	0.156835	0.000319488
2.0912	0.15723	0.000542723
2.09254	0.159983	0.00067561
2.09389	0.161265	0.000242741
2.09509	0.1609	9.70E-05
2.09658	0.159891	0.000387554
2.09793	0.158687	7.32E-05
2.09927	0.158292	1.14E-04
2.10062	0.157984	0.000102663
2.10197	0.158668	0.000332035
2.10331	0.159064	0.00029642
2.10473	0.158245	0.00042319
2.10624	0.159687	0.000776813
2.10777	0.160421	0.000645824
2.10931	0.160059	0.000557691
2.11085	0.160904	0.000444873
2.11238	0.160371	0.000418267
2.11392	0.159974	0.000237381
2.11545	0.160684	8.76E-05
2.11699	0.160708	0.00014211
2.11852	0.159861	0.000310185
2.12006	0.159837	0.000344011
2.1216	0.160596	0.000227152
2.12313	0.160179	0.000259251
2.12449	0.159845	0.0001405
2.1262	0.160262	0.0001822
2.12773	0.159428	0.000335735
2.12918	0.158611	5.22E-05
2.1308	0.158464	0.000200616
2.13234	0.159063	0.000432865
2.13387	0.15901	0.000442098
2.1354	0.158865	0.000532788
2.13694	0.160712	0.00058082
2.13847	0.160848	0.000478118
2.14	0.15986	0.000190609
2.14153	0.160334	0.00021471
2.14307	0.161482	0.000260677
2.1446	0.161894	0.000172828
2.14613	0.161401	0.000176401
2.14766	0.16057	0.000255855
2.1492	0.159789	0.000124447
2.15073	0.158903	0.000309335
2.15226	0.158702	0.00022348
2.15379	0.159144	0.000119831
2.15532	0.158664	0.000227068
2.15685	0.157096	0.000449407
2.15838	0.15592	0.000219523
2.15991	0.156089	0.000208341
2.16145	0.156539	8.31E-05
2.16298	0.155852	0.000341535
2.16417	0.155733	0.000447811
2.16604	0.160531	0.00107773
2.16757	0.160503	0.000888733
2.1691	0.158509	0.000413679
2.17062	0.158317	0.000415137
2.17215	0.157209	0.000450351
2.17368	0.156982	0.000272832
2.17538	0.158048	0.000129686
2.17674	0.157446	0.000297718
2.17827	0.157675	0.000474109
2.1798	0.158341	0.000377966
2.18167	0.157117	0.000213964
2.18286	0.15701	0.000154177
2.18438	0.157653	0.00023521
2.18591	0.157694	0.000176816
2.18744	0.157832	0.000267584
2.18897	0.158809	0.000195806
2.19049	0.158597	0.000279949
2.19236	0.157541	6.23E-05
2.19355	0.157446	8.43E-05
2.19508	0.157375	9.20E-05
2.19626	0.157174	0.000164868
2.19813	0.153794	0.000789146
2.19966	0.153186	0.000773753
2.20118	0.156064	0.000738079
2.20271	0.157153	0.000227875
2.20423	0.156146	0.000211598
2.206	0.155931	3.62E-05
2.20729	0.156576	0.000225579
2.20881	0.156968	0.000155248
2.21017	0.156816	0.00019665
2.21186	0.15756	0.000306831
2.21339	0.157251	3.34E-04
2.21491	0.156291	0.000122292
2.21644	0.156637	0.000205804
2.21796	0.157541	0.000230774
2.21949	0.157288	0.000263631
2.22118	0.156171	0.000106235
2.22254	0.155537	0.000201952
2.22406	0.155492	0.000212608
2.22558	0.155916	9.06E-05
2.22711	0.156618	0.00032072
2.22863	0.15619	0.000569459
2.23015	0.154526	0.000585245
2.23168	0.155	0.000552286
2.2332	0.155205	0.000505879
2.23472	0.154635	0.000319866
2.23625	0.155249	0.000194642
2.23777	0.155339	0.000129977
2.23929	0.154818	0.000180083
2.24082	0.155527	0.00044845
2.24251	0.156972	0.00020456
2.24369	0.157084	0.000162574
2.24538	0.15436	0.000997924
2.2469	0.152975	0.000676428
2.24893	0.155604	0.000131529
2.24995	0.155965	0.000146906
2.25096	0.1563	6.91E-05
2.25299	0.154236	0.000396886
2.25451	0.154381	0.000408809
2.25649	0.156114	4.91E-05
2.25705	0.156223	7.21E-05
2.25908	0.155415	7.21E-04
2.2606	0.153006	0.000604678
2.26212	0.154039	0.000751861
2.26381	0.15628	7.27E-05
2.26516	0.157246	0.000342143
2.26668	0.15735	0.000369328
2.2682	0.15709	0.000306888
2.26972	0.157536	0.00037155
2.27124	0.156291	0.000571684
2.27276	0.154454	0.000178641
2.27428	0.153273	0.000370363
2.2758	0.154403	0.000872256
2.27732	0.157412	0.000736277
2.27884	0.155263	0.00144883
2.28035	0.152179	0.000556681
2.28187	0.152727	0.000397912
2.28339	0.154089	0.000395057
2.28491	0.155638	0.000369805
2.28643	0.156631	0.000283562
2.28795	0.155292	0.000695779
2.28947	0.154752	0.000498411
2.29098	0.155493	0.000370841
2.29301	0.154168	0.00013164
2.29402	0.154808	0.000316983
2.29554	0.156591	0.000421502
2.29706	0.156668	0.00045124
2.29857	0.155691	0.000253644
2.30026	0.156211	0.000173623
2.30161	0.155511	0.000320435
2.30279	0.154886	0.000228526
2.30464	0.1585	0.000822675
2.30616	0.159666	0.000430991
2.30801	0.158459	0.000146923
2.30919	0.158718	0.000124681
2.31071	0.159308	0.000178751
2.31223	0.159857	0.000105339
2.31341	0.16005	0.00027723
2.31526	0.154434	0.00178864
2.31678	0.153085	0.00140873
2.31863	0.160137	0.000737266
2.31981	0.158813	0.000890551
2.32132	0.156104	0.000582104
2.32284	0.157367	0.000807232
2.32436	0.158776	0.0003717
2.32587	0.159144	0.000442849
2.32739	0.1596	0.000318922
2.3289	0.160091	0.000458804
2.33042	0.159333	0.000812869
2.33193	0.157968	0.00042702
2.33345	0.15908	0.000386528
2.33496	0.160049	0.00011792
2.33597	0.160124	0.000176898
2.33799	0.156319	0.000686399
2.33951	0.155528	0.00048723
2.34102	0.157669	0.00057351
2.34254	0.158865	0.000151556
2.34405	0.15978	3.75E-04
2.34523	0.160663	0.000188933
2.34708	0.158557	0.000440846
2.34859	0.157108	0.00028795
2.35011	0.156468	0.000262781
2.35162	0.157067	0.000406726
2.35313	0.15893	0.000465708
2.35465	0.159078	0.000419159
2.35616	0.158444	0.000194185
2.35717	0.158891	0.000193569
2.35919	0.16137	0.000660946
2.3607	0.160485	0.000758204
2.36221	0.159187	0.00018977
2.36356	0.159821	0.000148002
2.36524	0.159826	0.000399389
2.36675	0.159349	0.000412353
2.36826	0.156638	0.00116896
2.36978	0.152054	0.00135502
2.37129	0.155521	0.00219447
2.37263	0.164466	1.47E-05
2.37431	0.161246	0.00105573
2.37583	0.158029	0.000606251
2.37734	0.158658	0.000555576
2.37885	0.159986	0.000155381
2.38003	0.160061	0.000186611
2.38187	0.156134	0.00127332
2.38339	0.156049	0.00124144
2.38507	0.159915	0.000583134
2.38641	0.162091	0.000786151
2.38792	0.163146	0.000798024
2.38943	0.160495	0.00105306
2.39094	0.160546	0.00107219
2.39245	0.163134	0.000541519
2.39396	0.161723	0.000745283
2.39548	0.160001	0.000411887
2.39699	0.160922	0.000517641
2.3985	0.161165	0.000336395
2.40001	0.161382	0.00049537
2.40152	0.161421	0.000564604
2.40303	0.159817	0.000573431
2.40461	0.160575	0.000624349
2.40631	0.161682	0.000242441
2.40808	0.16158	0.000187613
2.40983	0.161908	9.57E-05
2.41159	0.160633	0.000463375
2.41354	0.158952	0.0001394
2.41509	0.161062	0.000772848
2.41685	0.161447	0.000851322
2.4186	0.161136	0.00096498
2.42035	0.16301	0.000912228
2.4221	0.162147	0.000844368
2.42405	0.159458	0.000145143
2.42561	0.160731	0.000536865
2.42736	0.163296	0.00052566
2.42911	0.164187	0.000171796
2.43086	0.163435	0.000204047
2.43261	0.158835	0.00177766
2.43436	0.153458	0.00166219
2.43612	0.160757	0.00342166
2.43787	0.168484	0.0012573
2.4402	0.163975	0.000230485
2.44153	0.164098	4.76E-05
2.44214	0.16407	6.11E-05
2.44487	0.156552	0.00143012
2.44662	0.158388	0.00179101
2.44836	0.160164	0.00161031
2.45011	0.158993	0.00157113
2.45186	0.162041	0.0015647
2.45361	0.163639	0.000966309
2.45536	0.165348	0.00131909
2.45711	0.16689	0.000594292
2.45886	0.164327	0.000548218
2.4606	0.159885	0.00122862
2.46235	0.158629	0.00118443
2.4641	0.162677	0.00120986
2.46585	0.163382	0.000796126
2.46759	0.163467	0.000800274
2.46895	0.164271	0.00109164
2.47109	0.156148	0.00279683
2.47284	0.164959	0.00458251
2.47458	0.169531	0.00231632
2.47652	0.161641	0.000145788
2.47807	0.158296	0.00116999
2.47982	0.154946	0.00101746
2.48157	0.155595	0.00101641
2.48331	0.15795	0.000849837
2.48506	0.156431	0.0016648
2.4868	0.156048	0.00240577
2.48855	0.16286	0.00328102
2.49029	0.164626	0.00255624
2.49204	0.155492	0.00136894
2.49339	0.153554	0.00126246
2.49553	0.166691	0.00305992
2.49727	0.169851	0.00194084
2.49901	0.166152	0.000559669
2.50076	0.16269	0.00187361
2.5025	0.160016	0.00106353
2.50424	0.162848	0.000903675
2.50599	0.169164	0.00171128
2.50773	0.167136	0.00312959
2.50947	0.158469	0.0023267
2.51122	0.163024	0.00322925
2.51296	0.162511	0.00355446
2.5147	0.150972	0.00344584
2.51644	0.162933	0.00627479
2.51819	0.177944	0.00205902
2.51993	0.173236	0.00185839
2.52167	0.161393	0.00356843
2.52341	0.153611	0.0015048
2.52515	0.15732	0.00156666
2.52651	0.160257	0.000697282
2.52864	0.150273	0.00243622
2.52999	0.14394	0.000947456
2.53212	0.163065	0.0060158
2.53386	0.163053	0.0056102
2.5356	0.159154	0.0054341
2.53734	0.170118	0.00410582
2.53908	0.161107	0.00604813
2.54082	0.133816	0.00591672
2.54256	0.113775	0.00372916
2.5443	0.133058	0.009803
2.54604	0.146908	0.00676418
2.54778	0.157468	0.00801496
2.54952	0.160339	0.0083265
2.55126	0.155355	0.00807945
2.55357	0.192926	0.00283562
2.55473	0.179099	0.0059579
2.55647	0.153493	0.00497114
2.55806	0.131929	0.00597184
2.55995	0.2381	0.0649631
2.56169	0.449351	0.0549745
2.56343	0.460939	0.0382376
2.56516	0.303227	0.0399863
2.56709	0.149023	0.0226064
2.56879	0.133573	0.00707945
2.57018	0.112467	0.012028
2.57211	-0.168935	0.128308
2.57385	-0.834508	0.173568
2.57559	-0.769404	0.167351
2.57732	-0.0886661	0.141979
2.57917	0.0448697	0.0345164
2.5808	0.0452998	0.0136889
2.58234	0.0560355	0.0158396
2.58427	-0.0454375	0.0359416
2.58601	0.0397199	0.0622447
2.58844	0.293736	0.00369631
2.58919	0.287935	0.0108615
2.59121	0.0709063	0.0676967
2.59295	-0.178433	0.0516704
2.59468	-0.308498	0.0195433
2.59642	-0.250135	0.0420622
2.59816	-0.0423041	0.0685774
2.59989	0.0486556	0.028697
2.60162	0.0649413	0.0375272
2.60336	0.158172	0.0406785
2.60509	0.0949321	0.0537398
2.60683	0.0598064	0.0362707
2.60856	-0.0140466	0.0763424
2.6103	-0.211945	0.0642268
2.61203	-0.0734989	0.0945409
2.61377	0.0173057	0.0586048
2.6155	-0.114347	0.0359761
2.61723	-0.222595	0.0357596
2.61897	-0.253451	0.0283479
2.6207	-0.173111	0.0315285
2.62243	-0.0745489	0.0311021
2.62417	-0.0439489	0.0231906
2.62667	-0.141846	0.00465299
2.62763	-0.0882125	0.0208762
2.62956	0.00652828	0.0121121
2.6311	-0.0045148	0.0105143
2.63264	-0.0338237	0.00235822
2.63456	-0.00752633	0.0110475
2.6363	0.0194221	0.00776131
2.63818	0.0217762	0.00125523
2.63976	0.013987	0.00272515
2.64168	0.00671838	0.00151799
2.64322	0.0113959	0.0020493
2.64496	0.0177087	0.00105272
2.64669	0.0139597	0.00231108
2.64842	0.00973862	0.00108195
2.65015	0.00770039	0.00133196
2.65188	-0.0311245	0.0219787
2.65419	-0.163274	0.00299997
2.65534	-0.069474	0.0304407
2.65707	0.0454876	0.0184143
2.65842	0.0758722	0.0139417
2.66053	-0.0404012	0.0356782
2.66227	-0.141797	0.0197921
2.6638	-0.099735	0.0409435
2.66575	0.00552707	0.0226995
2.66746	0.081958	0.0253806
2.66899	0.156922	0.00876171
2.67092	0.0631622	0.026774
2.67275	0.0190949	0.00567007
2.67438	0.0393652	0.00954012
2.67611	0.047792	0.00763362
2.67784	0.025759	0.00849498
2.67918	0.0107874	0.00655521
2.68129	0.0435029	0.0136518
2.68302	0.0485757	0.0250187
2.68475	0.120843	0.048692
2.68648	0.116885	0.065392
2.68821	-0.181458	0.0929811
2.68994	-0.453309	0.0342867
2.69148	-0.49546	0.0261186
2.6934	-0.2629	0.0631982
2.69513	-0.0406256	0.0320547
2.69685	0.0624303	0.0272129
2.69839	0.085156	0.0276576
2.70031	-0.107058	0.0558208
2.70204	-0.146981	0.0473734
2.70379	-0.0643747	0.0109378
2.70549	-0.0434083	0.0107944
2.70722	0.0366982	0.0275156
2.70895	0.0401496	0.0319429
2.71087	-0.0606427	0.0152035
2.71241	-0.0449188	0.0136735
2.71405	-0.00634249	0.0017947
2.71586	0.0014402	0.00904988
2.71759	0.0300888	0.00548963
2.71931	0.0288861	0.00544486
2.72104	0.00538983	0.00464709
2.72238	-0.00472169	0.00149309
2.7245	0.0107027	0.00341493
2.72622	0.0112524	0.00316342
2.72795	0.000521402	0.00216843
2.72948	-0.00285847	0.000933363
2.7314	-0.0117686	0.00275866
2.73255	-0.0192825	0.000885802
2.73486	0.00953488	0.00662389
2.73658	0.0324682	0.00385858
2.73831	0.0310091	0.00417253
2.74003	0.0150894	0.00364653
2.74176	0.00290522	0.00215986
2.74349	-0.00687643	0.00338196
2.74521	0.00251643	0.00640132
2.74675	0.0310346	0.00838947
2.74866	-0.041674	0.046449
2.75039	-0.161026	0.0358195
2.75211	-0.0796779	0.0615659
2.75384	-0.237968	0.118969
2.75518	-0.47765	0.0525111
2.75729	-0.126002	0.0902775
2.75921	-0.0937816	0.0125931
2.76074	-0.0952032	0.0139179
2.76247	-0.125744	0.02148
2.764	-0.131918	0.0286249
2.76592	0.0100245	0.0325489
2.76764	0.0220955	0.0243657
2.76937	0.0326167	0.0272925
2.77109	-0.0130065	0.045737
2.77282	-0.169957	0.0246936
2.77454	-0.0777915	0.0659436
2.77626	-0.0929465	0.0686315
2.77818	-0.287668	0.0314572
2.77971	-0.15478	0.0559686
2.78158	-0.0372301	0.0104637
2.78316	-0.0234641	0.0198906
2.78489	-0.17474	0.0755508
2.78661	-0.420521	0.0498865
2.78833	-0.435945	0.0384339
2.78972	-0.522893	0.0822654
2.79178	-1.95817	0.520861
2.79351	-3.70746	0.359071
2.79523	-2.37957	0.886508
2.79695	1.28692	0.814713
2.79868	2.15992	0.658312
2.8004	1.31239	0.486504
2.80212	3.58828	0.846625
2.80347	5.19463	0.444332
2.80566	1.58229	0.894778
2.80787	0.108543	0.145371
2.8097	-0.15183	0.0628098
2.81175	0.0187983	0.046395
2.81397	0.0687607	0.0187264
2.81584	0.102422	0.0212902
2.81789	0.105237	0.0233826
2.81994	0.149116	0.0401199
2.82222	0.291055	0.0227678
2.82404	0.234369	2.78E-02
2.82608	0.171099	0.00604386
2.82813	0.18506	0.00570534
2.83018	0.160649	0.0125843
2.83222	0.120561	0.00785665
2.83427	0.142059	0.0145933
2.83632	0.187614	0.00724027
2.83836	0.203446	0.0061584
2.84041	0.201681	0.00433641
2.84245	0.209142	0.00613161
2.8445	0.196707	0.0102751
2.84654	0.176525	0.00916179
2.84859	0.214594	0.0152719
2.85063	0.212239	0.0189662
2.85268	0.126258	0.0201039
2.85472	0.144462	0.0298074
2.85676	0.210383	0.0177662
2.85881	0.200658	0.0115029
2.86085	0.200788	0.00849929
2.86289	0.216798	0.00302414
2.86493	0.205547	0.00257923
2.86698	0.204869	0.00251143
2.86902	0.208504	0.00285407
2.87106	0.23368	0.0110813
2.8731	0.253981	0.00930523
2.87514	0.229102	0.0123922
2.87718	0.210011	0.00383947
2.87922	0.217816	0.00193817
2.88126	0.207694	0.00330069
2.8833	0.207058	0.0036969
2.88534	0.208595	0.00413667
2.88738	0.202137	0.00388872
2.88942	0.212958	0.00548104
2.89146	0.229793	0.00165893
2.8935	0.236171	0.00186483
2.89554	0.23729	0.00169506
2.89757	0.214836	0.00722184
2.89961	0.208641	0.00764063
2.90165	0.224684	0.00733138
2.90369	0.225019	0.00624835
2.90572	0.22506	0.00416699
2.90776	0.238219	0.00185967
2.9098	0.238534	0.00231079
2.91183	0.227998	0.00440702
2.91364	0.22081	0.00219643
2.91591	0.239	0.00494574
2.91749	0.250979	0.00246008
2.91998	0.215851	0.0106693
2.92201	0.208857	0.00861032
2.92405	0.246406	0.0101019
2.92608	0.259602	0.00363417
2.92812	0.251525	0.00109265
2.93015	0.252175	0.00105429
2.93218	0.248148	0.00198871
2.93422	0.241792	0.00110133
2.93625	0.23662	0.00169277
2.93828	0.245096	0.00434818
2.94032	0.25089	0.00351232
2.94235	0.244021	0.00327685
2.94438	0.236943	0.00317297
2.94642	0.245845	0.00560355
2.94845	0.261277	0.00539754
2.95048	0.250061	0.00728283
2.95229	0.231366	0.00238366
2.95454	0.256516	0.00722071
2.95657	0.26815	0.00358182
2.95883	0.25695	0.00139807
2.96064	0.255101	0.000959884
2.96267	0.255656	0.000840772
2.96425	0.255233	0.00143206
2.96673	0.239656	0.00294022
2.96876	0.231772	0.00173209
2.97056	0.23729	0.00318353
2.97282	0.257938	0.00474121
2.97485	0.277768	0.0036071
2.97688	0.275277	0.00501441
2.9789	0.265813	0.00248917
2.98093	0.267916	0.00164451
2.98296	0.268674	0.000878693
2.98499	0.269453	0.000717876
2.98702	0.271458	0.000391635
2.98905	0.273958	0.000994108
2.99107	0.270738	0.00180199
2.9931	0.264579	0.00067937
2.9949	0.261802	0.000719048
2.99716	0.274025	0.0051176
2.99918	0.285152	0.00272222
3.00121	0.279146	0.00304491
3.00324	0.26039	0.0043207
3.00526	0.25569	0.00386753
3.00729	0.272799	0.00473238
3.00931	0.286577	0.00147723
3.01134	0.280769	0.00303583
3.01337	0.278846	0.00293633
3.01539	0.276019	0.00396804
3.01742	0.26727	0.00266482
3.01944	0.264094	0.00190612
3.02147	0.286906	0.0108202
3.02349	0.313335	0.00835308
3.02552	0.305028	0.0081534
3.02754	0.292319	0.00223422
3.02956	0.290566	0.00272697
3.03159	0.292227	0.00326232
3.03339	0.296813	0.00378201
3.03563	0.285453	0.00597218
3.03766	0.300929	0.0088629
3.03968	0.321526	0.00172712
3.04126	0.321162	0.00163703
3.04373	0.298813	0.00522207
3.04575	0.289313	0.00138423
3.04732	0.291192	0.000874853
3.0498	0.277878	0.0035396
3.05137	0.268111	0.00110355
3.05384	0.303229	0.00751195
3.05586	0.322047	0.00166815
3.05766	0.322176	0.00165405
3.05991	0.301767	0.00528796
3.06193	0.297981	0.00505752
3.06395	0.312638	0.00377058
3.06597	0.313025	0.00245268
3.06799	0.30802	0.00118732
3.07001	0.307004	0.00153345
3.07203	0.320194	0.00588501
3.07405	0.336174	0.00336419
3.07607	0.332764	0.002889
3.07809	0.315368	0.00518098
3.08011	0.316582	0.00715952
3.08213	0.342282	0.00902036
3.08415	0.343316	0.00667796
3.08634	0.329757	0.00134387
3.08819	0.337894	0.0026678
3.09021	0.336014	0.00514545
3.09223	0.319651	0.00597478
3.09425	0.323903	0.00682411
3.09627	0.336679	0.002497
3.09829	0.337231	0.00290622
3.1003	0.335413	0.0032357
3.10232	0.318851	0.00618243
3.10434	0.317422	0.00719131
3.10636	0.350282	0.010764
3.10838	0.340482	0.0119287
3.1104	0.317846	0.0068362
3.11241	0.326207	0.00605321
3.11443	0.33443	0.00675613
3.11645	0.356394	0.00840031
3.11847	0.369536	0.00289596
3.12003	0.360725	0.000527758
3.1225	0.337941	0.00566715
3.12452	0.317855	0.00325359
3.12653	0.332842	0.010109
3.12855	0.373844	0.00969379
3.13057	0.379663	0.00692459
3.13281	0.361383	0.000147641
3.13482	0.361337	0.000712887
3.13662	0.350228	0.00438361
3.13863	0.350849	0.00585202
3.14065	0.365968	0.00373525
3.14266	0.358396	0.00593127
3.14468	0.349007	0.0060437
3.1467	0.373301	0.0104993
3.14871	0.38957	0.00335952
3.15073	0.383034	0.00252585
3.15274	0.371826	0.00514757
3.15476	0.37015	0.00543294
3.157	0.391574	0.00311305
3.15879	0.394196	0.00146374
3.16083	0.393364	0.000491645
3.16282	0.386789	0.0031893
3.16483	0.378808	0.00305141
3.16685	0.390984	0.00620123
3.16886	0.402927	0.0026389
3.17088	0.394532	0.00323427
3.17289	0.386381	0.00116955
3.1749	0.393665	0.00362563
3.17692	0.402096	0.00183584
3.17893	0.400781	0.00152915
3.18095	0.396977	0.00198625
3.18296	0.393767	0.0023919
3.18497	0.402865	0.00438991
3.18699	0.409865	0.00329009
3.189	0.375743	0.0105979
3.19101	0.36684	0.0116495
3.19303	0.409933	0.0142247
3.19504	0.405866	0.015149
3.19705	0.369268	0.00675116
3.19907	0.372563	0.00563916
3.20086	0.384281	0.00558552
3.20309	0.412924	0.0101566
3.20511	0.414539	0.00759282
3.20689	0.397284	0.00382405
3.20913	0.3873	0.00933181
3.21114	0.427739	0.0208727
3.21316	0.451284	0.011718
3.21517	0.428904	0.00726638
3.21718	0.428658	0.00526882
3.21919	0.409985	0.00934406
3.22121	0.398823	0.00624614
3.22366	0.420865	0.00104221
3.22523	0.430685	0.00430237
3.22724	0.395956	0.0199112
3.22925	0.398995	0.0255136
3.23127	0.481129	0.0280088
3.23328	0.496791	0.0154907
3.23529	0.446801	0.00540345
3.2373	0.422991	0.00719414
3.23931	0.42762	0.00926499
3.24132	0.439593	0.0063365
3.24334	0.425635	0.00598526
3.24535	0.423507	0.00435891
3.24736	0.411703	0.00797412
3.24937	0.432325	0.015017
3.25183	0.494846	0.00522498
3.25339	0.493769	0.00310387
3.25496	0.485038	0.00263947
3.25741	0.438333	0.0111947
3.25942	0.414738	0.00689469
3.26144	0.459449	0.0155358
3.26345	0.504581	0.00690565
3.26546	0.482371	0.0108242
3.26747	0.428632	0.01243
3.26948	0.441528	0.0191635
3.27149	0.525903	0.0252928
3.2735	0.54422	0.0140238
3.27529	0.498765	0.00481448
3.27752	0.455913	0.00976222
3.27953	0.476739	0.0203256
3.28154	0.530747	0.0127575
3.28355	0.526005	0.00941951
3.28556	0.513122	0.0027949
3.28757	0.509787	0.00488023
3.28958	0.502545	0.00410175
3.2916	0.499875	0.00527969
3.29361	0.49664	0.00662865
3.29562	0.509075	0.0084845
3.29763	0.523561	0.00489139
3.29964	0.543492	0.0109984
3.30165	0.555004	0.00674255
3.30366	0.540642	0.00499868
3.30567	0.529369	0.00718366
3.30768	0.517301	0.00820262
3.30969	0.494647	0.0101222
3.32242	0.52202	0.00647502
3.32376	0.523082	0.00473261
3.32577	0.525952	0.00431631
3.32778	0.557888	0.0161769
3.32979	0.592283	0.00942042
3.3318	0.571202	0.0108456
3.33381	0.572466	0.00846892
3.33537	0.592944	0.00422972
3.33783	0.56399	0.00627264
3.33984	0.570324	0.00753585
3.34185	0.574265	0.00750897
3.34386	0.555227	0.0086334
3.34587	0.596995	0.0190052
3.34788	0.630218	0.00991812
3.35011	0.600543	0.0044737
3.3519	0.59533	0.00344056
3.35391	0.556336	0.0138139
3.35591	0.564167	0.0222365
3.35792	0.639768	0.0198821
3.35993	0.643773	0.0156143
3.36194	0.620213	0.00581876
3.36373	0.632487	0.00463083
3.36607	0.602182	0.0131255
3.3684	0.629767	0.0225598
3.37088	0.677349	0.00850124
3.37363	0.659108	0.00388723
3.37583	0.633496	0.0100127
3.37831	0.640211	0.0185313
3.38078	0.720338	0.0271551
3.38326	0.73523	0.021606
3.38573	0.68838	0.00562814
3.38821	0.664067	0.012173
3.39068	0.697145	0.0242989
3.39315	0.768585	0.0180718
3.39562	0.757329	0.0153931
3.39755	0.720733	0.00228189
3.40057	0.680564	0.0126693
3.40304	0.721006	0.0280247
3.40551	0.780692	0.0131337
3.40825	0.762006	0.00736079
3.41044	0.734388	0.00990745
3.41291	0.702226	0.0143494
3.42114	0.743139	0.00519953
3.42251	0.744337	0.00474562
3.42525	0.711958	0.0122011
3.42771	0.767578	0.0321635
3.43018	0.833276	0.0163555
3.43346	0.776484	0.00247325
3.43511	0.764904	0.0051411
3.43757	0.750479	0.00687926
3.44003	0.795059	0.0185875
3.4425	0.830534	0.0100649
3.44496	0.802748	0.00870759
3.44742	0.790298	0.00287581
3.44988	0.778559	0.00570113
3.45152	0.766002	0.00404365
3.4548	0.82794	0.00988249
3.45726	0.836899	0.00458396
3.45972	0.810666	0.00631505
3.46218	0.775559	0.00879936
3.46464	0.785929	0.0127981
3.46709	0.831671	0.010691
3.46955	0.83619	0.00616435
3.47201	0.823496	0.00188558
3.47447	0.818431	0.00342664
3.47665	0.809147	0.00204201
3.47938	0.849048	0.0089545
3.48183	0.866398	0.00316913
3.48429	0.858781	0.0018955
3.48674	0.860632	0.00183229
3.48919	0.870635	0.00241299
3.49165	0.890557	0.0058026
3.4941	0.899152	0.00400808
3.49655	0.890966	0.00410918
3.49901	0.894359	0.0043039
3.50146	0.901101	0.0030724
3.50391	0.915048	0.00663
3.50636	0.925405	0.00451234
3.50881	0.916366	0.00439484
3.51126	0.933056	0.00875219
3.51425	0.963237	1.91E-03
3.51616	0.953454	0.00462401
3.51861	0.934017	0.00420277
3.52106	0.930037	0.00265382
3.5235	0.942375	0.00269813
3.52541	0.95076	1.29E-03
3.5284	0.972595	0.00494095
3.53084	0.964207	0.00811997
3.53329	0.954911	0.00639958
3.53574	0.976692	0.00735421
3.53818	0.98768	0.00307233
3.54063	0.995357	0.00560268
3.54307	1.00944	0.00163715
3.54552	1.01641	0.00307992
3.54796	1.02858	0.00194425
3.5504	1.02387	0.00440028
3.55285	1.01716	0.00346525
3.55574	1.02615	0.000879422
3.55705	1.02477	0.000530345
3.56017	1.06037	0.00653295
3.56262	1.04726	0.00969432
3.56506	1.026	0.00644763
3.5675	1.0517	0.00949552
3.56994	1.06733	0.00450729
3.57238	1.05799	0.00264397
3.57482	1.06219	0.00270719
3.57699	1.06943	0.00171131
3.5797	1.09434	0.0076284
3.58268	1.12589	0.00198003
3.58451	1.12873	0.00195702
3.58701	1.12334	0.00357118
3.58945	1.11813	0.00464253
3.59189	1.13281	0.00800049
3.59433	1.14989	0.00275436
3.59676	1.14295	0.00230735
3.5992	1.14873	0.00422487
3.60164	1.15518	0.00312964
3.60407	1.1506	0.00264273
3.60651	1.16984	0.00933568
3.60948	1.21048	0.00258138
3.61138	1.20181	0.00458364
3.61381	1.21067	0.00921008
3.61625	1.23136	0.00629283
3.61868	1.21482	0.00887761
3.62111	1.21789	0.00837501
3.62355	1.23757	0.00383626
3.62598	1.24353	0.00508013
3.62895	1.26679	0.00233537
3.63085	1.26755	0.00144419
3.63328	1.26481	0.00166788
3.63571	1.27619	0.0042381
3.63814	1.28829	0.00179772
3.64057	1.3007	0.00450545
3.643	1.29444	0.00775171
3.64543	1.29474	0.0107083
3.64894	1.3605	0.00149182
3.65029	1.34451	0.00586442
3.65272	1.33113	0.0031655
3.65515	1.34747	0.00591615
3.65758	1.36238	0.00153355
3.66001	1.35668	0.00216748
3.66244	1.35635	0.00278477
3.66487	1.34719	0.00464831
3.6673	1.35578	0.00874524
3.66972	1.35155	0.0094083
3.67215	1.33468	0.00518377
3.67458	1.375	0.014901
3.67701	1.45336	0.0187175
3.67943	1.47921	0.0079661
3.68186	1.45916	0.00449816
3.68429	1.45657	0.00400022
3.68671	1.45984	0.00520651
3.68914	1.46384	0.00603486
3.69156	1.44971	0.0101326
3.69399	1.45586	0.0104784
3.69641	1.48905	0.00132287
3.69884	1.52545	0.0109318
3.70126	1.53157	0.0115726
3.70369	1.50402	0.0086757
3.70611	1.52323	0.0119162
3.70853	1.56828	0.00678441
3.71096	1.56919	0.00750854
3.71338	1.56234	0.0100004
3.71581	1.58106	0.0110206
3.71823	1.58385	0.00576873
3.72065	1.57277	0.00251219
3.72307	1.59093	0.00470596
3.7255	1.6019	0.00344405
3.72792	1.59744	0.00341873
3.73034	1.60237	0.00453411
3.73276	1.6222	0.00624984
3.73518	1.64484	0.00596693
3.7376	1.66804	0.00644674
3.74003	1.69563	0.0076343
3.74245	1.73612	0.00863534
3.74487	1.77035	0.00509238
3.74729	1.75837	0.00850154
3.74971	1.7292	0.00520586
3.75216	1.7142	0.00214883
3.75455	1.71543	0.0020798
3.75697	1.71018	0.00401404
3.75939	1.72933	0.0122225
3.76181	1.75048	0.00935417
3.76423	1.75927	0.00774035
3.76665	1.76106	0.00615732
3.76906	1.77015	0.00500811
3.77148	1.79319	0.00724359
3.7739	1.81811	0.00394341
3.77632	1.8012	0.00944669
3.77874	1.76892	0.00528431
3.78116	1.76517	0.00397474
3.78357	1.78705	0.00830034
3.78599	1.7992	0.00452815
3.78841	1.82787	0.0147849
3.79136	1.87961	0.00470888
3.79324	1.87299	0.00339826
3.79566	1.86133	0.0023635
3.79808	1.87232	0.00704989
3.8005	1.90447	0.00768867
3.80291	1.94731	0.0112716
3.80533	1.95486	0.0113814
3.80828	1.91229	0.00286529
3.81016	1.92265	0.00496391
3.81258	1.94859	0.00852685
3.81499	1.98518	0.0126518
3.81741	2.01414	0.00659502
3.81983	2.02514	0.00379204
3.82224	2.04016	0.00532964
3.82466	2.05859	0.0039104
3.82707	2.05564	0.00495517
3.82949	2.05637	0.00458616
3.8319	2.07428	0.00347502
3.83432	2.09233	0.00427957
3.83673	2.09	0.00625441
3.83915	2.11415	0.0138787
3.84183	2.15932	0.005492
3.84398	2.13396	0.00950297
3.84639	2.11045	0.00485326
3.84881	2.12484	0.00638157
3.85136	2.14715	0.00404558
3.8531	2.15126	0.00312174
3.85605	2.14352	0.00713675
3.85846	2.18031	0.0123499
3.86088	2.21532	0.00437274
3.86329	2.21372	0.00491139
3.86571	2.24163	0.0134223
3.86812	2.29123	0.00929834
3.87	2.3029	0.00669732
3.87295	2.24758	0.0122494
3.87536	2.22982	0.0126172
3.87778	2.16533	0.0251471
3.87965	2.11429	0.0119106
3.8826	2.27432	0.0335654
3.88528	2.39344	0.00877273
3.88716	2.41019	0.00528034
3.88984	2.37254	0.014054
3.89226	2.39145	0.0179183
3.89467	2.42775	0.00812922
3.89708	2.47229	0.0225685
3.8995	2.51431	0.0198501
3.90191	2.44815	0.0256361
3.90432	2.39893	0.00692285
3.90673	2.40256	0.00594309
3.90888	2.41034	0.00959743
3.91156	2.47008	0.015137
3.91397	2.46102	0.0189808
3.91639	2.47325	0.0207394
3.9188	2.5352	0.0116313
3.92121	2.57011	0.0122443
3.92362	2.55486	0.0182926
3.92604	2.53403	0.0154206
3.92845	2.5649	0.0153953
3.93086	2.55235	0.0157018
3.93341	2.55053	0.011123
3.93569	2.5667	0.00596253
3.9381	2.63007	2.66E-02
3.94105	2.75312	0.0124682
3.94286	2.76651	0.0103211
3.94534	2.74532	0.00889794
3.94775	2.74615	0.00439304
3.95016	2.74169	0.00405893
3.95258	2.71798	0.0111829
3.95499	2.72112	0.012082
3.9574	2.75726	0.00959285
3.95981	2.76603	0.00649742
3.96223	2.77279	0.00617901
3.96491	2.79097	0.00408319
3.96705	2.86036	0.0301864
3.97	3.01342	0.00126598
3.97166	3.0128	0.00123413
3.97429	3.00005	0.0145875
3.9767	3.00455	0.0164374
3.97912	2.9613	0.0199082
3.98153	2.96345	0.0181583
3.98394	2.98493	0.00887341
3.98636	3.01118	0.0195958
3.98877	3.0396	0.0090062
3.99065	3.02695	0.00539323
3.99359	3.09007	0.0192536
3.99601	3.10563	0.014137
3.99842	3.15808	0.0204932
4.00083	3.16556	0.0207796
