# Supplementary material for: Near-infrared observations of active asteroid (3200) Phaethon reveal no evidence for hydration
Source: Nat Commun. 2020 Apr 28;11:2050. doi: 10.1038/s41467-020-15637-7 (PMC7188859; doi:10.1038/s41467-020-15637-7)
Supplement: Supplementary file 4 — Supplementary Data 2 [file 41467_2020_15637_MOESM4_ESM.zip › Non-processedSpectraOfPhatehon/Set i.txt]

2.0266	0.234989	0.000236232
2.02885	0.239635	0.000917732
2.03065	0.2406	0.000573186
2.03245	0.238267	0.000282071
2.03426	0.238064	0.000229384
2.03606	0.238584	0.000259524
2.03786	0.237452	0.000462735
2.03966	0.236272	0.000223271
2.04131	0.236738	0.000244581
2.04326	0.239219	0.000621248
2.04506	0.24115	0.000278145
2.04656	0.241443	0.000282006
2.04896	0.239214	0.000372203
2.05001	0.238148	0.000319572
2.05226	0.236065	0.000440448
2.05361	0.235618	0.000465834
2.05586	0.230701	0.00114384
2.05766	0.232146	0.00126302
2.05945	0.238391	0.000908376
2.0617	0.240694	1.06E-04
2.06203	0.240587	3.58E-05
2.06515	0.230787	0.000696382
2.06665	0.23265	0.00096754
2.06844	0.233084	0.000865342
2.07024	0.233603	0.00110962
2.07204	0.239042	0.00121055
2.07384	0.240176	0.00090659
2.07563	0.239852	0.000956422
2.07803	0.244233	0.000186421
2.07923	0.244763	0.000187801
2.08102	0.244653	0.000226831
2.08282	0.242895	0.000518997
2.08461	0.241574	0.000234927
2.08657	0.241896	8.88E-05
2.08806	0.241626	0.00015077
2.09	0.242554	0.000330471
2.0918	0.244098	0.000265508
2.09389	0.245532	0.000162358
2.09539	0.245762	0.000111628
2.09718	0.24646	0.000260065
2.09897	0.246181	0.000371709
2.10077	0.246235	0.000396168
2.10256	0.246415	0.00034281
2.10443	0.246869	0.000340299
2.10641	0.248633	0.000609406
2.10846	0.248803	0.00051941
2.1105	0.247244	0.000218712
2.11255	0.248312	0.000465146
2.1146	0.249109	0.000254043
2.11648	0.248737	0.000219576
2.1187	0.248487	0.000328313
2.12074	0.248463	0.000333586
2.12279	0.248049	0.000382725
2.12484	0.24713	0.000260045
2.12739	0.248028	0.000173908
2.12893	0.249818	0.000595131
2.13097	0.249616	0.000707276
2.13336	0.246775	0.000403794
2.13506	0.247038	0.000420252
2.13745	0.248094	0.000285608
2.13915	0.248005	0.000227213
2.14119	0.247086	0.000253707
2.14324	0.247572	0.000446328
2.14528	0.248225	0.000415469
2.14732	0.247379	0.000436045
2.14937	0.246691	0.000280376
2.15141	0.247597	0.000388375
2.15373	0.247931	0.000176601
2.15549	0.247178	0.000311969
2.15787	0.245745	0.000263725
2.15957	0.245942	0.000243217
2.16162	0.244569	0.000652812
2.16366	0.242834	0.000881231
2.1657	0.247681	0.00187437
2.16774	0.250089	0.00111941
2.16978	0.249084	0.000827352
2.17181	0.250105	0.000598807
2.17368	0.249588	0.000228352
2.17589	0.24702	0.00072778
2.17793	0.24549	0.000308939
2.17997	0.246671	2.47E-04
2.18201	0.245965	0.00045518
2.18404	0.244467	0.00027881
2.18608	0.243523	0.000265329
2.18812	0.243811	0.000352166
2.19066	0.245238	0.00015626
2.19219	0.245281	0.00011678
2.19423	0.244208	0.000382632
2.19626	0.244533	0.00049473
2.1983	0.24485	0.000394582
2.20033	0.243552	0.000188263
2.20237	0.242605	0.000227359
2.2044	0.24169	0.000320932
2.20644	0.243917	0.00093921
2.20847	0.247277	0.000594493
2.21051	0.246809	0.0005506
2.21254	0.244232	0.000330135
2.21457	0.244202	0.000337757
2.21678	0.245139	0.000151791
2.21796	0.245227	0.000164492
2.22067	0.24343	0.000430606
2.22237	0.242441	0.000497954
2.22474	0.241168	0.000894579
2.22677	0.242999	0.000962607
2.2288	0.245296	0.000320971
2.23083	0.244226	0.000439669
2.23286	0.243344	0.000364043
2.23489	0.242399	0.00021262
2.23659	0.242284	0.000254923
2.23895	0.2435	0.000443089
2.24098	0.244446	0.00043039
2.24301	0.243999	0.000411541
2.24504	0.242682	0.000419629
2.24707	0.242216	0.000593345
2.2491	0.244184	0.00088414
2.25113	0.24684	0.000300025
2.25316	0.246337	0.000322746
2.25519	0.24393	0.000723556
2.25722	0.243484	0.000637018
2.25924	0.244157	0.000615349
2.26127	0.242883	0.000700691
2.2633	0.242681	5.78E-04
2.26516	0.243762	2.89E-04
2.26735	0.240612	0.000723954
2.26938	0.241025	0.000880057
2.27141	0.24201	0.000599441
2.27343	0.241385	0.00033961
2.27546	0.241721	0.000349196
2.27748	0.243137	6.80E-04
2.27951	0.246172	0.000431621
2.28154	0.245828	5.61E-04
2.28356	0.245596	5.14E-04
2.28559	0.245412	0.000317995
2.28761	0.24576	0.000305476
2.28963	0.24539	0.000387029
2.29166	0.24543	0.000374107
2.29357	0.245965	0.000261264
2.29571	0.246911	0.000646605
2.29773	0.247988	0.00045007
2.29992	0.247476	0.000182612
2.30178	0.247397	0.000350875
2.3038	0.249019	0.000306347
2.30599	0.249986	1.79E-04
2.30785	0.247397	0.00072927
2.30987	0.246551	0.000530918
2.31172	0.247907	0.000258966
2.31391	0.250665	0.000801058
2.31593	0.247183	0.00180701
2.31796	0.242883	0.000916853
2.32048	0.24567	0.000348382
2.32149	0.246188	0.000481736
2.32402	0.251569	1.04E-03
2.32594	0.253679	0.000181552
2.32806	0.252115	0.000494166
2.32966	0.25038	0.000150017
2.3321	0.251248	0.000893926
2.33412	0.249773	0.000405487
2.33614	0.249959	0.000355041
2.33816	0.24908	0.00024589
2.34018	0.248139	0.000435974
2.3422	0.249378	0.000758297
2.34422	0.249741	0.000638773
2.34657	0.246928	0.000168605
2.34825	0.247845	0.000447468
2.35027	0.247206	0.000625323
2.35229	0.246096	0.00028517
2.35431	0.248274	0.000510059
2.3565	0.249807	0.000256356
2.35835	0.249888	0.000225516
2.36036	0.250891	0.00038861
2.36238	0.251558	0.000289047
2.36457	0.251695	9.33E-05
2.36582	0.251768	1.46E-04
2.36843	0.249039	0.000717127
2.37045	0.24391	0.00122808
2.37247	0.244179	0.00131331
2.37448	0.246311	0.000698651
2.3765	0.247656	0.000862213
2.37902	0.252871	0.000417031
2.38003	0.253827	0.000161236
2.38255	0.251469	0.000496038
2.38456	0.250385	0.00041613
2.38658	0.250783	0.000388136
2.38842	0.251448	0.000252287
2.39061	0.248601	0.000631088
2.39262	0.249006	0.000756928
2.39497	0.252813	0.000288262
2.39665	0.252246	0.000424013
2.39867	0.251604	0.000426679
2.40082	0.252457	0.000346665
2.4032	0.252196	0.000119112
2.40472	0.252116	0.000170011
2.40709	0.251207	2.89E-04
2.40944	0.251341	2.91E-04
2.41178	0.25257	2.69E-04
2.41412	0.25309	0.000226469
2.41646	0.254011	0.000374475
2.41879	0.253474	0.000500795
2.42113	0.25317	0.000398068
2.42347	0.253942	0.000173075
2.42534	0.254133	0.000285045
2.42853	0.257136	3.18E-04
2.43028	0.25717	0.000284591
2.43242	0.255221	0.000800491
2.43514	0.247103	0.00139494
2.43748	0.248765	0.00200808
2.4402	0.258799	9.17E-04
2.44214	0.257642	0.000945455
2.44448	0.251604	0.00115605
2.44681	0.24998	0.000909092
2.44914	0.24928	0.000965246
2.45147	0.247621	0.000997335
2.45381	0.249664	0.00134288
2.45614	0.256235	0.00102612
2.45847	0.259308	2.93E-04
2.4606	0.259722	0.000443701
2.46313	0.257047	0.00103036
2.46546	0.256048	0.000729113
2.46779	0.257975	0.000225003
2.46957	0.257395	0.000263123
2.47245	0.255756	0.000534405
2.47478	0.257842	0.000933335
2.47691	0.260007	0.000401024
2.47943	0.252975	0.00189043
2.48176	0.247424	0.000829942
2.48409	0.247427	0.00116849
2.48641	0.250589	0.00166929
2.48874	0.254717	0.000995991
2.49107	0.254737	0.000878963
2.49339	0.253112	0.00103964
2.49572	0.25388	0.00169787
2.49882	0.264009	4.56E-04
2.56536	0.0748442	0.0645032
2.56771	0.294187	0.0175293
2.56986	0.260267	0.0217644
2.57231	0.0618752	0.0404168
2.57462	0.0615133	0.0416486
2.57732	0.277925	0.0179978
2.57925	0.0556001	0.068244
2.58157	-0.0439901	0.0481986
2.58388	0.0679528	0.0418842
2.5862	0.214709	0.069743
2.58851	0.215635	0.090102
2.59083	0.205151	0.062866
2.59333	0.166933	0.046782
2.59546	0.119277	0.0529746
2.59777	0.00213509	0.0343767
2.60033	-0.13183	0.037228
2.6024	-0.161742	0.0231989
2.60452	-0.0153099	0.0481302
2.60702	0.218838	0.0443008
2.60933	0.137919	0.0607219
2.6116	-0.0392309	0.00898835
2.61396	-0.0762901	0.013582
2.61627	-0.050772	0.0171024
2.61858	0.00146749	0.00762651
2.6207	0.0159335	0.00444796
2.6232	0.0363963	0.00658288
2.62551	0.0499509	0.00432821
2.62783	0.0353339	0.00509221
2.63014	0.0540788	0.0105791
2.63245	0.0464858	0.0140965
2.63504	0.0167057	0.0063394
2.63764	0.0185109	0.00110746
2.63918	0.0166589	3.75E-04
2.64122	0.018867	0.00165667
2.64399	0.0178142	0.0048754
2.64649	0.00575309	0.00243325
2.64823	0.00488038	0.0017713
2.65092	0.0153832	0.00541887
2.65323	0.00786315	0.00733647
2.65554	-0.067613	0.0242801
2.65784	-0.09197	0.0263838
2.65919	-0.0793302	0.0331304
2.66246	-3.27813	0.907839
2.66476	-2.37456	1.01098
2.66746	-0.0338417	0.0142823
2.66938	-0.0264335	0.0126878
2.67169	0.0337108	0.00971347
2.67322	0.0598359	0.0122511
2.6763	-0.154824	0.0522899
2.6786	-0.132232	0.0476117
2.68149	-0.16033	0.0181235
2.68322	-0.121023	2.22E-02
2.68533	-0.0244486	0.0147638
2.68783	0.0451308	0.0160636
2.69013	0.0527863	0.0120325
2.69244	-0.0465254	0.0256622
2.69474	0.0172912	0.0441174
2.69705	0.0748043	0.0299251
2.69935	0.0548104	0.0242259
2.70165	0.0557987	0.0293349
2.70396	0.117179	0.047197
2.70626	0.156559	0.047691
2.70914	-0.00999345	0.0234464
2.71087	0.00546363	0.0190595
2.71328	0.0387175	0.0068133
2.71548	-0.0254096	0.0178684
2.71778	-0.0476505	0.0118939
2.72054	-0.0142908	0.00192137
2.72235	-0.0185649	0.00259753
2.72469	-0.0173277	0.00506152
2.72699	-0.0106628	0.00536237
2.72929	0.0124189	0.00334277
2.73159	0.00980563	0.00625875
2.7339	-0.044119	0.015349
2.73581	-0.0593654	0.0154927
2.7385	0.0344184	2.01E-02
2.7408	0.023912	0.0200039
2.7431	-0.0178933	0.00865022
2.7454	0.0147073	0.00866065
2.7477	-0.000210971	0.0132833
2.75001	0.0455299	0.0270923
2.75154	0.115052	0.0178057
2.75461	-0.197514	0.0606941
2.75691	-0.104318	0.066891
2.75921	0.173634	0.035571
2.76151	0.132293	0.0445959
2.764	-0.00715848	0.0171954
2.76611	-0.000862164	0.0133394
2.76844	-0.0188918	0.0073083
2.77071	0.00677466	0.00231187
2.77281	-0.00230026	0.00542614
2.77531	0.0304361	0.0120049
2.77701	0.063085	0.00636537
2.90572	0.342879	0.00150924
2.90867	0.359861	0.00511865
2.91138	0.379942	0.00460615
2.9141	0.375264	0.00556232
2.91681	0.373847	0.00485344
2.91949	0.387329	0.00151838
2.92224	0.382	0.0016911
2.92495	0.384515	0.00149537
2.92789	0.394365	0.00187553
2.93038	0.403668	0.00194421
2.93309	0.400634	0.00277277
2.93512	0.390927	0.00250208
2.93851	0.378493	0.00463268
2.94122	0.387935	0.00582591
2.94393	0.394677	0.00346491
2.94664	0.374575	0.00415296
2.94935	0.384287	0.00704596
2.95274	0.419747	0.00214116
2.95477	0.420183	0.00150561
2.95748	0.416633	0.000618255
2.96041	0.414249	0.00109747
2.96289	0.417056	0.00210459
2.9656	0.420431	0.00217152
2.98183	0.414117	0.00371034
2.98517	0.431223	0.00112184
2.98706	0.433944	0.000715195
2.98995	0.428928	0.00235278
2.99265	0.428947	0.00244539
2.99558	0.432943	0.0015265
2.99806	0.43788	0.00253102
3.00076	0.444643	0.00162278
3.00346	0.440433	0.00174459
3.00616	0.434494	0.00102252
3.00861	0.433681	0.000608396
3.01156	0.452425	0.00482421
3.01427	0.461254	0.00271489
3.01697	0.43969	0.00586635
3.01967	0.428369	0.00407842
3.02237	0.450368	0.00690449
3.02507	0.465514	0.0026757
3.02776	0.462532	0.0022
3.03001	0.465647	0.0026852
3.03384	0.489005	0.00195139
3.03586	0.483508	0.00291847
3.03856	0.474973	0.00364378
3.04126	0.493525	0.00760749
3.04395	0.499467	0.00658988
3.04755	0.45977	0.00310384
3.04935	0.462784	0.00292665
3.05204	0.469452	0.0019663
3.05474	0.473973	0.00172007
3.05743	0.480636	0.00220311
3.06013	0.490449	0.00210202
3.06242	0.493791	0.00160939
3.06552	0.497578	0.00478417
3.06821	0.50009	0.00395199
3.07091	0.494336	0.00202287
3.0736	0.509242	0.00452744
3.0763	0.518404	0.00382765
3.07899	0.518999	0.00366336
3.08168	0.520381	0.00454389
3.08438	0.518947	0.00486254
3.08707	0.515102	0.00368572
3.08976	0.530828	0.003661
3.09245	0.528625	0.00495149
3.09604	0.501979	0.00152809
3.09694	0.502316	0.00180595
3.10053	0.528053	0.00542697
3.10322	0.525565	0.0045743
3.10591	0.515937	0.00266613
3.10844	0.523	0.00220311
3.11107	0.535772	0.00357212
3.11398	0.556682	0.00356811
3.11667	0.568808	0.00130556
3.11914	0.573711	0.00147917
3.12205	0.579495	0.00377814
3.12474	0.573513	0.00467916
3.12721	0.563489	0.00331143
3.13012	0.572826	0.00395413
3.13281	0.582976	0.00223059
3.1355	0.601033	0.00677867
3.13818	0.60988	0.00661639
3.14087	0.603	0.00583273
3.14383	0.604418	0.00160991
3.14625	0.604891	0.0024489
3.14894	0.610915	0.00240224
3.15095	0.615982	0.00136179
3.15431	0.600553	0.00394282
3.157	0.605826	0.00459732
3.15924	0.61969	0.0010268
3.16237	0.634011	0.00360838
3.16494	0.639422	0.00230661
3.16774	0.642946	0.00452645
3.17043	0.648571	0.00314897
3.17311	0.646013	0.00221302
3.1758	0.646254	0.00130495
3.17848	0.655462	0.00312611
3.18117	0.652315	0.00469921
3.18385	0.646781	0.00492122
3.18654	0.656661	0.00528465
3.18922	0.668722	0.00268387
3.19191	0.667639	0.0046175
3.19459	0.651188	0.00860331
3.19795	0.593854	0.00688625
3.19996	0.62531	0.0153573
3.20264	0.664045	0.0108096
3.20533	0.65088	0.0110425
3.20801	0.651933	0.0109591
3.2107	0.64624	0.0130939
3.21338	0.645218	0.0127
3.21584	0.685246	0.00327605
3.21875	0.704489	0.00674932
3.22143	0.697438	0.00784005
3.22411	0.700599	0.00812059
3.22659	0.719712	0.00414627
3.22952	0.723772	0.00460542
3.23203	0.732603	0.0031851
3.23506	0.737324	0.00438212
3.23752	0.745795	0.00683589
3.24021	0.738562	0.00917537
3.24289	0.728552	0.00833861
3.24557	0.709905	0.0114063
3.24825	0.686561	0.00677445
3.25093	0.718472	0.0110065
3.25406	0.764686	0.00257642
3.2563	0.774388	0.00246914
3.25898	0.766855	0.00461446
3.26166	0.761635	0.00688321
3.26501	0.790644	0.00390098
3.26702	0.802858	0.0050502
3.2697	0.769149	0.016863
3.27238	0.768602	0.0199895
3.27529	0.811057	0.0136825
3.27828	0.810574	0.00428204
3.28065	0.819005	0.00295242
3.28311	0.8282	0.00151889
3.28579	0.85017	0.00633078
3.28847	0.861206	0.0053809
3.29115	0.852751	0.00523493
3.29383	0.83934	0.00681871
3.29651	0.838333	0.00807227
3.29919	0.842328	0.00665848
3.30187	0.866626	0.0124758
3.30455	0.886315	0.00807869
3.30723	0.863892	0.00751685
3.30933	0.86737	0.00940891
3.31131	0.878913	0.0277257
3.31572	-0.523722	0.152515
3.31706	-0.738764	0.106244
3.32147	0.888686	0.0571967
3.32331	0.928169	0.0285449
3.32666	0.916243	0.00715667
3.32867	0.937474	0.00993614
3.33135	0.950646	0.00814511
3.3347	0.923999	0.003929
3.33671	0.931802	0.00470767
3.33939	0.95877	0.00589216
3.34207	0.969309	0.0038358
3.34475	0.929534	0.0111639
3.34743	0.940442	0.014128
3.35033	0.99976	0.00536544
3.35257	1.00245	0.00663593
3.35547	1.03991	0.0150007
3.35815	1.04006	0.0151995
3.36098	1.01865	0.00602839
3.36306	1.03853	0.00264336
3.36636	1.07511	8.42E-03
3.3695	1.08208	0.00622145
3.37281	1.07876	0.00638914
3.37556	1.09151	0.00571626
3.37941	1.11831	0.0147178
3.38271	1.11943	0.0143795
3.38601	1.11248	0.00842998
3.3893	1.16105	0.0110267
3.39343	1.20586	0.00252562
3.3959	1.21683	0.00679745
3.39919	1.26646	0.0146804
3.40166	1.29586	0.00996716
3.40578	1.19961	0.0197207
3.40907	1.19587	0.0140482
3.41236	1.19385	0.0134097
3.41565	1.21609	0.0224688
3.41977	1.32034	0.00881484
3.42223	1.31917	0.00544626
3.42552	1.34673	0.0111888
3.42881	1.34768	0.0118427
3.43209	1.33211	0.00880086
3.43538	1.35295	0.00608141
3.43837	1.36784	0.00212387
3.44195	1.36424	0.00920636
3.44523	1.36964	0.0110191
3.44851	1.36932	0.0110043
3.45179	1.37812	0.0128391
3.45503	1.41354	0.00702044
3.45835	1.41478	0.00961498
3.46163	1.38755	0.0146753
3.46491	1.37814	0.0125399
3.46819	1.39518	0.00998394
3.47146	1.38387	0.00665239
3.47474	1.37382	0.00467278
3.47801	1.38527	0.00726653
3.48129	1.3869	0.00696397
3.48396	1.37226	0.00159792
3.48783	1.40819	0.0102296
3.4911	1.46885	0.0118293
3.49437	1.4815	0.0100686
3.49764	1.4782	0.00649759
3.50091	1.50694	0.0101518
3.50473	1.55192	0.00434325
3.50745	1.54275	0.00636802
3.51072	1.53641	0.00597653
3.51398	1.53902	0.00492335
3.51725	1.54789	0.00422563
3.52078	1.56856	0.00332302
3.52377	1.58126	0.00325368
3.52704	1.5741	0.00465057
3.52921	1.56573	0.00361781
3.53356	1.68603	0.0235351
3.53682	1.70371	0.0175173
3.54036	1.64296	0.00890733
3.54334	1.68618	0.0170045
3.54745	1.75641	0.00245287
3.54954	1.75191	0.00340654
3.55312	1.73376	0.0113816
3.55638	1.79121	0.0220834
3.55963	1.84895	0.0100982
3.56289	1.82601	0.0132166
3.56614	1.81922	0.00996523
3.5694	1.8016	0.0150555
3.57265	1.78086	0.0101036
3.5759	1.83866	0.0156806
3.57916	1.90945	0.0133909
3.58241	1.91955	0.00903383
3.58566	1.90904	0.00665774
3.58891	1.92171	0.00473346
3.59252	1.93695	0.00168564
3.59541	1.93513	0.00637218
3.59947	1.97417	0.00627899
3.60191	1.9826	0.00247394
3.60515	2.00312	0.00844008
3.6084	2.0133	0.00662759
3.61165	2.00763	0.00551014
3.61489	2.0206	0.00613503
3.61814	2.04759	0.00887575
3.62143	2.05825	0.00412288
3.62463	2.06616	0.00571248
3.62733	2.07342	0.00634668
3.63112	2.08885	0.00956492
3.63436	2.09643	0.0110261
3.6376	2.1682	0.0277695
3.64084	2.21393	0.0174904
3.64408	2.167	0.0166593
3.64732	2.18346	0.0182115
3.65056	2.22944	0.00670256
3.6538	2.27586	0.0197177
3.65704	2.30835	0.0136683
3.66028	2.31154	0.0128335
3.66352	2.31224	0.0116107
3.66676	2.2723	0.0159137
3.66999	2.28139	0.0171967
3.67382	2.34219	0.00210105
3.6762	2.34539	0.00595244
3.6797	2.3253	0.0129974
3.68294	2.31678	0.0156671
3.68617	2.36092	0.0237356
3.69135	2.53651	0.00259503
3.69264	2.56701	0.0093613
3.69587	2.53996	0.0167394
3.69911	2.5293	0.0135119
3.70234	2.50477	0.019915
3.70557	2.46813	0.0133074
3.7088	2.52235	0.0204576
3.71204	2.49735	0.0267773
3.71527	2.51499	0.0312531
3.71904	2.6585	0.00737233
3.72173	2.67508	0.00628554
3.72496	2.66872	0.00764996
3.72792	2.6799	0.0116956
3.73142	2.73186	0.0116396
3.73464	2.76892	0.0130026
3.73707	2.80147	0.0181273
3.7411	2.96503	0.0471087
3.74433	2.96228	0.0641522
3.74756	2.93253	0.0688354
3.75078	2.9908	0.0518875
3.75401	2.91342	0.0282618
3.75831	2.85763	0.00643632
3.76019	2.84592	0.00979058
3.76369	2.92041	0.023598
3.76691	2.98296	0.00638056
3.7697	2.9698	0.00395696
3.77336	2.99753	0.0165166
3.77659	3.00054	0.0194685
3.78062	2.92841	0.0114674
3.78304	2.98982	0.0220538
3.78626	3.1015	0.0199055
3.78948	3.1862	0.0187072
3.79271	3.23617	0.0109575
3.79593	3.16006	0.0268767
3.79996	3.03946	0.00718214
3.80157	3.04352	0.00787789
3.8056	3.15619	0.0210993
3.80882	3.24545	0.0119139
3.81204	3.20858	0.0237739
3.81473	3.18573	0.0270577
3.81848	3.42941	0.0532422
3.8217	3.6049	0.0130696
3.82493	3.57652	0.0205054
3.82868	3.48571	0.00620761
3.83083	3.47272	0.0068238
3.83459	3.35922	0.0273093
3.83781	3.37875	0.0350613
3.84156	3.56471	0.0167343
3.84425	3.5764	0.0174392
3.84747	3.64786	0.0325
3.85069	3.66093	0.0272911
3.8539	3.60345	0.0204438
3.85712	3.68137	0.0338015
3.86034	3.67222	0.0328147
3.86356	3.72335	0.0428161
3.86705	3.98367	0.0449704
3.87	4.10016	0.0162903
3.87322	3.95948	0.052765
3.87697	3.73228	0.017939
3.87965	3.73392	0.025795
3.88287	3.75426	0.0268175
3.88528	3.79026	0.0200948
3.88931	4.01127	0.0552722
3.89252	4.18816	0.0383663
3.89574	4.23923	0.0321649
3.89896	4.27804	0.0176752
3.90218	4.1893	0.0359924
3.90539	4.19734	0.0416291
3.90861	4.25298	0.0396436
3.91263	4.06418	0.0273541
3.91505	4.21835	0.0600886
3.91853	4.39402	0.0186292
3.92175	4.33584	0.0148685
3.9247	4.31931	0.01838
3.92791	4.28187	0.0248473
3.93113	4.40065	0.056102
3.93435	4.56259	0.0336632
3.93756	4.56244	0.0521594
3.94078	4.43485	0.0702971
3.94507	4.35974	0.00983481
3.94695	4.36773	0.0076753
3.95043	4.54459	0.0586026
3.95365	4.7057	0.0451891
3.95687	4.59092	0.060261
3.96008	4.65676	0.0783956
3.9633	4.75289	0.0656062
3.96652	4.70603	0.0574562
3.96893	4.63915	0.0611251
3.97349	3.9529	0.0828456
3.97617	4.11116	0.0989371
3.97938	4.60971	0.0725046
3.9826	4.94295	0.0603117
3.98582	5.03718	0.0335498
3.98904	5.14041	0.0611351
3.99201	5.27786	0.0357851
3.99547	5.26282	0.0662688
3.99869	5.31646	0.0477036
4.00191	5.21951	0.0222352
