# Supplementary material for: Near-infrared observations of active asteroid (3200) Phaethon reveal no evidence for hydration
Source: Nat Commun. 2020 Apr 28;11:2050. doi: 10.1038/s41467-020-15637-7 (PMC7188859; doi:10.1038/s41467-020-15637-7)
Supplement: Supplementary file 4 — Supplementary Data 2 [file 41467_2020_15637_MOESM4_ESM.zip › Non-processedSpectraOfPhatehon/Set j.txt]

2.02765	0.293797	0.000330395
2.02885	0.297867	0.00122285
2.03065	0.299773	0.000829457
2.0326	0.297673	0.000314077
2.03426	0.301471	0.00111273
2.03606	0.304892	0.00031307
2.03786	0.305114	0.000209155
2.03966	0.305174	0.000208409
2.04146	0.303103	0.000666954
2.04326	0.300975	0.000419557
2.04506	0.301764	0.000491141
2.04686	0.301729	0.000562407
2.04866	0.298358	0.000741856
2.05046	0.291899	0.00155476
2.05271	0.281589	0.00101648
2.05406	0.278135	0.000753101
2.05586	0.279265	0.00114062
2.05766	0.285357	0.00130253
2.05945	0.29301	0.00157928
2.06125	0.296371	0.000762871
2.0632	0.295214	0.000295511
2.06485	0.293204	0.000696597
2.06665	0.2914	0.000414891
2.06844	0.292285	0.000586937
2.07024	0.296168	0.0010209
2.07204	0.298278	0.000782081
2.07444	0.295697	0.000203384
2.07563	0.296816	0.000465603
2.07743	0.300046	0.000758183
2.07923	0.303493	0.000586452
2.08102	0.306281	0.000434075
2.08282	0.306785	0.000318856
2.08461	0.3049	0.000463511
2.08641	0.304193	0.000340706
2.08821	0.304267	0.000363062
2.08955	0.30457	0.000397316
2.0918	0.310436	0.00122338
2.09359	0.311883	0.000792122
2.09539	0.310966	0.000494225
2.09726	0.311368	0.000151654
2.09897	0.311255	0.000127374
2.10077	0.3104	0.000286913
2.10271	0.309151	0.000213401
2.10393	0.308936	0.000267716
2.10675	0.313318	0.00059151
2.10851	0.31451	0.00010239
2.10986	0.31441	8.17E-05
2.11255	0.313813	0.000221375
2.1146	0.312426	0.000610985
2.11665	0.31192	0.000603995
2.1187	0.315196	0.00114828
2.12074	0.318438	0.000701546
2.12279	0.31695	0.000840787
2.12475	0.314374	0.000180324
2.12688	0.312975	0.000340636
2.12893	0.312709	0.000270896
2.13097	0.314497	0.000546886
2.13302	0.314601	0.000580366
2.13544	0.313163	0.000213785
2.13711	0.314017	0.000456909
2.13915	0.31495	0.000244168
2.14119	0.315135	0.000243783
2.14324	0.31681	0.00059448
2.14528	0.318286	0.000420637
2.14732	0.315599	0.000955393
2.14937	0.313772	0.00047359
2.15141	0.314871	0.000330401
2.15345	0.315136	0.000205029
2.15549	0.314214	0.000278361
2.15753	0.312734	0.000400362
2.15957	0.310771	0.000384275
2.16162	0.309656	0.000142164
2.16264	0.30969	0.000137992
2.1657	0.316763	0.000988776
2.16774	0.317296	0.000570646
2.16978	0.31465	0.000434363
2.17249	0.311802	0.000183177
2.17397	0.312082	0.000116407
2.17589	0.311536	0.00025454
2.17793	0.312997	0.000757159
2.17997	0.314303	0.000624662
2.18201	0.313273	0.000508461
2.18404	0.31296	0.000286612
2.18608	0.315457	0.000605155
2.18812	0.317395	0.000379766
2.19016	0.315913	0.000682075
2.19219	0.314956	0.000381057
2.19372	0.315743	0.000201379
2.19626	0.313464	0.000502008
2.1983	0.309896	0.000745682
2.20033	0.30948	0.000747902
2.20305	0.313195	0.000224227
2.2044	0.312985	0.00023329
2.20644	0.314913	0.000727303
2.20847	0.316555	0.000426905
2.21051	0.315936	0.000385084
2.21265	0.315672	0.000194599
2.21417	0.315588	0.000146803
2.21661	0.315291	0.000270438
2.21864	0.31519	0.000280999
2.2205	0.31411	0.000227181
2.2227	0.315486	5.10E-04
2.22447	0.316749	9.90E-05
2.22677	0.315342	0.000364085
2.2288	0.315535	0.000446902
2.23083	0.314435	0.000769535
2.23286	0.314107	0.000679532
2.23489	0.314403	0.000460821
2.23692	0.31356	0.00024898
2.23895	0.314565	0.000423586
2.24098	0.314883	0.000367107
2.24301	0.314536	0.00020825
2.24454	0.314559	0.000213358
2.24707	0.313182	0.000854225
2.2491	0.314539	0.00100212
2.25113	0.316612	0.000615148
2.2535	0.317808	0.00030674
2.25519	0.316136	0.000797112
2.25722	0.315721	0.000812825
2.25924	0.314658	0.000927742
2.26127	0.312367	0.000929414
2.2633	0.312925	0.000836727
2.26533	0.316111	0.000356591
2.26735	0.315579	0.000586253
2.26938	0.314305	0.000582284
2.27141	0.31416	0.000484855
2.27326	0.315858	0.000501192
2.27546	0.312696	0.00126523
2.27968	0.317332	0.000222362
2.28154	0.319322	0.000652673
2.28356	0.317998	0.0011244
2.28559	0.316686	0.00081987
2.28758	0.318753	0.000332813
2.28963	0.316579	0.000613789
2.29166	0.314201	0.000650849
2.29395	0.312675	0.000219288
2.29503	0.312771	0.000227883
2.29773	0.315836	0.000610374
2.29975	0.315534	0.000553078
2.30178	0.315854	0.000708119
2.3038	0.314784	0.00106477
2.30582	0.313719	0.000808538
2.30785	0.319803	0.00138607
2.3102	0.325073	0.000419516
2.31189	0.326212	0.00049179
2.31374	0.326203	0.000558718
2.31593	0.313255	0.00375257
2.31796	0.303982	0.00238199
2.32082	0.314142	0.00061194
2.322	0.316646	0.000721903
2.32436	0.319209	0.000187229
2.32552	0.319433	0.000263601
2.32806	0.31905	0.000863067
2.33008	0.318077	0.000580217
2.3321	0.316857	0.000880405
2.33412	0.316117	0.00076151
2.33665	0.319836	0.000403936
2.33749	0.320263	0.00031589
2.34018	0.31566	0.00100979
2.3422	0.317138	0.00111617
2.34422	0.320269	0.000381917
2.34624	0.319183	0.000591273
2.34825	0.317041	0.000444089
2.35027	0.314769	0.000558408
2.35229	0.314665	0.000529951
2.35421	0.315291	0.000214281
2.35633	0.316324	0.000509269
2.35818	0.317659	0.000715029
2.36036	0.323631	0.00122484
2.36238	0.325837	0.000582804
2.3644	0.325228	0.000478167
2.36641	0.322889	0.00108718
2.36826	0.320164	0.00109839
2.37045	0.306691	0.00366926
2.37247	0.307877	0.00410579
2.37465	0.321224	0.00136839
2.3765	0.319664	0.00108521
2.37851	0.321093	0.0012725
2.38053	0.322744	0.000775801
2.38255	0.320748	0.000286434
2.38456	0.322849	0.00064467
2.38658	0.323683	0.000518957
2.38859	0.325335	0.000933263
2.39061	0.324507	0.00112884
2.39262	0.323969	0.000956876
2.39497	0.326957	0.000448775
2.39648	0.32652	0.00066817
2.39867	0.329343	0.00136415
2.40068	0.328852	0.00146172
2.40269	0.325591	0.000741275
2.40481	0.326044	0.000651014
2.40769	0.326815	0.000226449
2.40944	0.328484	0.00047066
2.41131	0.329914	0.00029991
2.41412	0.327223	0.000730527
2.41626	0.326081	0.000529567
2.41879	0.322619	0.0012971
2.42113	0.325365	0.0019843
2.42382	0.331203	0.000236749
2.4258	0.331378	0.000265256
2.42814	0.334565	0.000908567
2.43047	0.335878	0.000703968
2.43222	0.333698	0.000946026
2.43514	0.316573	0.0033066
2.43748	0.320591	0.00436519
2.44001	0.334981	0.000810965
2.44214	0.333847	0.000408387
2.4435	0.33299	0.000399121
2.44681	0.324387	0.00192051
2.44914	0.32343	0.00193223
2.45147	0.327404	0.00201977
2.45458	0.336077	0.000551581
2.45614	0.339091	0.00103317
2.45847	0.339388	0.000946115
2.46022	0.336277	0.000399806
2.46313	0.331808	0.0020403
2.46546	0.337423	0.00268559
2.46779	0.340873	0.00161582
2.46992	0.337026	0.00208418
2.47245	0.326085	0.00421791
2.47478	0.324729	0.00347648
2.4771	0.334672	0.00060455
2.47943	0.327614	0.00217988
2.48195	0.320054	0.00123073
2.48409	0.316509	0.0014734
2.48641	0.312184	0.0015608
2.48874	0.315736	0.00239901
2.49107	0.316071	0.00223188
2.49339	0.309204	0.00263717
2.49572	0.312777	0.00392331
2.49863	0.330313	0.000921205
2.49998	0.33058	0.000598832
2.56072	0.13743	0.0382291
2.56304	0.0716203	0.02909
2.56518	0.158585	0.0197169
2.56767	0.141294	0.0233131
2.5698	0.164232	0.0295573
2.57231	-0.221085	0.10316
2.57462	-0.143698	0.123267
2.57703	0.065066	0.0536327
2.57983	-0.0332301	0.0142575
2.58157	-0.0141283	0.0174052
2.58388	-0.00671779	0.0269436
2.5862	-0.0997268	0.0470083
2.58851	-0.0151882	0.06536
2.59083	0.0582284	0.0500534
2.59314	0.0390707	0.0409188
2.59546	-0.0665307	0.0450915
2.59777	-0.0628296	0.0423015
2.60008	0.0560154	0.0283645
2.6024	0.156694	0.0390582
2.60471	0.37336	0.0520987
2.60702	0.306199	0.0740955
2.61006	0.0150741	0.0186776
2.61165	0.023325	0.0133288
2.61396	0.019325	0.00654686
2.61662	0.0194234	0.00183657
2.61858	0.00540751	0.00472909
2.62108	-0.0123619	0.000922746
2.62301	-0.0134175	0.00237887
2.62498	-0.00769905	0.00440484
2.62783	0.000748492	0.020958
2.63014	-0.0294516	0.0317091
2.63245	-0.0494637	0.0245458
2.63495	-0.0127561	0.00338073
2.63706	-0.00223775	0.0032802
2.64034	-0.000239435	0.000325422
2.64115	-0.000139706	0.000193887
2.64399	0.00314931	0.00118192
2.6463	0.00479495	0.0013822
2.64861	0.00464609	0.00148991
2.65015	0.00609936	0.0018699
2.65316	-0.0166759	0.009579
2.65554	-0.0124936	0.0136949
2.65784	0.0231482	0.0157111
2.66012	0.0239675	0.0169606
2.66246	-0.0380115	0.014809
2.66476	-0.0320672	0.0108064
2.66701	-0.0366358	0.00834568
2.66913	-0.0339859	0.0125857
2.67169	-0.0358336	0.0266862
2.67399	-0.0667183	0.0189278
2.67649	-0.0432647	0.0139579
2.6786	-0.116922	0.0276704
2.68091	-0.0979468	0.0343171
2.68322	-0.0415821	0.0234342
2.68542	-0.0803835	0.0233972
2.68783	-0.0308129	0.0353881
2.69013	-0.01133	0.0331739
2.69186	0.0783296	0.00862345
2.69474	-0.0163294	0.016681
2.69705	-0.0231518	0.00998194
2.69922	0.0267751	0.0105427
2.70089	0.0399121	0.0185828
2.70396	-1.55E-01	0.0460654
2.70607	0.0326172	0.0924433
2.70857	0.715333	0.124941
2.71087	0.468614	0.206021
2.71367	8.15E-05	0.0376806
2.71548	-1.46E-01	0.0608562
2.71778	-0.164363	0.0877714
2.72008	-0.0428661	0.0799127
2.72238	0.0177681	0.0295771
2.72516	0.0425509	0.00945391
2.72705	0.0195404	0.0123915
2.72964	-0.00583119	0.000500396
2.73121	-0.00669336	0.000924267
2.7339	0.00320233	0.00244078
2.7362	0.0116394	0.00118629
2.7385	0.005916	0.0026428
2.73984	-0.000700579	0.00207736
2.7431	0.0379547	0.0182553
2.7454	0.0131669	0.0223298
2.7477	0.0230027	0.030002
2.75001	0.0852348	0.0337439
2.75231	0.0312865	0.0362233
2.75461	-0.0218461	0.0155779
2.75691	-0.00676288	0.0120698
2.7594	-0.0185302	0.00971845
2.76151	-0.0618016	0.0182738
2.76381	-0.0802557	0.0159855
2.76611	-0.0116711	0.0230762
2.76841	0.0391214	0.0251432
2.77032	0.00560606	0.0553507
2.77243	-0.374215	0.149185
2.77531	0.847151	0.357443
2.77761	0.731223	0.358163
2.78006	-0.274676	0.130151
2.7822	-0.35539	0.130808
2.78541	0.0548183	0.0262974
2.7868	0.0539721	0.0166108
2.7891	0.0528283	0.00795563
2.7914	0.0448996	0.0048767
2.7937	0.0234015	0.00616676
2.79504	0.0123194	0.00746539
2.79829	0.169221	0.0476517
2.80035	0.311294	0.0648087
2.80289	0.625779	0.164214
2.80528	0.542126	0.170931
2.80833	0.077259	0.016004
2.81061	0.105642	0.0148897
2.81311	0.109414	0.0264812
2.81607	-0.00218112	0.0474389
2.8188	0.132714	0.0854274
2.82181	0.389918	0.0136409
2.82434	0.358383	0.0111698
2.82722	0.328189	0.00610209
2.82904	0.330377	0.00865394
2.83245	0.208788	0.0378022
2.83518	0.239252	0.0422475
2.83791	0.353841	0.00681733
2.84092	0.339738	0.00688163
2.84314	0.332517	0.00855567
2.84609	0.265304	0.0213602
2.84813	0.224115	0.0144356
2.85154	0.386959	0.0279465
2.85427	0.416735	0.0194819
2.85749	0.35852	0.00682713
2.85971	0.335805	0.00809231
2.86244	0.336645	0.00509141
2.86539	0.35148	0.00228098
2.86734	0.355135	0.00304969
2.87083	0.382603	0.00444334
2.87325	0.389345	0.00365647
2.87605	0.410033	0.00342397
2.87877	0.414653	0.00206158
2.88149	0.42093	0.00330626
2.88409	0.434234	0.00216888
2.88693	0.429715	0.00297184
2.8896	0.424114	0.00211794
2.89236	0.433439	0.00376228
2.89508	0.457467	0.00816245
2.89712	0.478558	0.0043429
2.90052	0.430426	0.00962554
2.90323	0.399705	0.0039552
2.90595	0.414595	0.00672908
2.90867	0.455983	0.00830986
2.91206	0.492114	0.00349384
2.9141	0.494544	0.00373089
2.91749	0.508152	0.00201469
2.91862	0.510846	0.00164666
2.92224	0.428646	0.0173293
2.92495	0.433814	0.017302
2.92789	0.504971	0.0040419
2.93038	0.50773	0.00263915
2.93309	0.506417	0.0030248
2.9358	0.501755	0.00474337
2.93851	0.492798	0.0052682
2.94122	0.490621	0.00646068
2.94393	0.48391	0.00732735
2.94664	0.466519	0.00312686
2.94935	0.498508	0.0096019
2.95206	0.505368	0.0092659
2.95477	0.497601	0.00934414
2.9586	0.540251	0.00108575
2.95951	0.539891	0.00103035
2.96289	0.535982	0.0040686
2.9656	0.530471	0.00595501
2.96831	0.494145	0.0111555
2.97124	0.457865	0.00212437
2.97372	0.476051	0.00627327
2.97642	0.507843	0.0060522
2.97913	0.512762	0.00498383
2.98183	0.531222	0.00990227
2.98499	0.567165	0.00211852
2.98724	0.575249	0.00334654
2.9895	0.58191	0.0020623
2.99265	0.562248	0.00437544
2.99535	0.558226	0.0030258
2.99738	0.567184	0.00110205
3.00076	0.586453	0.00435354
3.00256	0.59485	0.00263018
3.00661	0.545148	0.00525872
3.00886	0.562216	0.00863615
3.01156	0.586463	0.00541067
3.01427	0.609037	0.00677268
3.01697	0.61464	0.00577154
3.01967	0.599865	0.0062286
3.02214	0.589806	0.00488493
3.02507	0.610897	0.00718204
3.02803	0.638513	0.00128412
3.03046	0.62544	0.00530277
3.03316	0.60494	0.00525425
3.03586	0.553718	0.0139726
3.03856	0.542682	0.0112329
3.04126	0.592941	0.00938001
3.04395	0.603407	0.00693235
3.04665	0.60263	0.00547508
3.04867	0.607412	0.00467407
3.05204	0.556537	0.0121023
3.05474	0.545345	0.00838663
3.05743	0.605247	0.0131967
3.06013	0.640108	0.00516933
3.06283	0.639698	0.00346147
3.06552	0.65208	0.00520466
3.06821	0.669961	0.00255876
3.07046	0.671194	0.00268348
3.07347	0.662164	0.00393154
3.07697	0.676912	0.00551551
3.07832	0.688186	0.00416394
3.08168	0.644103	0.0128453
3.08438	0.631083	0.00891944
3.08707	0.644796	0.00493435
3.08976	0.651478	0.00675126
3.09245	0.656421	0.00533008
3.09492	0.648327	0.00309039
3.09784	0.679816	0.00655264
3.1003	0.700959	0.0038107
3.10322	0.654308	0.0146773
3.10591	0.622514	0.00884488
3.1086	0.647549	0.0107291
3.11129	0.67509	0.00775387
3.11466	0.700898	0.00468087
3.11667	0.722999	0.00664081
3.11936	0.727934	0.00499847
3.12205	0.725086	0.0059322
3.12474	0.683534	0.0171058
3.12743	0.656245	0.0100891
3.13012	0.71622	0.0137665
3.13303	0.768662	0.00373331
3.1355	0.782802	0.00467911
3.13818	0.775181	0.00665381
3.14087	0.755885	0.00315835
3.14334	0.753186	0.00498518
3.14625	0.74119	0.00938411
3.14894	0.759231	0.0121187
3.15162	0.801807	0.00573363
3.15431	0.789514	0.00895665
3.157	0.786616	0.00783981
3.15968	8.08E-01	0.00105319
3.16233	0.812526	0.00248755
3.16506	0.816584	0.0032484
3.16774	0.827506	0.00595505
3.17043	0.839054	0.00365138
3.17311	0.818909	0.00580816
3.1758	0.819275	0.00620488
3.17848	0.837839	0.00468406
3.18117	0.810457	0.0112874
3.18385	0.780368	0.00695632
3.18654	0.818824	0.0141556
3.18922	0.866683	0.00935751
3.19191	0.839553	0.0147018
3.19459	0.83026	0.0111219
3.19728	0.857046	0.007648
3.19996	0.883699	0.0170841
3.20264	0.863652	0.0227494
3.20533	0.833065	0.015833
3.20801	0.821407	0.0201476
3.21088	0.766044	0.00957582
3.21338	0.784611	0.00751314
3.21606	0.822076	0.00799086
3.21808	0.852672	0.00461554
3.22143	0.864312	0.0154053
3.22434	0.818442	0.0107506
3.22679	0.803913	0.0127287
3.22948	0.785741	0.020149
3.23216	0.851743	0.0339285
3.23484	0.934846	0.00874459
3.23685	0.912392	0.00597249
3.24021	0.853821	0.0108297
3.24289	0.809048	0.00722336
3.24579	0.784857	0.00290678
3.24754	7.84E-01	0.000707691
3.25093	0.893219	0.0256441
3.25406	0.991845	0.00450866
3.25585	0.999238	0.00312167
3.25898	0.903852	0.0257286
3.26166	0.868964	0.0179132
3.26501	0.979041	0.00965091
3.26702	1.05156	0.0231086
3.2697	1.03311	0.0313775
3.27252	1.05044	0.0117833
3.27551	1.07E+00	0.00480218
3.27708	1.0692	0.0072775
3.28043	1.01849	0.0182162
3.28378	1.05959	0.009388
3.28579	1.0898	0.00748509
3.28802	1.10374	0.00727353
3.29115	1.06916	0.0129677
3.29383	1.09646	0.0191249
3.29651	1.17174	0.0237834
3.29919	1.09316	0.042328
3.30256	1.02815	0.00466136
3.30455	1.05755	0.009513
3.30723	1.06848	0.0101473
3.30924	1.06395	0.0120179
3.32342	1.04871	0.0263997
3.32599	1.10E+00	0.0200816
3.32867	1.14258	0.0125493
3.33135	1.17627	0.0201075
3.33403	1.23574	0.00774405
3.33671	1.25178	0.00930428
3.33939	1.21607	0.0172802
3.34207	1.1859	0.00824786
3.34475	1.2081	0.00430886
3.34676	1.21622	0.00574112
3.35078	1.30017	0.00788553
3.35267	1.30658	0.00524032
3.35547	1.29232	0.00768381
3.35784	1.3107	0.00459691
3.36115	1.33432	0.00648099
3.36361	1.30269	0.0137256
3.36672	1.29E+00	0.0130382
3.37005	1.33513	0.0110655
3.37336	1.39E+00	0.0100195
3.37666	1.37E+00	0.0160733
3.37996	1.39646	0.0277839
3.38326	1.46077	0.0252863
3.38656	1.50309	0.0376865
3.38985	1.55063	0.0456923
3.39315	1.56902	0.0368479
3.39672	1.54285	0.00596375
3.39974	1.64925	0.0299153
3.40304	1.67546	0.0275963
3.40633	1.61764	0.0236359
3.40962	1.56616	0.0169049
3.41291	1.60742	0.0211401
3.41648	1.66964	0.0108193
3.41949	1.66287	0.0108007
3.42607	1.67043	0.034929
3.42936	1.77181	0.0125524
3.43264	1.73812	0.0145219
3.43593	1.70888	0.00629665
3.43921	1.73142	0.00912449
3.4425	1.76265	0.014625
3.44578	1.77368	0.0118435
3.44906	1.74741	0.00642228
3.45234	1.75174	0.00639543
3.45562	1.74903	0.00615668
3.4589	1.76949	0.00927081
3.46109	1.79092	0.00714867
3.46546	1.69264	0.0290912
3.46873	1.75917	0.0371207
3.47201	1.8353	0.0111566
3.47528	1.77612	0.0129491
3.47856	1.80091	0.0195766
3.48183	1.88E+00	0.0089603
3.4851	1.89828	0.00565033
3.48829	1.91307	0.00879971
3.4923	1.96334	0.00984713
3.49492	1.94E+00	0.0149546
3.49819	1.87E+00	0.0109974
3.50146	1.8947	0.0189439
3.50516	1.9664	0.00696812
3.50799	1.98471	0.0124444
3.51126	1.98119	0.0167279
3.51453	2.03974	0.0331472
3.51752	2.12988	0.0152417
3.52105	2.06462	0.0195511
3.52432	2.04152	0.0124821
3.52785	2.09891	0.00934327
3.53107	2.11588	0.0037152
3.53329	2.11879	0.00444043
3.53682	2.14541	0.00939235
3.54063	2.09325	0.0178007
3.54389	2.09823	0.016519
3.54715	2.16257	0.00901359
3.5504	2.21782	0.0122105
3.55426	2.27793	0.00294623
3.55665	2.27265	0.00458629
3.56017	2.33347	0.0179745
3.56343	2.34E+00	0.0167809
3.56668	2.29664	0.0131312
3.56994	2.25E+00	0.0186121
3.57319	2.31855	0.0390997
3.57699	2.48539	0.00847609
3.5797	2.49411	0.00832589
3.58295	2.46496	0.0141591
3.5862	2.44979	0.0117889
3.58945	2.50024	0.0152665
3.59324	2.57126	0.00835613
3.59595	2.58675	0.00612583
3.5992	2.50626	0.0283467
3.60245	2.45769	0.0220267
3.60635	2.49342	0.00881536
3.60894	2.46624	0.010031
3.61192	2.43517	0.00534066
3.61544	2.57215	0.0432957
3.61868	2.66809	0.0225783
3.62192	2.60907	0.018533
3.62517	2.60497	0.0180703
3.62841	2.60633	0.0207873
3.63166	2.5615	0.0201685
3.6349	2.60E+00	0.0280827
3.63814	2.7488	0.0291841
3.64138	2.8778	0.025189
3.64462	2.80791	0.0466447
3.6484	2.61782	0.0126553
3.65056	2.60943	0.00920039
3.65434	2.77105	0.0400333
3.65758	2.8444	0.0201411
3.66082	2.80835	0.0150898
3.66406	2.80525	0.0104972
3.66649	2.82038	0.0106063
3.67053	2.86005	0.021058
3.67377	2.87584	0.0205521
3.67701	2.84759	0.0159133
3.67992	2.8191	0.00998229
3.68348	2.82E+00	0.028837
3.68671	2.80576	0.0206976
3.68995	2.92225	0.0256799
3.69399	3.08326	0.0135821
3.6956	3.09649	0.0103942
3.69965	2.91577	0.0364405
3.70288	2.97037	0.0549874
3.70611	3.09253	0.0382973
3.71015	2.97827	0.0130534
3.71257	2.95373	0.0197585
3.71581	3.03709	0.0346698
3.71904	3.14458	0.013993
3.72227	3.15771	0.0144798
3.7255	3.20222	0.018634
3.72873	3.29707	0.0315516
3.73195	3.42365	0.016191
3.73518	3.47315	0.0179183
3.73841	3.47926	0.0254567
3.74164	3.41036	0.034522
3.74531	3.37743	0.00892626
3.74729	3.38341	0.00931335
3.75132	3.54294	0.0362473
3.75455	3.63171	0.0124261
3.75777	3.53858	0.0279855
3.76127	3.42431	0.0115956
3.76423	3.444	0.0176432
3.76745	3.5054	0.0189055
3.77148	3.58301	0.0110632
3.77283	3.62402	0.0221832
3.77713	3.8319	0.0366942
3.78035	3.75E+00	0.0470466
3.78357	3.53595	0.0283224
3.7868	3.57848	0.0432903
3.79002	3.83765	0.0557408
3.79324	3.93522	0.036784
3.79647	3.88446	0.035203
3.79969	3.99291	0.0557757
3.80291	4.00508	0.0551875
3.80613	3.90472	0.0350533
3.80936	4.01466	0.0325197
3.81258	4.0793	0.0149024
3.81526	4.07398	0.0204431
3.81902	3.99918	0.0477237
3.82224	4.04648	0.0500408
3.82546	4.15259	0.0160754
3.82868	4.09097	0.0157586
3.8319	4.20025	0.0456165
3.83512	4.33626	0.0281665
3.83834	4.37822	0.0272845
3.84204	4.43265	0.00801592
3.84478	4.28472	0.0455444
3.848	4.22533	0.0337774
3.85149	4.33611	0.0123634
3.85444	4.39622	0.0144379
3.85707	4.39415	0.0382894
3.86088	4.98395	0.222719
3.8641	5.361	0.118169
3.86805	4.89084	0.0146942
3.87053	4.82202	0.0579035
3.87375	4.5189	0.0633198
3.87697	4.59855	0.094118
3.88046	4.85496	0.0626719
3.88341	4.99672	0.0559972
3.88662	4.85338	0.0926614
3.88984	4.71267	0.055886
3.89306	4.87E+00	0.0373607
3.89628	4.99441	0.0458254
3.8995	5.22859	0.0500056
3.90271	5.18063	0.0739705
3.90593	5.20818	0.0892303
3.90915	5.25968	0.11774
3.91236	5.15093	0.127787
3.91558	4.79114	0.0931206
3.9188	5.13918	0.15732
3.92282	5.85538	0.0635905
3.92523	5.57527	0.128972
3.92845	5.30985	0.110331
3.93167	5.21064	0.0677078
3.93547	4.97363	0.0408051
3.93649	4.89672	0.013357
3.94185	5.67828	0.0484248
3.94453	6.00E+00	0.0913131
3.94775	6.08702	0.0744822
3.95097	5.91957	0.0440843
3.95418	5.68344	0.0652846
3.9574	5.78441	0.0910593
3.96062	5.93435	0.0706108
3.96464	5.59512	0.0352876
3.96705	5.68302	0.0405668
3.96979	5.74715	0.028469
3.97349	5.88569	0.125902
3.97778	6.44492	0.0379848
3.97992	6.30469	0.0471232
3.9826	6.17348	0.0312292
3.98636	6.36518	0.0622855
3.98909	6.48118	0.0185516
3.99252	6.4245	0.0326399
3.99601	6.64535	0.0831366
3.99923	6.49856	0.116508
4.00217	6.17191	0.0222142
